# Supplementary material for: Capturing the transcription factor interactome in response to sub-lethal insecticide exposure
Source: Curr Res Insect Sci. 2021 Jul 25;1:100018. doi: 10.1016/j.cris.2021.100018 (PMC8702396; doi:10.1016/j.cris.2021.100018)
Supplement: Supplementary file 10 [file mmc10.xlsx]

## Sheet: Supplementary Table 2
Supplementary Table 2: Full results from modified dynamic Bayesian model. From represents the transcription factor parent node and to the daughter node, the posterior probability is the value defined bt the model.
from	to	Posterior Probability
AGAP000217-RA	AGAP000057-RA	0.8185
AGAP000255-RE	AGAP000057-RA	0.48
AGAP001672-RA	AGAP000057-RA	0.712
AGAP002506-RA	AGAP000057-RA	0.399
AGAP002553-RA	AGAP000057-RA	0.4415
AGAP003031-RA	AGAP000057-RA	0.4515
AGAP003082-RA	AGAP000057-RA	0.906
AGAP003133-RA	AGAP000057-RA	0.659
AGAP004441-RA	AGAP000057-RA	0.6905
AGAP004621-RA	AGAP000057-RA	0.5065
AGAP005028-RA	AGAP000057-RA	0.8485
AGAP005390-RB	AGAP000057-RA	0.5575
AGAP005469-RA	AGAP000057-RA	0.829
AGAP005488-RA	AGAP000057-RA	0.399
AGAP005671-RA	AGAP000057-RA	0.659
AGAP005690-RA	AGAP000057-RA	0.5855
AGAP005737-RA	AGAP000057-RA	0.609
AGAP006014-RA	AGAP000057-RA	0.413
AGAP006730-RA	AGAP000057-RA	0.6395
AGAP006757-RA	AGAP000057-RA	0.5715
AGAP006978-RA	AGAP000057-RA	0.4445
AGAP007048-RA	AGAP000057-RA	0.825
AGAP007228-RA	AGAP000057-RA	0.4985
AGAP007992-RA	AGAP000057-RA	0.779
AGAP008098-RA	AGAP000057-RA	0.5315
AGAP008535-RA	AGAP000057-RA	0.4155
AGAP008539-RA	AGAP000057-RA	0.9235
AGAP008566-RA	AGAP000057-RA	0.697
AGAP008716-RA	AGAP000057-RA	0.885
AGAP009042-RA	AGAP000057-RA	0.8385
AGAP009666-RA	AGAP000057-RA	0.7545
AGAP009805-RD	AGAP000057-RA	0.4505
AGAP010104-RA	AGAP000057-RA	0.7885
AGAP011539-RA	AGAP000057-RA	0.451
AGAP012241-RA	AGAP000057-RA	0.516
AGAP012665-RB	AGAP000057-RA	0.4995
AGAP012903-RA	AGAP000057-RA	0.621
AGAP013282-RA	AGAP000057-RA	0.45
AGAP013377-RA	AGAP000057-RA	0.607
AGAP013545-RA	AGAP000057-RA	0.581
AGAP001165-RA	AGAP000066-RA	0.4265
AGAP001609-RA	AGAP000066-RA	0.5805
AGAP002119-RC	AGAP000066-RA	0.454
AGAP002836-RB	AGAP000066-RA	0.484
AGAP002881-RB	AGAP000066-RA	0.734
AGAP003240-RA	AGAP000066-RA	0.4145
AGAP003349-RA	AGAP000066-RA	0.4065
AGAP003671-RA	AGAP000066-RA	0.7095
AGAP005162-RA	AGAP000066-RA	0.742
AGAP005162-RB	AGAP000066-RA	0.4425
AGAP005386-RA	AGAP000066-RA	0.739
AGAP005549-RA	AGAP000066-RA	0.4435
AGAP005583-RA	AGAP000066-RA	0.637
AGAP005624-RA	AGAP000066-RA	0.632
AGAP006831-RA	AGAP000066-RA	0.423
AGAP007263-RA	AGAP000066-RA	0.827
AGAP007471-RA	AGAP000066-RA	0.772
AGAP008466-RA	AGAP000066-RA	0.5485
AGAP008678-RA	AGAP000066-RA	0.5555
AGAP008691-RA	AGAP000066-RA	0.4065
AGAP008959-RA	AGAP000066-RA	0.595
AGAP009642-RA	AGAP000066-RA	0.5595
AGAP010572-RA	AGAP000066-RA	0.604
AGAP010919-RA	AGAP000066-RA	0.7345
AGAP011271-RA	AGAP000066-RA	0.7285
AGAP011276-RA	AGAP000066-RA	0.6505
AGAP011691-RA	AGAP000066-RA	0.4385
AGAP011746-RA	AGAP000066-RA	0.526
AGAP011938-RA	AGAP000066-RA	0.4235
AGAP012436-RA	AGAP000066-RA	0.422
AGAP012532-RA	AGAP000066-RA	0.4325
AGAP000596-RA	AGAP000141-RA	0.6125
AGAP001341-RA	AGAP000141-RA	0.4455
AGAP001889-RA	AGAP000141-RA	0.568
AGAP002076-RA	AGAP000141-RA	0.6175
AGAP002193-RA	AGAP000141-RA	0.624
AGAP002668-RA	AGAP000141-RA	0.415
AGAP002943-RA	AGAP000141-RA	0.533
AGAP005161-RA	AGAP000141-RA	0.392
AGAP006080-RA	AGAP000141-RA	0.401
AGAP006781-RA	AGAP000141-RA	0.5005
AGAP006825-RA	AGAP000141-RA	0.7465
AGAP008453-RA	AGAP000141-RA	0.7865
AGAP008805-RA	AGAP000141-RA	0.572
AGAP010410-RA	AGAP000141-RA	0.5065
AGAP013295-RA	AGAP000141-RA	0.4925
AGAP000332-RA	AGAP000547-RA	0.529
AGAP000620-RA	AGAP000547-RA	0.436
AGAP000847-RA	AGAP000547-RA	0.4
AGAP000847-RB	AGAP000547-RA	0.62
AGAP001459-RB	AGAP000547-RA	0.4905
AGAP001878-RA	AGAP000547-RA	0.509
AGAP002200-RA	AGAP000547-RA	0.478
AGAP002845-RA	AGAP000547-RA	0.8455
AGAP004079-RA	AGAP000547-RA	0.446
AGAP004160-RA	AGAP000547-RA	0.879
AGAP004273-RA	AGAP000547-RA	0.8605
AGAP004768-RA	AGAP000547-RA	0.611
AGAP004858-RA	AGAP000547-RA	0.461
AGAP005068-RA	AGAP000547-RA	0.5
AGAP005314-RA	AGAP000547-RA	0.4515
AGAP005773-RA	AGAP000547-RA	0.54
AGAP005832-RB	AGAP000547-RA	0.474
AGAP006013-RA	AGAP000547-RA	0.7435
AGAP006633-RB	AGAP000547-RA	0.6285
AGAP006877-RB	AGAP000547-RA	0.8045
AGAP006980-RA	AGAP000547-RA	0.4805
AGAP007486-RA	AGAP000547-RA	0.656
AGAP007644-RA	AGAP000547-RA	0.9085
AGAP007808-RA	AGAP000547-RA	0.4425
AGAP008086-RA	AGAP000547-RA	0.4595
AGAP008100-RA	AGAP000547-RA	0.4125
AGAP008319-RA	AGAP000547-RA	0.64
AGAP008409-RA	AGAP000547-RA	0.555
AGAP008707-RA	AGAP000547-RA	0.7725
AGAP008844-RA	AGAP000547-RA	0.621
AGAP009286-RA	AGAP000547-RA	0.6515
AGAP009601-RA	AGAP000547-RA	0.6065
AGAP009640-RA	AGAP000547-RA	0.7425
AGAP010213-RA	AGAP000547-RA	0.7285
AGAP010320-RA	AGAP000547-RA	0.4
AGAP010482-RA	AGAP000547-RA	0.415
AGAP011334-RA	AGAP000547-RA	0.662
AGAP011380-RA	AGAP000547-RA	0.4075
AGAP012123-RA	AGAP000547-RA	0.589
AGAP012267-RA	AGAP000547-RA	0.412
AGAP012622-RA	AGAP000547-RA	0.8765
AGAP012643-RA	AGAP000547-RA	0.394
AGAP012868-RA	AGAP000547-RA	0.6265
AGAP000109-RA	AGAP000646-RA	0.516
AGAP000220-RA	AGAP000646-RA	0.4015
AGAP000576-RA	AGAP000646-RA	0.758
AGAP000728-RB	AGAP000646-RA	0.449
AGAP000749-RA	AGAP000646-RA	0.6175
AGAP000769-RA	AGAP000646-RA	0.677
AGAP000844-RA	AGAP000646-RA	0.518
AGAP001043-RA	AGAP000646-RA	0.4925
AGAP001190-RA	AGAP000646-RA	0.7685
AGAP001595-RA	AGAP000646-RA	0.5355
AGAP001700-RA	AGAP000646-RA	0.665
AGAP001734-RA	AGAP000646-RA	0.634
AGAP001974-RA	AGAP000646-RA	0.943
AGAP001994-RA	AGAP000646-RA	0.871
AGAP002038-RA	AGAP000646-RA	0.8455
AGAP002278-RA	AGAP000646-RA	0.581
AGAP002425-RA	AGAP000646-RA	0.944
AGAP002586-RA	AGAP000646-RA	0.4425
AGAP002619-RA	AGAP000646-RA	0.457
AGAP002752-RA	AGAP000646-RA	0.5235
AGAP002913-RA	AGAP000646-RA	0.4265
AGAP003047-RB	AGAP000646-RA	0.401
AGAP003057-RA	AGAP000646-RA	0.803
AGAP003170-RA	AGAP000646-RA	0.399
AGAP003304-RA	AGAP000646-RA	0.6105
AGAP003304-RB	AGAP000646-RA	0.3945
AGAP003542-RA	AGAP000646-RA	0.601
AGAP003561-RA	AGAP000646-RA	0.563
AGAP003754-RA	AGAP000646-RA	0.402
AGAP004236-RA	AGAP000646-RA	0.812
AGAP004391-RA	AGAP000646-RA	0.453
AGAP004609-RA	AGAP000646-RA	0.4535
AGAP004773-RA	AGAP000646-RA	0.398
AGAP004801-RA	AGAP000646-RA	0.686
AGAP005071-RA	AGAP000646-RA	0.4085
AGAP005071-RB	AGAP000646-RA	0.5485
AGAP005200-RA	AGAP000646-RA	0.5775
AGAP005290-RA	AGAP000646-RA	0.8005
AGAP005656-RA	AGAP000646-RA	0.8075
AGAP006254-RB	AGAP000646-RA	0.539
AGAP006273-RA	AGAP000646-RA	0.508
AGAP006323-RA	AGAP000646-RA	0.605
AGAP006416-RA	AGAP000646-RA	0.5075
AGAP006723-RA	AGAP000646-RA	0.46025
AGAP006807-RA	AGAP000646-RA	0.4395
AGAP007027-RA	AGAP000646-RA	0.4125
AGAP007033-RA	AGAP000646-RA	0.4445
AGAP007057-RA	AGAP000646-RA	0.5135
AGAP007255-RA	AGAP000646-RA	0.394
AGAP007583-RA	AGAP000646-RA	0.848
AGAP007583-RB	AGAP000646-RA	0.6865
AGAP007638-RA	AGAP000646-RA	0.601
AGAP007654-RA	AGAP000646-RA	0.607
AGAP007753-RA	AGAP000646-RA	0.4205
AGAP008111-RA	AGAP000646-RA	0.6555
AGAP008314-RA	AGAP000646-RA	0.445
AGAP008533-RA	AGAP000646-RA	0.525
AGAP008738-RA	AGAP000646-RA	0.502
AGAP008803-RA	AGAP000646-RA	0.459
AGAP008940-RA	AGAP000646-RA	0.438
AGAP009094-RA	AGAP000646-RA	0.694
AGAP009106-RA	AGAP000646-RA	0.4445
AGAP009184-RA	AGAP000646-RA	0.721
AGAP009289-RA	AGAP000646-RA	0.45
AGAP009386-RA	AGAP000646-RA	0.543
AGAP009486-RA	AGAP000646-RA	0.5245
AGAP009497-RA	AGAP000646-RA	0.596
AGAP009521-RA	AGAP000646-RA	0.451
AGAP009607-RA	AGAP000646-RA	0.538
AGAP010085-RA	AGAP000646-RA	0.489
AGAP010174-RA	AGAP000646-RA	0.4015
AGAP010428-RA	AGAP000646-RA	0.7525
AGAP010556-RA	AGAP000646-RA	0.696
AGAP010622-RA	AGAP000646-RA	0.462
AGAP010812-RA	AGAP000646-RA	0.4745
AGAP010934-RA	AGAP000646-RA	0.5655
AGAP011141-RA	AGAP000646-RA	0.641
AGAP011184-RA	AGAP000646-RA	0.4125
AGAP011206-RA	AGAP000646-RA	0.4505
AGAP011329-RA	AGAP000646-RA	0.733
AGAP011767-RA	AGAP000646-RA	0.4705
AGAP011790-RB	AGAP000646-RA	0.776
AGAP011834-RA	AGAP000646-RA	0.4215
AGAP011878-RA	AGAP000646-RA	0.5
AGAP011895-RA	AGAP000646-RA	0.7175
AGAP011964-RA	AGAP000646-RA	0.4015
AGAP012100-RA	AGAP000646-RA	0.40975
AGAP012382-RA	AGAP000646-RA	0.7465
AGAP012831-RA	AGAP000646-RA	0.4555
AGAP012924-RA	AGAP000646-RA	0.5315
AGAP012930-RA	AGAP000646-RA	0.4035
AGAP000058-RA	AGAP000876-RA	0.6775
AGAP000232-RA	AGAP000876-RA	0.46
AGAP000293-RA	AGAP000876-RA	0.485
AGAP000667-RA	AGAP000876-RA	0.4135
AGAP000745-RA	AGAP000876-RA	0.6435
AGAP000840-RA	AGAP000876-RA	0.5105
AGAP001012-RA	AGAP000876-RA	0.592
AGAP001392-RA	AGAP000876-RA	0.5765
AGAP001570-RA	AGAP000876-RA	0.4985
AGAP001599-RA	AGAP000876-RA	0.41
AGAP001987-RA	AGAP000876-RA	0.4345
AGAP002052-RA	AGAP000876-RA	0.403
AGAP002172-RA	AGAP000876-RA	0.6815
AGAP002628-RA	AGAP000876-RA	0.4335
AGAP002979-RA	AGAP000876-RA	0.4175
AGAP003024-RC	AGAP000876-RA	0.672
AGAP003384-RA	AGAP000876-RA	0.4625
AGAP004611-RA	AGAP000876-RA	0.564
AGAP004716-RA	AGAP000876-RA	0.623
AGAP005182-RA	AGAP000876-RA	0.571
AGAP005231-RA	AGAP000876-RA	0.487
AGAP005589-RA	AGAP000876-RA	0.4005
AGAP005681-RA	AGAP000876-RA	0.424
AGAP005791-RA	AGAP000876-RA	0.6915
AGAP005805-RA	AGAP000876-RA	0.722
AGAP006212-RA	AGAP000876-RA	0.5135
AGAP006462-RA	AGAP000876-RA	0.41
AGAP006489-RA	AGAP000876-RA	0.598
AGAP006765-RA	AGAP000876-RA	0.392
AGAP006847-RA	AGAP000876-RA	0.5575
AGAP006859-RA	AGAP000876-RA	0.487
AGAP007053-RA	AGAP000876-RA	0.391
AGAP007136-RA	AGAP000876-RA	0.596
AGAP007359-RA	AGAP000876-RA	0.423
AGAP007746-RA	AGAP000876-RA	0.399
AGAP008067-RA	AGAP000876-RA	0.693
AGAP008138-RA	AGAP000876-RA	0.4535
AGAP008148-RA	AGAP000876-RA	0.447
AGAP008454-RA	AGAP000876-RA	0.511
AGAP008531-RA	AGAP000876-RA	0.4035
AGAP009015-RA	AGAP000876-RA	0.582
AGAP009212-RA	AGAP000876-RA	0.398
AGAP009368-RA	AGAP000876-RA	0.786
AGAP009686-RA	AGAP000876-RA	0.661
AGAP009804-RA	AGAP000876-RA	0.4435
AGAP009848-RA	AGAP000876-RA	0.7555
AGAP009858-RA	AGAP000876-RA	0.4835
AGAP010484-RA	AGAP000876-RA	0.429
AGAP011415-RA	AGAP000876-RA	0.563
AGAP011417-RA	AGAP000876-RA	0.4945
AGAP011506-RA	AGAP000876-RA	0.3945
AGAP011590-RA	AGAP000876-RA	0.453
AGAP012623-RA	AGAP000876-RA	0.459
AGAP012634-RA	AGAP000876-RA	0.4695
AGAP012712-RA	AGAP000876-RA	0.702
AGAP012881-RA	AGAP000876-RA	0.5725
AGAP013051-RA	AGAP000876-RA	0.695
AGAP000482-RA	AGAP001093-RA	0.4095
AGAP001051-RA	AGAP001093-RA	0.806
AGAP001092-RA	AGAP001093-RA	0.86
AGAP001656-RA	AGAP001093-RA	0.4345
AGAP002251-RA	AGAP001093-RA	0.635
AGAP002330-RA	AGAP001093-RA	0.4985
AGAP002364-RA	AGAP001093-RA	0.4475
AGAP002364-RB	AGAP001093-RA	0.867
AGAP002469-RA	AGAP001093-RA	0.847
AGAP002546-RA	AGAP001093-RA	0.894
AGAP002706-RA	AGAP001093-RA	0.694
AGAP002737-RA	AGAP001093-RA	0.4495
AGAP002737-RB	AGAP001093-RA	0.557
AGAP002791-RA	AGAP001093-RA	0.4255
AGAP002791-RB	AGAP001093-RA	0.4055
AGAP002839-RB	AGAP001093-RA	0.963
AGAP002989-RA	AGAP001093-RA	0.5565
AGAP003244-RA	AGAP001093-RA	0.5855
AGAP003344-RA	AGAP001093-RA	0.5855
AGAP003353-RA	AGAP001093-RA	0.4635
AGAP003731-RA	AGAP001093-RA	0.907
AGAP003851-RA	AGAP001093-RA	0.517
AGAP003941-RA	AGAP001093-RA	0.568
AGAP003988-RA	AGAP001093-RA	0.4915
AGAP004404-RB	AGAP001093-RA	0.5045
AGAP004473-RA	AGAP001093-RA	0.5505
AGAP004480-RA	AGAP001093-RA	0.509
AGAP004537-RA	AGAP001093-RA	0.8435
AGAP004545-RA	AGAP001093-RA	0.4525
AGAP004580-RA	AGAP001093-RA	0.4695
AGAP004684-RA	AGAP001093-RA	0.842
AGAP004685-RA	AGAP001093-RA	0.5145
AGAP004725-RA	AGAP001093-RA	0.838
AGAP004743-RA	AGAP001093-RA	0.5825
AGAP004746-RB	AGAP001093-RA	0.8395
AGAP004757-RA	AGAP001093-RA	0.666
AGAP004768-RB	AGAP001093-RA	0.6385
AGAP004804-RA	AGAP001093-RA	0.9015
AGAP004965-RA	AGAP001093-RA	0.5165
AGAP004984-RA	AGAP001093-RA	0.9165
AGAP005019-RA	AGAP001093-RA	0.58
AGAP005106-RB	AGAP001093-RA	0.7205
AGAP005307-RA	AGAP001093-RA	0.545
AGAP005348-RA	AGAP001093-RA	0.403
AGAP005429-RA	AGAP001093-RA	0.7695
AGAP005547-RA	AGAP001093-RA	0.8095
AGAP005548-RA	AGAP001093-RA	0.693
AGAP006225-RA	AGAP001093-RA	0.792
AGAP006456-RA	AGAP001093-RA	0.471
AGAP007365-RA	AGAP001093-RA	0.572
AGAP007669-RA	AGAP001093-RA	0.8755
AGAP007766-RA	AGAP001093-RA	0.4285
AGAP007787-RA	AGAP001093-RA	0.444
AGAP007884-RA	AGAP001093-RA	0.4075
AGAP007899-RA	AGAP001093-RA	0.6255
AGAP007914-RA	AGAP001093-RA	0.3985
AGAP008092-RA	AGAP001093-RA	0.4595
AGAP008094-RA	AGAP001093-RA	0.423
AGAP008192-RA	AGAP001093-RA	0.81
AGAP008313-RA	AGAP001093-RA	0.7665
AGAP008339-RA	AGAP001093-RA	0.906
AGAP009089-RA	AGAP001093-RA	0.5335
AGAP009179-RA	AGAP001093-RA	0.4035
AGAP009209-RA	AGAP001093-RA	0.4805
AGAP009908-RA	AGAP001093-RA	0.7125
AGAP009996-RA	AGAP001093-RA	0.756
AGAP010034-RA	AGAP001093-RA	0.57
AGAP010177-RA	AGAP001093-RA	0.4195
AGAP010220-RA	AGAP001093-RA	0.489
AGAP010263-RA	AGAP001093-RA	0.781
AGAP010313-RA	AGAP001093-RA	0.541
AGAP010339-RA	AGAP001093-RA	0.5935
AGAP010348-RA	AGAP001093-RA	0.4995
AGAP010397-RA	AGAP001093-RA	0.7035
AGAP010436-RA	AGAP001093-RA	0.6115
AGAP010497-RA	AGAP001093-RA	0.6365
AGAP010538-RA	AGAP001093-RA	0.7715
AGAP011094-RA	AGAP001093-RA	0.481
AGAP011884-RA	AGAP001093-RA	0.87
AGAP011956-RA	AGAP001093-RA	0.5825
AGAP012073-RA	AGAP001093-RA	0.751
AGAP012083-RA	AGAP001093-RA	0.49
AGAP012170-RA	AGAP001093-RA	0.4205
AGAP012444-RA	AGAP001093-RA	0.5275
AGAP013165-RA	AGAP001093-RA	0.4305
AGAP013165-RB	AGAP001093-RA	0.6305
AGAP013238-RA	AGAP001093-RA	0.5985
AGAP000008-RA	AGAP001156-RA	0.392
AGAP000018-RA	AGAP001156-RA	0.7005
AGAP000040-RA	AGAP001156-RA	0.5205
AGAP000106-RA	AGAP001156-RA	0.438
AGAP000357-RA	AGAP001156-RA	0.658
AGAP000619-RA	AGAP001156-RA	0.597
AGAP000627-RC	AGAP001156-RA	0.6705
AGAP000675-RC	AGAP001156-RA	0.5775
AGAP000692-RA	AGAP001156-RA	0.4565
AGAP000754-RA	AGAP001156-RA	0.522
AGAP000770-RA	AGAP001156-RA	0.4725
AGAP000924-RA	AGAP001156-RA	0.5385
AGAP001061-RA	AGAP001156-RA	0.4075
AGAP001096-RA	AGAP001156-RA	0.79
AGAP001179-RA	AGAP001156-RA	0.499
AGAP001192-RA	AGAP001156-RA	0.709
AGAP001257-RA	AGAP001156-RA	0.7305
AGAP001313-RA	AGAP001156-RA	0.87
AGAP001330-RB	AGAP001156-RA	0.7465
AGAP001404-RA	AGAP001156-RA	0.5485
AGAP001518-RA	AGAP001156-RA	0.9545
AGAP001677-RB	AGAP001156-RA	0.5655
AGAP001754-RA	AGAP001156-RA	0.829
AGAP001797-RF	AGAP001156-RA	0.548
AGAP001885-RA	AGAP001156-RA	0.462
AGAP001907-RA	AGAP001156-RA	0.6375
AGAP002081-RA	AGAP001156-RA	0.7605
AGAP002142-RA	AGAP001156-RA	0.444
AGAP002149-RA	AGAP001156-RA	0.579
AGAP002162-RA	AGAP001156-RA	0.4205
AGAP002321-RA	AGAP001156-RA	0.7715
AGAP002404-RA	AGAP001156-RA	0.499
AGAP002467-RA	AGAP001156-RA	0.727
AGAP002594-RA	AGAP001156-RA	0.7325
AGAP002618-RA	AGAP001156-RA	0.5075
AGAP002649-RA	AGAP001156-RA	0.435
AGAP002715-RA	AGAP001156-RA	0.6285
AGAP002729-RA	AGAP001156-RA	0.797
AGAP002908-RB	AGAP001156-RA	0.635
AGAP002908-RC	AGAP001156-RA	0.8025
AGAP002982-RA	AGAP001156-RA	0.667
AGAP003013-RA	AGAP001156-RA	0.645
AGAP003040-RA	AGAP001156-RA	0.8605
AGAP003091-RA	AGAP001156-RA	0.4075
AGAP003156-RA	AGAP001156-RA	0.39
AGAP003187-RA	AGAP001156-RA	0.4635
AGAP003366-RA	AGAP001156-RA	0.8265
AGAP003398-RD	AGAP001156-RA	0.603
AGAP003398-RF	AGAP001156-RA	0.809
AGAP003434-RA	AGAP001156-RA	0.4255
AGAP003439-RN	AGAP001156-RA	0.5225
AGAP003439-RQ	AGAP001156-RA	0.7805
AGAP003460-RA	AGAP001156-RA	0.5515
AGAP003546-RA	AGAP001156-RA	0.7315
AGAP003546-RB	AGAP001156-RA	0.7355
AGAP003546-RC	AGAP001156-RA	0.8535
AGAP003613-RA	AGAP001156-RA	0.8015
AGAP003769-RA	AGAP001156-RA	0.823
AGAP003928-RA	AGAP001156-RA	0.504
AGAP003992-RA	AGAP001156-RA	0.7315
AGAP004088-RA	AGAP001156-RA	0.77
AGAP004140-RA	AGAP001156-RA	0.9685
AGAP004216-RA	AGAP001156-RA	0.4835
AGAP004229-RA	AGAP001156-RA	0.726
AGAP004327-RA	AGAP001156-RA	0.5275
AGAP004362-RE	AGAP001156-RA	0.833
AGAP004362-RF	AGAP001156-RA	0.679
AGAP004372-RA	AGAP001156-RA	0.4555
AGAP004403-RA	AGAP001156-RA	0.7435
AGAP004485-RA	AGAP001156-RA	0.6255
AGAP004507-RB	AGAP001156-RA	0.513
AGAP004592-RC	AGAP001156-RA	0.454
AGAP004592-RD	AGAP001156-RA	0.7015
AGAP004738-RA	AGAP001156-RA	0.717
AGAP004745-RB	AGAP001156-RA	0.883
AGAP004841-RA	AGAP001156-RA	0.5655
AGAP005147-RA	AGAP001156-RA	0.397
AGAP005159-RA	AGAP001156-RA	0.6885
AGAP005186-RA	AGAP001156-RA	0.5465
AGAP005197-RA	AGAP001156-RA	0.5395
AGAP005246-RA	AGAP001156-RA	0.812
AGAP005299-RA	AGAP001156-RA	0.482
AGAP005331-RA	AGAP001156-RA	0.4285
AGAP005510-RA	AGAP001156-RA	0.5545
AGAP005543-RA	AGAP001156-RA	0.58
AGAP005550-RA	AGAP001156-RA	0.512
AGAP005563-RB	AGAP001156-RA	0.5115
AGAP005575-RA	AGAP001156-RA	0.617
AGAP005657-RA	AGAP001156-RA	0.445125
AGAP005660-RA	AGAP001156-RA	0.670929
AGAP005728-RA	AGAP001156-RA	0.4635
AGAP005745-RA	AGAP001156-RA	0.4745
AGAP005789-RA	AGAP001156-RA	0.4005
AGAP005856-RA	AGAP001156-RA	0.477
AGAP005881-RA	AGAP001156-RA	0.538
AGAP005978-RA	AGAP001156-RA	0.484
AGAP005984-RA	AGAP001156-RA	0.448
AGAP006055-RA	AGAP001156-RA	0.7175
AGAP006157-RA	AGAP001156-RA	0.6015
AGAP006238-RA	AGAP001156-RA	0.5875
AGAP006328-RA	AGAP001156-RA	0.686
AGAP006623-RA	AGAP001156-RA	0.4845
AGAP006734-RA	AGAP001156-RA	0.5465
AGAP006795-RA	AGAP001156-RA	0.7805
AGAP006928-RA	AGAP001156-RA	0.398
AGAP006945-RA	AGAP001156-RA	0.97
AGAP007175-RA	AGAP001156-RA	0.531
AGAP007205-RA	AGAP001156-RA	0.5215
AGAP007239-RA	AGAP001156-RA	0.6235
AGAP007347-RA	AGAP001156-RA	0.4695
AGAP007509-RA	AGAP001156-RA	0.737
AGAP007723-RA	AGAP001156-RA	0.6935
AGAP007835-RA	AGAP001156-RA	0.7405
AGAP007848-RA	AGAP001156-RA	0.5235
AGAP007865-RA	AGAP001156-RA	0.822
AGAP007969-RA	AGAP001156-RA	0.625
AGAP008041-RA	AGAP001156-RA	0.6095
AGAP008050-RA	AGAP001156-RA	0.446
AGAP008078-RA	AGAP001156-RA	0.4185
AGAP008082-RA	AGAP001156-RA	0.946
AGAP008128-RA	AGAP001156-RA	0.8855
AGAP008225-RA	AGAP001156-RA	0.915
AGAP008303-RA	AGAP001156-RA	0.5465
AGAP008337-RA	AGAP001156-RA	0.8365
AGAP008576-RA	AGAP001156-RA	0.881
AGAP008802-RA	AGAP001156-RA	0.5475
AGAP008858-RA	AGAP001156-RA	0.403
AGAP008860-RA	AGAP001156-RA	0.593
AGAP008861-RA	AGAP001156-RA	0.588
AGAP008879-RC	AGAP001156-RA	0.754
AGAP008916-RA	AGAP001156-RA	0.4205
AGAP008942-RA	AGAP001156-RA	0.845
AGAP009030-RA	AGAP001156-RA	0.516
AGAP009034-RA	AGAP001156-RA	0.4285
AGAP009258-RA	AGAP001156-RA	0.776
AGAP009416-RA	AGAP001156-RA	0.625
AGAP009545-RA	AGAP001156-RA	0.519
AGAP009655-RA	AGAP001156-RA	0.8705
AGAP009661-RA	AGAP001156-RA	0.885
AGAP009667-RA	AGAP001156-RA	0.6595
AGAP009943-RA	AGAP001156-RA	0.847
AGAP009949-RA	AGAP001156-RA	0.4675
AGAP009950-RA	AGAP001156-RA	0.894
AGAP010007-RA	AGAP001156-RA	0.8595
AGAP010053-RA	AGAP001156-RA	0.738
AGAP010198-RA	AGAP001156-RA	0.9165
AGAP010402-RA	AGAP001156-RA	0.816
AGAP010452-RA	AGAP001156-RA	0.572
AGAP010564-RA	AGAP001156-RA	0.726
AGAP010631-RA	AGAP001156-RA	0.411
AGAP010676-RA	AGAP001156-RA	0.527
AGAP010733-RA	AGAP001156-RA	0.3985
AGAP010863-RA	AGAP001156-RA	0.6645
AGAP010924-RA	AGAP001156-RA	0.52
AGAP011056-RA	AGAP001156-RA	0.488
AGAP011213-RA	AGAP001156-RA	0.442
AGAP011285-RA	AGAP001156-RA	0.77
AGAP011294-RA	AGAP001156-RA	0.464
AGAP011318-RA	AGAP001156-RA	0.422
AGAP011397-RA	AGAP001156-RA	0.546
AGAP011766-RA	AGAP001156-RA	0.566
AGAP011832-RA	AGAP001156-RA	0.6515
AGAP011890-RA	AGAP001156-RA	0.62
AGAP011897-RA	AGAP001156-RA	0.8435
AGAP011904-RA	AGAP001156-RA	0.598
AGAP012014-RA	AGAP001156-RA	0.4485
AGAP012099-RA	AGAP001156-RA	0.8015
AGAP012144-RA	AGAP001156-RA	0.566
AGAP012174-RA	AGAP001156-RA	0.482
AGAP012260-RA	AGAP001156-RA	0.4595
AGAP012302-RA	AGAP001156-RA	0.469
AGAP012306-RA	AGAP001156-RA	0.656
AGAP012377-RA	AGAP001156-RA	0.658
AGAP012458-RA	AGAP001156-RA	0.4815
AGAP012540-RA	AGAP001156-RA	0.7935
AGAP012667-RA	AGAP001156-RA	0.746
AGAP012800-RA	AGAP001156-RA	0.711
AGAP012961-RA	AGAP001156-RA	0.444
AGAP012964-RA	AGAP001156-RA	0.46
AGAP013145-RB	AGAP001156-RA	0.4145
AGAP013200-RA	AGAP001156-RA	0.816
AGAP013207-RA	AGAP001156-RA	0.5105
AGAP013255-RA	AGAP001156-RA	0.6515
AGAP013416-RA	AGAP001156-RA	0.7315
AGAP013543-RA	AGAP001156-RA	0.723
AGAP000051-RA	AGAP001388-RA	0.784625
AGAP000080-RC	AGAP001388-RA	0.789
AGAP000096-RA	AGAP001388-RA	0.6325
AGAP000123-RA	AGAP001388-RA	0.729
AGAP000160-RA	AGAP001388-RA	0.6925
AGAP000166-RA	AGAP001388-RA	0.5415
AGAP000192-RA	AGAP001388-RA	0.63175
AGAP000194-RA	AGAP001388-RA	0.418375
AGAP000216-RA	AGAP001388-RA	0.5725
AGAP000218-RA	AGAP001388-RA	0.635
AGAP000228-RA	AGAP001388-RA	0.8
AGAP000230-RA	AGAP001388-RA	0.895
AGAP000258-RA	AGAP001388-RA	0.6715
AGAP000285-RA	AGAP001388-RA	0.72
AGAP000286-RA	AGAP001388-RA	0.9145
AGAP000287-RA	AGAP001388-RA	0.5775
AGAP000379-RA	AGAP001388-RA	0.4835
AGAP000411-RA	AGAP001388-RA	0.3935
AGAP000416-RB	AGAP001388-RA	0.4
AGAP000437-RA	AGAP001388-RA	0.8975
AGAP000445-RA	AGAP001388-RA	0.7485
AGAP000446-RA	AGAP001388-RA	0.4045
AGAP000488-RA	AGAP001388-RA	0.42
AGAP000492-RA	AGAP001388-RA	0.584
AGAP000522-RA	AGAP001388-RA	0.5665
AGAP000578-RA	AGAP001388-RA	0.525
AGAP000598-RA	AGAP001388-RA	0.8195
AGAP000599-RA	AGAP001388-RA	0.683
AGAP000644-RA	AGAP001388-RA	0.6
AGAP000736-RA	AGAP001388-RA	0.6365
AGAP000817-RA	AGAP001388-RA	0.838
AGAP000825-RA	AGAP001388-RA	0.746
AGAP000830-RA	AGAP001388-RA	0.613
AGAP000919-RA	AGAP001388-RA	0.5325
AGAP001036-RB	AGAP001388-RA	0.7495
AGAP001039-RA	AGAP001388-RA	0.494375
AGAP001140-RA	AGAP001388-RA	0.392
AGAP001170-RA	AGAP001388-RA	0.792
AGAP001182-RA	AGAP001388-RA	0.5595
AGAP001195-RA	AGAP001388-RA	0.5465
AGAP001242-RA	AGAP001388-RA	0.4325
AGAP001291-RA	AGAP001388-RA	0.474
AGAP001316-RA	AGAP001388-RA	0.5325
AGAP001401-RA	AGAP001388-RA	0.5835
AGAP001405-RA	AGAP001388-RA	0.8925
AGAP001433-RA	AGAP001388-RA	0.4525
AGAP001451-RB	AGAP001388-RA	0.4595
AGAP001484-RA	AGAP001388-RA	0.6685
AGAP001510-RA	AGAP001388-RA	0.424
AGAP001524-RA	AGAP001388-RA	0.7525
AGAP001536-RA	AGAP001388-RA	0.426
AGAP001542-RA	AGAP001388-RA	0.535
AGAP001554-RA	AGAP001388-RA	0.62
AGAP001612-RA	AGAP001388-RA	0.8895
AGAP001625-RA	AGAP001388-RA	0.871
AGAP001635-RA	AGAP001388-RA	0.4395
AGAP001637-RA	AGAP001388-RA	0.739
AGAP001667-RA	AGAP001388-RA	0.4455
AGAP001675-RA	AGAP001388-RA	0.724
AGAP001773-RC	AGAP001388-RA	0.714
AGAP001811-RA	AGAP001388-RA	0.829
AGAP001863-RA	AGAP001388-RA	0.4045
AGAP001898-RA	AGAP001388-RA	0.469
AGAP001915-RA	AGAP001388-RA	0.618
AGAP001955-RB	AGAP001388-RA	0.401
AGAP001985-RA	AGAP001388-RA	0.537
AGAP001989-RA	AGAP001388-RA	0.508
AGAP002013-RA	AGAP001388-RA	0.436
AGAP002066-RA	AGAP001388-RA	0.4205
AGAP002072-RA	AGAP001388-RA	0.724
AGAP002119-RD	AGAP001388-RA	0.862
AGAP002138-RA	AGAP001388-RA	0.661375
AGAP002202-RA	AGAP001388-RA	0.66675
AGAP002207-RA	AGAP001388-RA	0.68075
AGAP002211-RA	AGAP001388-RA	0.5265
AGAP002279-RA	AGAP001388-RA	0.875
AGAP002360-RA	AGAP001388-RA	0.4335
AGAP002361-RA	AGAP001388-RA	0.4655
AGAP002391-RA	AGAP001388-RA	0.7195
AGAP002429-RA	AGAP001388-RA	0.551125
AGAP002444-RA	AGAP001388-RA	0.474
AGAP002510-RA	AGAP001388-RA	0.5885
AGAP002556-RA	AGAP001388-RA	0.605
AGAP002578-RC	AGAP001388-RA	0.442
AGAP002606-RA	AGAP001388-RA	0.6445
AGAP002630-RA	AGAP001388-RA	0.6135
AGAP002666-RA	AGAP001388-RA	0.702
AGAP002702-RA	AGAP001388-RA	0.464
AGAP002703-RA	AGAP001388-RA	0.838
AGAP002743-RA	AGAP001388-RA	0.397
AGAP002744-RA	AGAP001388-RA	0.856
AGAP002763-RA	AGAP001388-RA	0.4425
AGAP002799-RA	AGAP001388-RA	0.8425
AGAP002842-RA	AGAP001388-RA	0.8765
AGAP002863-RA	AGAP001388-RA	0.508375
AGAP002907-RA	AGAP001388-RA	0.537
AGAP002931-RA	AGAP001388-RA	0.485
AGAP003051-RB	AGAP001388-RA	0.5885
AGAP003059-RA	AGAP001388-RA	0.398
AGAP003082-RB	AGAP001388-RA	0.574
AGAP003150-RA	AGAP001388-RA	0.5335
AGAP003161-RA	AGAP001388-RA	0.63
AGAP003162-RA	AGAP001388-RA	0.7555
AGAP003180-RA	AGAP001388-RA	0.4935
AGAP003249-RA	AGAP001388-RA	0.4355
AGAP003253-RA	AGAP001388-RA	0.4915
AGAP003259-RB	AGAP001388-RA	0.4375
AGAP003321-RA	AGAP001388-RA	0.8075
AGAP003325-RA	AGAP001388-RA	0.3975
AGAP003331-RB	AGAP001388-RA	0.6475
AGAP003423-RA	AGAP001388-RA	0.5355
AGAP003433-RA	AGAP001388-RA	0.471
AGAP003469-RA	AGAP001388-RA	0.575
AGAP003577-RA	AGAP001388-RA	0.619
AGAP003611-RA	AGAP001388-RA	0.715
AGAP003626-RA	AGAP001388-RA	0.866
AGAP003782-RB	AGAP001388-RA	0.8105
AGAP003787-RA	AGAP001388-RA	0.553
AGAP003791-RA	AGAP001388-RA	0.4045
AGAP003805-RB	AGAP001388-RA	0.5365
AGAP003878-RA	AGAP001388-RA	0.4115
AGAP003883-RA	AGAP001388-RA	0.516
AGAP003886-RB	AGAP001388-RA	0.5445
AGAP003943-RA	AGAP001388-RA	0.6065
AGAP003965-RA	AGAP001388-RA	0.4705
AGAP004004-RA	AGAP001388-RA	0.477
AGAP004014-RA	AGAP001388-RA	0.87775
AGAP004121-RA	AGAP001388-RA	0.801
AGAP004157-RA	AGAP001388-RA	0.7815
AGAP004158-RA	AGAP001388-RA	0.5605
AGAP004167-RA	AGAP001388-RA	0.463
AGAP004172-RA	AGAP001388-RA	0.42325
AGAP004173-RA	AGAP001388-RA	0.582125
AGAP004184-RA	AGAP001388-RA	0.514
AGAP004189-RA	AGAP001388-RA	0.7095
AGAP004219-RA	AGAP001388-RA	0.4015
AGAP004220-RA	AGAP001388-RA	0.4395
AGAP004222-RA	AGAP001388-RA	0.6385
AGAP004230-RA	AGAP001388-RA	0.434
AGAP004259-RA	AGAP001388-RA	0.5535
AGAP004297-RB	AGAP001388-RA	0.462
AGAP004331-RA	AGAP001388-RA	0.4735
AGAP004370-RA	AGAP001388-RA	0.441
AGAP004381-RA	AGAP001388-RA	0.585375
AGAP004426-RA	AGAP001388-RA	0.555
AGAP004428-RA	AGAP001388-RA	0.7135
AGAP004475-RA	AGAP001388-RA	0.545
AGAP004544-RA	AGAP001388-RA	0.422
AGAP004569-RA	AGAP001388-RA	0.889
AGAP004571-RA	AGAP001388-RA	0.5005
AGAP004599-RA	AGAP001388-RA	0.8005
AGAP004618-RA	AGAP001388-RA	0.4165
AGAP004665-RA	AGAP001388-RA	0.45575
AGAP004720-RA	AGAP001388-RA	0.4175
AGAP004766-RA	AGAP001388-RA	0.5565
AGAP004803-RA	AGAP001388-RA	0.743
AGAP004805-RA	AGAP001388-RA	0.4175
AGAP004812-RA	AGAP001388-RA	0.87
AGAP004829-RA	AGAP001388-RA	0.803
AGAP004831-RA	AGAP001388-RA	0.4095
AGAP004894-RA	AGAP001388-RA	0.5985
AGAP004941-RA	AGAP001388-RA	0.4215
AGAP004968-RA	AGAP001388-RA	0.66
AGAP005013-RA	AGAP001388-RA	0.4745
AGAP005047-RA	AGAP001388-RA	0.8305
AGAP005072-RA	AGAP001388-RA	0.4725
AGAP005104-RA	AGAP001388-RA	0.6275
AGAP005172-RA	AGAP001388-RA	0.469
AGAP005196-RA	AGAP001388-RA	0.465
AGAP005212-RA	AGAP001388-RA	0.43
AGAP005261-RA	AGAP001388-RA	0.474
AGAP005330-RA	AGAP001388-RA	0.7895
AGAP005361-RA	AGAP001388-RA	0.681
AGAP005363-RA	AGAP001388-RA	0.593
AGAP005384-RA	AGAP001388-RA	0.413
AGAP005399-RA	AGAP001388-RA	0.754
AGAP005416-RA	AGAP001388-RA	0.481
AGAP005448-RA	AGAP001388-RA	0.63
AGAP005454-RA	AGAP001388-RA	0.3935
AGAP005466-RA	AGAP001388-RA	0.3985
AGAP005466-RB	AGAP001388-RA	0.3995
AGAP005485-RA	AGAP001388-RA	0.681
AGAP005493-RA	AGAP001388-RA	0.836
AGAP005500-RA	AGAP001388-RA	0.6165
AGAP005516-RA	AGAP001388-RA	0.796
AGAP005592-RA	AGAP001388-RA	0.7745
AGAP005597-RA	AGAP001388-RA	0.518
AGAP005601-RA	AGAP001388-RA	0.76
AGAP005614-RA	AGAP001388-RA	0.695
AGAP005628-RA	AGAP001388-RA	0.677
AGAP005638-RA	AGAP001388-RA	0.439625
AGAP005668-RA	AGAP001388-RA	0.66
AGAP005687-RA	AGAP001388-RA	0.458
AGAP005695-RA	AGAP001388-RA	0.3945
AGAP005720-RA	AGAP001388-RA	0.6335
AGAP005755-RA	AGAP001388-RA	0.6945
AGAP005790-RA	AGAP001388-RA	0.52
AGAP005796-RA	AGAP001388-RA	0.4515
AGAP005810-RA	AGAP001388-RA	0.814
AGAP005818-RA	AGAP001388-RA	0.626
AGAP005835-RA	AGAP001388-RA	0.649
AGAP005854-RA	AGAP001388-RA	0.402
AGAP005857-RA	AGAP001388-RA	0.873
AGAP005884-RB	AGAP001388-RA	0.413
AGAP005902-RA	AGAP001388-RA	0.711
AGAP005903-RB	AGAP001388-RA	0.473
AGAP005941-RA	AGAP001388-RA	0.4935
AGAP005942-RB	AGAP001388-RA	0.8005
AGAP005958-RA	AGAP001388-RA	0.816
AGAP005962-RA	AGAP001388-RA	0.7035
AGAP005982-RA	AGAP001388-RA	0.4585
AGAP005997-RA	AGAP001388-RA	0.432
AGAP006002-RA	AGAP001388-RA	0.852
AGAP006012-RA	AGAP001388-RA	0.4705
AGAP006016-RA	AGAP001388-RA	0.841
AGAP006058-RA	AGAP001388-RA	0.707
AGAP006066-RA	AGAP001388-RA	0.6505
AGAP006082-RA	AGAP001388-RA	0.81075
AGAP006087-RA	AGAP001388-RA	0.9185
AGAP006111-RA	AGAP001388-RA	0.3915
AGAP006133-RA	AGAP001388-RA	0.5435
AGAP006187-RA	AGAP001388-RA	0.617
AGAP006199-RA	AGAP001388-RA	0.406
AGAP006200-RA	AGAP001388-RA	0.6755
AGAP006216-RB	AGAP001388-RA	0.4105
AGAP006250-RA	AGAP001388-RA	0.529
AGAP006274-RA	AGAP001388-RA	0.4005
AGAP006325-RA	AGAP001388-RA	0.4315
AGAP006344-RA	AGAP001388-RA	0.568
AGAP006361-RA	AGAP001388-RA	0.567
AGAP006404-RA	AGAP001388-RA	0.6255
AGAP006408-RA	AGAP001388-RA	0.897
AGAP006438-RA	AGAP001388-RA	0.831
AGAP006450-RA	AGAP001388-RA	0.626
AGAP006463-RA	AGAP001388-RA	0.532
AGAP006468-RA	AGAP001388-RA	0.493
AGAP006483-RA	AGAP001388-RA	0.4305
AGAP006501-RA	AGAP001388-RA	0.65
AGAP006539-RA	AGAP001388-RA	0.7845
AGAP006550-RA	AGAP001388-RA	0.8815
AGAP006565-RA	AGAP001388-RA	0.6755
AGAP006596-RA	AGAP001388-RA	0.802
AGAP006604-RA	AGAP001388-RA	0.6365
AGAP006705-RA	AGAP001388-RA	0.4575
AGAP006717-RA	AGAP001388-RA	0.556
AGAP006735-RA	AGAP001388-RA	0.5075
AGAP006737-RA	AGAP001388-RA	0.5775
AGAP006743-RA	AGAP001388-RA	0.4965
AGAP006790-RA	AGAP001388-RA	0.454
AGAP006826-RA	AGAP001388-RA	0.5075
AGAP006837-RA	AGAP001388-RA	0.776
AGAP006850-RA	AGAP001388-RA	0.8485
AGAP006851-RA	AGAP001388-RA	0.588
AGAP006882-RA	AGAP001388-RA	0.647
AGAP006887-RA	AGAP001388-RA	0.63
AGAP006923-RA	AGAP001388-RA	0.7645
AGAP006932-RA	AGAP001388-RA	0.4095
AGAP006981-RA	AGAP001388-RA	0.795
AGAP007000-RA	AGAP001388-RA	0.6585
AGAP007045-RA	AGAP001388-RA	0.6945
AGAP007059-RA	AGAP001388-RA	0.458
AGAP007194-RA	AGAP001388-RA	0.5215
AGAP007200-RA	AGAP001388-RA	0.623
AGAP007224-RA	AGAP001388-RA	0.7085
AGAP007230-RA	AGAP001388-RA	0.845
AGAP007256-RA	AGAP001388-RA	0.5
AGAP007281-RA	AGAP001388-RA	0.511
AGAP007293-RA	AGAP001388-RA	0.603
AGAP007356-RA	AGAP001388-RA	0.6045
AGAP007451-RA	AGAP001388-RA	0.438
AGAP007483-RA	AGAP001388-RA	0.432
AGAP007485-RA	AGAP001388-RA	0.5735
AGAP007495-RA	AGAP001388-RA	0.5055
AGAP007519-RA	AGAP001388-RA	0.5535
AGAP007549-RA	AGAP001388-RA	0.4925
AGAP007622-RA	AGAP001388-RA	0.4305
AGAP007672-RA	AGAP001388-RA	0.474
AGAP007703-RA	AGAP001388-RA	0.47
AGAP007734-RA	AGAP001388-RA	0.4405
AGAP007744-RA	AGAP001388-RA	0.5605
AGAP007783-RA	AGAP001388-RA	0.755
AGAP007789-RA	AGAP001388-RA	0.6665
AGAP007804-RA	AGAP001388-RA	0.5195
AGAP007846-RA	AGAP001388-RA	0.6
AGAP007887-RA	AGAP001388-RA	0.7345
AGAP007916-RA	AGAP001388-RA	0.601
AGAP007933-RA	AGAP001388-RA	0.5365
AGAP007985-RA	AGAP001388-RA	0.783
AGAP007991-RA	AGAP001388-RA	0.6685
AGAP008019-RA	AGAP001388-RA	0.4105
AGAP008024-RA	AGAP001388-RA	0.734
AGAP008025-RA	AGAP001388-RA	0.504
AGAP008070-RA	AGAP001388-RA	0.781
AGAP008079-RA	AGAP001388-RA	0.694
AGAP008080-RA	AGAP001388-RA	0.6
AGAP008108-RA	AGAP001388-RA	0.652
AGAP008140-RA	AGAP001388-RA	0.89
AGAP008146-RA	AGAP001388-RA	0.579
AGAP008188-RA	AGAP001388-RA	0.619
AGAP008189-RA	AGAP001388-RA	0.541
AGAP008201-RA	AGAP001388-RA	0.9075
AGAP008229-RA	AGAP001388-RA	0.663
AGAP008236-RA	AGAP001388-RA	0.413
AGAP008250-RA	AGAP001388-RA	0.602
AGAP008251-RA	AGAP001388-RA	0.6515
AGAP008262-RA	AGAP001388-RA	0.4515
AGAP008309-RA	AGAP001388-RA	0.649
AGAP008356-RA	AGAP001388-RA	0.625125
AGAP008443-RA	AGAP001388-RA	0.617
AGAP008478-RA	AGAP001388-RA	0.8005
AGAP008647-RA	AGAP001388-RA	0.64
AGAP008656-RA	AGAP001388-RA	0.6795
AGAP008665-RA	AGAP001388-RA	0.551
AGAP008670-RA	AGAP001388-RA	0.4155
AGAP008679-RA	AGAP001388-RA	0.523
AGAP008720-RA	AGAP001388-RA	0.5715
AGAP008736-RA	AGAP001388-RA	0.6235
AGAP008742-RA	AGAP001388-RA	0.3905
AGAP008779-RA	AGAP001388-RA	0.8375
AGAP008827-RA	AGAP001388-RA	0.4795
AGAP008885-RA	AGAP001388-RA	0.4465
AGAP008887-RA	AGAP001388-RA	0.4795
AGAP008891-RA	AGAP001388-RA	0.603
AGAP008958-RA	AGAP001388-RA	0.6285
AGAP008999-RA	AGAP001388-RA	0.859
AGAP009001-RA	AGAP001388-RA	0.765
AGAP009002-RA	AGAP001388-RA	0.4325
AGAP009037-RA	AGAP001388-RA	0.908
AGAP009062-RA	AGAP001388-RA	0.7095
AGAP009092-RA	AGAP001388-RA	0.492
AGAP009099-RA	AGAP001388-RA	0.7435
AGAP009162-RA	AGAP001388-RA	0.543
AGAP009230-RA	AGAP001388-RA	0.7615
AGAP009255-RA	AGAP001388-RA	0.6825
AGAP009256-RE	AGAP001388-RA	0.755
AGAP009293-RA	AGAP001388-RA	0.5705
AGAP009362-RA	AGAP001388-RA	0.8325
AGAP009375-RA	AGAP001388-RA	0.416625
AGAP009397-RA	AGAP001388-RA	0.559
AGAP009403-RA	AGAP001388-RA	0.4785
AGAP009413-RA	AGAP001388-RA	0.404
AGAP009435-RA	AGAP001388-RA	0.776
AGAP009466-RA	AGAP001388-RA	0.6235
AGAP009468-RA	AGAP001388-RA	0.4405
AGAP009520-RA	AGAP001388-RA	0.7555
AGAP009525-RA	AGAP001388-RA	0.5665
AGAP009541-RA	AGAP001388-RA	0.4055
AGAP009543-RA	AGAP001388-RA	0.7585
AGAP009548-RA	AGAP001388-RA	0.6035
AGAP009555-RA	AGAP001388-RA	0.618
AGAP009573-RA	AGAP001388-RA	0.4835
AGAP009581-RA	AGAP001388-RA	0.5545
AGAP009696-RA	AGAP001388-RA	0.513375
AGAP009704-RA	AGAP001388-RA	0.919
AGAP009734-RA	AGAP001388-RA	0.4455
AGAP009735-RA	AGAP001388-RA	0.4195
AGAP009758-RA	AGAP001388-RA	0.827
AGAP009760-RA	AGAP001388-RA	0.6685
AGAP009794-RA	AGAP001388-RA	0.4075
AGAP009805-RB	AGAP001388-RA	0.4705
AGAP009805-RG	AGAP001388-RA	0.6915
AGAP009851-RA	AGAP001388-RA	0.703
AGAP009872-RA	AGAP001388-RA	0.93
AGAP009890-RA	AGAP001388-RA	0.5685
AGAP009933-RA	AGAP001388-RA	0.88
AGAP009976-RA	AGAP001388-RA	0.5445
AGAP010020-RA	AGAP001388-RA	0.539
AGAP010038-RA	AGAP001388-RA	0.601
AGAP010101-RA	AGAP001388-RA	0.831
AGAP010127-RA	AGAP001388-RA	0.7785
AGAP010139-RA	AGAP001388-RA	0.549
AGAP010189-RA	AGAP001388-RA	0.667
AGAP010203-RA	AGAP001388-RA	0.765
AGAP010209-RA	AGAP001388-RA	0.438
AGAP010256-RA	AGAP001388-RA	0.4495
AGAP010259-RA	AGAP001388-RA	0.714
AGAP010259-RB	AGAP001388-RA	0.4865
AGAP010300-RA	AGAP001388-RA	0.8
AGAP010360-RA	AGAP001388-RA	0.404
AGAP010369-RA	AGAP001388-RA	0.6565
AGAP010377-RA	AGAP001388-RA	0.401
AGAP010437-RA	AGAP001388-RA	0.5055
AGAP010611-RA	AGAP001388-RA	0.7735
AGAP010620-RA	AGAP001388-RA	0.5485
AGAP010628-RB	AGAP001388-RA	0.611
AGAP010659-RA	AGAP001388-RA	0.7955
AGAP010662-RA	AGAP001388-RA	0.8775
AGAP010734-RA	AGAP001388-RA	0.78975
AGAP010759-RA	AGAP001388-RA	0.413
AGAP010765-RA	AGAP001388-RA	0.5225
AGAP010799-RA	AGAP001388-RA	0.5005
AGAP010800-RA	AGAP001388-RA	0.7535
AGAP010810-RA	AGAP001388-RA	0.433214
AGAP010811-RA	AGAP001388-RA	0.6605
AGAP010819-RA	AGAP001388-RA	0.418
AGAP010864-RA	AGAP001388-RA	0.8245
AGAP010890-RA	AGAP001388-RA	0.904
AGAP010937-RA	AGAP001388-RA	0.5255
AGAP010940-RA	AGAP001388-RA	0.8295
AGAP010966-RA	AGAP001388-RA	0.80825
AGAP010976-RA	AGAP001388-RA	0.628
AGAP010977-RA	AGAP001388-RA	0.4145
AGAP010979-RA	AGAP001388-RA	0.4975
AGAP010994-RA	AGAP001388-RA	0.882
AGAP011010-RA	AGAP001388-RA	0.673
AGAP011014-RA	AGAP001388-RA	0.391
AGAP011020-RA	AGAP001388-RA	0.4105
AGAP011023-RA	AGAP001388-RA	0.766
AGAP011047-RA	AGAP001388-RA	0.4655
AGAP011052-RA	AGAP001388-RA	0.4415
AGAP011055-RA	AGAP001388-RA	0.792
AGAP011070-RA	AGAP001388-RA	0.727
AGAP011103-RA	AGAP001388-RA	0.8005
AGAP011113-RA	AGAP001388-RA	0.8345
AGAP011120-RA	AGAP001388-RA	0.685
AGAP011151-RA	AGAP001388-RA	0.634
AGAP011207-RA	AGAP001388-RA	0.6015
AGAP011227-RA	AGAP001388-RA	0.8365
AGAP011228-RA	AGAP001388-RA	0.404
AGAP011238-RA	AGAP001388-RA	0.421
AGAP011277-RA	AGAP001388-RA	0.4305
AGAP011282-RA	AGAP001388-RA	0.5685
AGAP011332-RA	AGAP001388-RA	0.728
AGAP011348-RA	AGAP001388-RA	0.4635
AGAP011366-RA	AGAP001388-RA	0.621625
AGAP011372-RA	AGAP001388-RA	0.5305
AGAP011373-RA	AGAP001388-RA	0.87
AGAP011378-RA	AGAP001388-RA	0.7205
AGAP011436-RA	AGAP001388-RA	0.5365
AGAP011437-RA	AGAP001388-RA	0.6975
AGAP011438-RA	AGAP001388-RA	0.4525
AGAP011466-RA	AGAP001388-RA	0.776
AGAP011486-RA	AGAP001388-RA	0.862
AGAP011490-RA	AGAP001388-RA	0.5495
AGAP011496-RA	AGAP001388-RA	0.7535
AGAP011544-RA	AGAP001388-RA	0.7775
AGAP011619-RA	AGAP001388-RA	0.4415
AGAP011646-RA	AGAP001388-RA	0.9085
AGAP011653-RA	AGAP001388-RA	0.6165
AGAP011665-RA	AGAP001388-RA	0.717
AGAP011681-RA	AGAP001388-RA	0.777
AGAP011683-RA	AGAP001388-RA	0.635
AGAP011712-RA	AGAP001388-RA	0.8555
AGAP011718-RA	AGAP001388-RA	0.507
AGAP011734-RA	AGAP001388-RA	0.6605
AGAP011796-RA	AGAP001388-RA	0.6155
AGAP011815-RA	AGAP001388-RA	0.5255
AGAP011898-RA	AGAP001388-RA	0.617
AGAP011903-RA	AGAP001388-RA	0.532
AGAP011927-RA	AGAP001388-RA	0.6095
AGAP011934-RA	AGAP001388-RA	0.8085
AGAP011951-RA	AGAP001388-RA	0.639
AGAP011968-RA	AGAP001388-RA	0.903
AGAP011987-RA	AGAP001388-RA	0.5125
AGAP012003-RA	AGAP001388-RA	0.4485
AGAP012011-RA	AGAP001388-RA	0.729
AGAP012035-RA	AGAP001388-RA	0.6095
AGAP012043-RA	AGAP001388-RA	0.75
AGAP012117-RA	AGAP001388-RA	0.799
AGAP012142-RA	AGAP001388-RA	0.5275
AGAP012173-RA	AGAP001388-RA	0.4695
AGAP012193-RA	AGAP001388-RA	0.506
AGAP012214-RA	AGAP001388-RA	0.475
AGAP012225-RA	AGAP001388-RA	0.7615
AGAP012233-RA	AGAP001388-RA	0.69
AGAP012240-RA	AGAP001388-RA	0.612
AGAP012244-RA	AGAP001388-RA	0.723
AGAP012265-RA	AGAP001388-RA	0.393
AGAP012351-RA	AGAP001388-RA	0.603
AGAP012370-RA	AGAP001388-RA	0.615
AGAP012424-RA	AGAP001388-RA	0.748
AGAP012449-RA	AGAP001388-RA	0.769
AGAP012474-RA	AGAP001388-RA	0.908
AGAP012486-RA	AGAP001388-RA	0.5025
AGAP012492-RA	AGAP001388-RA	0.874
AGAP012528-RA	AGAP001388-RA	0.602
AGAP012530-RA	AGAP001388-RA	0.496
AGAP012549-RA	AGAP001388-RA	0.417
AGAP012554-RA	AGAP001388-RA	0.5815
AGAP012557-RA	AGAP001388-RA	0.4845
AGAP012565-RA	AGAP001388-RA	0.5265
AGAP012601-RA	AGAP001388-RA	0.7575
AGAP012628-RA	AGAP001388-RA	0.8005
AGAP012650-RA	AGAP001388-RA	0.614
AGAP012665-RA	AGAP001388-RA	0.612
AGAP012673-RA	AGAP001388-RA	0.4375
AGAP012692-RA	AGAP001388-RA	0.654
AGAP012701-RA	AGAP001388-RA	0.7395
AGAP012734-RA	AGAP001388-RA	0.661
AGAP012771-RA	AGAP001388-RA	0.572
AGAP012775-RA	AGAP001388-RA	0.486
AGAP012777-RA	AGAP001388-RA	0.572
AGAP012923-RA	AGAP001388-RA	0.8365
AGAP012933-RA	AGAP001388-RA	0.5715
AGAP012940-RA	AGAP001388-RA	0.8035
AGAP012975-RA	AGAP001388-RA	0.4965
AGAP013032-RA	AGAP001388-RA	0.724
AGAP013045-RA	AGAP001388-RA	0.6865
AGAP013050-RA	AGAP001388-RA	0.6585
AGAP013133-RA	AGAP001388-RA	0.9255
AGAP013144-RA	AGAP001388-RA	0.447
AGAP013150-RA	AGAP001388-RA	0.699
AGAP013152-RA	AGAP001388-RA	0.5865
AGAP013162-RA	AGAP001388-RA	0.5275
AGAP013173-RA	AGAP001388-RA	0.5865
AGAP013227-RA	AGAP001388-RA	0.8035
AGAP013237-RA	AGAP001388-RA	0.476
AGAP013253-RA	AGAP001388-RA	0.4335
AGAP013268-RA	AGAP001388-RA	0.5275
AGAP013271-RA	AGAP001388-RA	0.456
AGAP013281-RA	AGAP001388-RA	0.435
AGAP013307-RA	AGAP001388-RA	0.7055
AGAP013311-RA	AGAP001388-RA	0.475
AGAP013311-RB	AGAP001388-RA	0.4655
AGAP013335-RA	AGAP001388-RA	0.512
AGAP013347-RA	AGAP001388-RA	0.6095
AGAP013353-RA	AGAP001388-RA	0.6365
AGAP013355-RA	AGAP001388-RA	0.4865
AGAP013360-RA	AGAP001388-RA	0.737
AGAP013361-RA	AGAP001388-RA	0.4655
AGAP013364-RA	AGAP001388-RA	0.421
AGAP013396-RA	AGAP001388-RA	0.909
AGAP013406-RA	AGAP001388-RA	0.534
AGAP013410-RA	AGAP001388-RA	0.907
AGAP013461-RA	AGAP001388-RA	0.576
AGAP013464-RA	AGAP001388-RA	0.597
AGAP013467-RA	AGAP001388-RA	0.6755
AGAP013470-RA	AGAP001388-RA	0.557
AGAP013484-RA	AGAP001388-RA	0.724
AGAP013485-RA	AGAP001388-RA	0.7975
AGAP013492-RA	AGAP001388-RA	0.508
AGAP013494-RA	AGAP001388-RA	0.475
AGAP013503-RA	AGAP001388-RA	0.844
AGAP013506-RA	AGAP001388-RA	0.886
AGAP013509-RA	AGAP001388-RA	0.74
AGAP000947-RA	AGAP001786-RA	0.5
AGAP004339-RA	AGAP001786-RA	0.669
AGAP007383-RA	AGAP001786-RA	0.6135
AGAP007700-RA	AGAP001786-RA	0.641
AGAP008264-RA	AGAP001786-RA	0.7
AGAP009674-RA	AGAP001786-RA	0.4635
AGAP011251-RA	AGAP001786-RA	0.54
AGAP011313-RA	AGAP001786-RA	0.479
AGAP000182-RA	AGAP001994-RA	0.621
AGAP000183-RA	AGAP001994-RA	0.6
AGAP000246-RA	AGAP001994-RA	0.6655
AGAP000326-RA	AGAP001994-RA	0.535
AGAP000396-RA	AGAP001994-RA	0.707875
AGAP000478-RA	AGAP001994-RA	0.517
AGAP000530-RA	AGAP001994-RA	0.484
AGAP000602-RA	AGAP001994-RA	0.556
AGAP000639-RA	AGAP001994-RA	0.7175
AGAP000646-RA	AGAP001994-RA	0.5725
AGAP000877-RA	AGAP001994-RA	0.766125
AGAP000943-RC	AGAP001994-RA	0.7695
AGAP000943-RE	AGAP001994-RA	0.73
AGAP000943-RF	AGAP001994-RA	0.5885
AGAP000983-RA	AGAP001994-RA	0.62
AGAP000987-RA	AGAP001994-RA	0.558
AGAP001286-RA	AGAP001994-RA	0.8325
AGAP001413-RA	AGAP001994-RA	0.658
AGAP001418-RA	AGAP001994-RA	0.5245
AGAP001473-RA	AGAP001994-RA	0.758
AGAP001733-RA	AGAP001994-RA	0.626
AGAP001745-RA	AGAP001994-RA	0.634
AGAP001794-RA	AGAP001994-RA	0.5825
AGAP001795-RA	AGAP001994-RA	0.537
AGAP001980-RA	AGAP001994-RA	0.73
AGAP001980-RB	AGAP001994-RA	0.8555
AGAP001999-RB	AGAP001994-RA	0.536
AGAP002092-RA	AGAP001994-RA	0.4065
AGAP002101-RA	AGAP001994-RA	0.5345
AGAP002153-RA	AGAP001994-RA	0.4455
AGAP002223-RA	AGAP001994-RA	0.835
AGAP002258-RB	AGAP001994-RA	0.4505
AGAP002307-RA	AGAP001994-RA	0.393
AGAP002315-RB	AGAP001994-RA	0.9145
AGAP002416-RA	AGAP001994-RA	0.6765
AGAP002417-RA	AGAP001994-RA	0.5205
AGAP002418-RA	AGAP001994-RA	0.789
AGAP002428-RA	AGAP001994-RA	0.5415
AGAP002495-RA	AGAP001994-RA	0.709
AGAP002627-RA	AGAP001994-RA	0.4415
AGAP002631-RA	AGAP001994-RA	0.4655
AGAP002632-RA	AGAP001994-RA	0.4195
AGAP003018-RB	AGAP001994-RA	0.4145
AGAP003265-RA	AGAP001994-RA	0.5215
AGAP003277-RB	AGAP001994-RA	0.496
AGAP003277-RC	AGAP001994-RA	0.4325
AGAP003277-RD	AGAP001994-RA	0.8725
AGAP003279-RA	AGAP001994-RA	0.4885
AGAP003369-RB	AGAP001994-RA	0.602
AGAP003602-RA	AGAP001994-RA	0.6795
AGAP003809-RC	AGAP001994-RA	0.4775
AGAP003904-RB	AGAP001994-RA	0.5135
AGAP003906-RA	AGAP001994-RA	0.4115
AGAP003990-RA	AGAP001994-RA	0.408
AGAP004112-RA	AGAP001994-RA	0.455
AGAP004119-RA	AGAP001994-RA	0.672
AGAP004133-RA	AGAP001994-RA	0.5495
AGAP004138-RA	AGAP001994-RA	0.4515
AGAP004139-RA	AGAP001994-RA	0.423
AGAP004188-RA	AGAP001994-RA	0.425
AGAP004234-RA	AGAP001994-RA	0.524
AGAP004373-RB	AGAP001994-RA	0.8495
AGAP004391-RA	AGAP001994-RA	0.463
AGAP004439-RA	AGAP001994-RA	0.409
AGAP004633-RA	AGAP001994-RA	0.508
AGAP004700-RA	AGAP001994-RA	0.9125
AGAP004700-RB	AGAP001994-RA	0.9445
AGAP004801-RB	AGAP001994-RA	0.478
AGAP004801-RC	AGAP001994-RA	0.903
AGAP004847-RA	AGAP001994-RA	0.574
AGAP004935-RA	AGAP001994-RA	0.535
AGAP004993-RA	AGAP001994-RA	0.5655
AGAP005122-RA	AGAP001994-RA	0.5275
AGAP005167-RA	AGAP001994-RA	0.7535
AGAP005201-RA	AGAP001994-RA	0.616
AGAP005295-RA	AGAP001994-RA	0.539
AGAP005371-RA	AGAP001994-RA	0.81975
AGAP005372-RA	AGAP001994-RA	0.54225
AGAP005400-RB	AGAP001994-RA	0.6545
AGAP005560-RA	AGAP001994-RA	0.565
AGAP005736-RA	AGAP001994-RA	0.466
AGAP005799-RA	AGAP001994-RA	0.5365
AGAP005897-RA	AGAP001994-RA	0.544
AGAP005961-RA	AGAP001994-RA	0.7865
AGAP006062-RA	AGAP001994-RA	0.8725
AGAP006211-RA	AGAP001994-RA	0.6895
AGAP006364-RA	AGAP001994-RA	0.395125
AGAP006391-RA	AGAP001994-RA	0.421
AGAP006422-RA	AGAP001994-RA	0.727
AGAP006426-RA	AGAP001994-RA	0.907
AGAP006580-RA	AGAP001994-RA	0.7595
AGAP006724-RA	AGAP001994-RA	0.851375
AGAP006783-RA	AGAP001994-RA	0.777
AGAP006792-RA	AGAP001994-RA	0.4245
AGAP006793-RA	AGAP001994-RA	0.471
AGAP006894-RA	AGAP001994-RA	0.415
AGAP006949-RA	AGAP001994-RA	0.4595
AGAP006958-RA	AGAP001994-RA	0.5755
AGAP007027-RA	AGAP001994-RA	0.4365
AGAP007162-RA	AGAP001994-RA	0.51
AGAP007206-RA	AGAP001994-RA	0.537
AGAP007578-RA	AGAP001994-RA	0.513
AGAP007584-RA	AGAP001994-RA	0.626
AGAP007611-RA	AGAP001994-RA	0.4505
AGAP007655-RA	AGAP001994-RA	0.4735
AGAP007701-RA	AGAP001994-RA	0.4015
AGAP007805-RA	AGAP001994-RA	0.65
AGAP007873-RA	AGAP001994-RA	0.489
AGAP007946-RA	AGAP001994-RA	0.707
AGAP008003-RA	AGAP001994-RA	0.869
AGAP008060-RA	AGAP001994-RA	0.607
AGAP008207-RA	AGAP001994-RA	0.42075
AGAP008208-RA	AGAP001994-RA	0.74
AGAP008239-RA	AGAP001994-RA	0.543
AGAP008305-RA	AGAP001994-RA	0.533
AGAP008330-RA	AGAP001994-RA	0.6005
AGAP008391-RA	AGAP001994-RA	0.4735
AGAP008404-RA	AGAP001994-RA	0.471
AGAP008423-RA	AGAP001994-RA	0.482
AGAP008439-RA	AGAP001994-RA	0.702
AGAP008537-RA	AGAP001994-RA	0.5145
AGAP008557-RA	AGAP001994-RA	0.858
AGAP008620-RA	AGAP001994-RA	0.6425
AGAP008783-RA	AGAP001994-RA	0.6405
AGAP008797-RA	AGAP001994-RA	0.843
AGAP008821-RA	AGAP001994-RA	0.505
AGAP008907-RA	AGAP001994-RA	0.621
AGAP008947-RA	AGAP001994-RA	0.395
AGAP008955-RA	AGAP001994-RA	0.5415
AGAP009019-RA	AGAP001994-RA	0.501
AGAP009133-RA	AGAP001994-RA	0.498
AGAP009166-RA	AGAP001994-RA	0.44
AGAP009175-RA	AGAP001994-RA	0.6225
AGAP009190-RA	AGAP001994-RA	0.5595
AGAP009235-RA	AGAP001994-RA	0.522
AGAP009311-RA	AGAP001994-RA	0.4875
AGAP009447-RA	AGAP001994-RA	0.835
AGAP009510-RA	AGAP001994-RA	0.6185
AGAP009551-RA	AGAP001994-RA	0.5025
AGAP009668-RA	AGAP001994-RA	0.767
AGAP009772-RA	AGAP001994-RA	0.421
AGAP009783-RA	AGAP001994-RA	0.454
AGAP009849-RA	AGAP001994-RA	0.652
AGAP009916-RB	AGAP001994-RA	0.591
AGAP009942-RA	AGAP001994-RA	0.677
AGAP010111-RA	AGAP001994-RA	0.4395
AGAP010123-RA	AGAP001994-RA	0.6255
AGAP010178-RA	AGAP001994-RA	0.6475
AGAP010196-RA	AGAP001994-RA	0.6755
AGAP010232-RA	AGAP001994-RA	0.7845
AGAP010280-RA	AGAP001994-RA	0.532
AGAP010399-RA	AGAP001994-RA	0.7755
AGAP010565-RC	AGAP001994-RA	0.5125
AGAP010854-RA	AGAP001994-RA	0.5745
AGAP010862-RA	AGAP001994-RA	0.578
AGAP010974-RA	AGAP001994-RA	0.5655
AGAP010985-RA	AGAP001994-RA	0.651
AGAP011073-RA	AGAP001994-RA	0.473
AGAP011105-RA	AGAP001994-RA	0.573
AGAP011122-RA	AGAP001994-RA	0.4845
AGAP011169-RA	AGAP001994-RA	0.5065
AGAP011509-RA	AGAP001994-RA	0.474125
AGAP011531-RA	AGAP001994-RA	0.7035
AGAP011559-RA	AGAP001994-RA	0.4775
AGAP011586-RA	AGAP001994-RA	0.4595
AGAP011644-RA	AGAP001994-RA	0.4495
AGAP011677-RA	AGAP001994-RA	0.6775
AGAP011693-RA	AGAP001994-RA	0.4115
AGAP011780-RA	AGAP001994-RA	0.632
AGAP011791-RA	AGAP001994-RA	0.4295
AGAP011833-RA	AGAP001994-RA	0.8325
AGAP011834-RA	AGAP001994-RA	0.3955
AGAP011961-RA	AGAP001994-RA	0.688
AGAP011981-RA	AGAP001994-RA	0.5105
AGAP011983-RA	AGAP001994-RA	0.701
AGAP012045-RA	AGAP001994-RA	0.452
AGAP012053-RA	AGAP001994-RA	0.5685
AGAP012057-RA	AGAP001994-RA	0.6305
AGAP012082-RA	AGAP001994-RA	0.402
AGAP012169-RA	AGAP001994-RA	0.73
AGAP012247-RA	AGAP001994-RA	0.669
AGAP012259-RA	AGAP001994-RA	0.4275
AGAP012271-RA	AGAP001994-RA	0.6485
AGAP012296-RA	AGAP001994-RA	0.64425
AGAP012380-RA	AGAP001994-RA	0.4445
AGAP012415-RA	AGAP001994-RA	0.447
AGAP012576-RA	AGAP001994-RA	0.401
AGAP012648-RA	AGAP001994-RA	0.529
AGAP012662-RA	AGAP001994-RA	0.556
AGAP012770-RA	AGAP001994-RA	0.5545
AGAP012780-RA	AGAP001994-RA	0.706
AGAP012812-RA	AGAP001994-RA	0.741
AGAP012957-RA	AGAP001994-RA	0.874875
AGAP013093-RA	AGAP001994-RA	0.4585
AGAP013141-RA	AGAP001994-RA	0.762
AGAP013213-RA	AGAP001994-RA	0.7235
AGAP013274-RA	AGAP001994-RA	0.4405
AGAP013284-RB	AGAP001994-RA	0.397
AGAP013450-RA	AGAP001994-RA	0.543
AGAP013463-RA	AGAP001994-RA	0.439
AGAP013480-RA	AGAP001994-RA	0.427
AGAP001434-RC	AGAP002082-RA	0.3925
AGAP001455-RB	AGAP002082-RA	0.767
AGAP001544-RA	AGAP002082-RA	0.8
AGAP001874-RB	AGAP002082-RA	0.611
AGAP002073-RA	AGAP002082-RA	0.4455
AGAP003147-RA	AGAP002082-RA	0.413
AGAP003159-RA	AGAP002082-RA	0.4645
AGAP003930-RA	AGAP002082-RA	0.481
AGAP004443-RB	AGAP002082-RA	0.417
AGAP005449-RB	AGAP002082-RA	0.604
AGAP005588-RA	AGAP002082-RA	0.7565
AGAP008071-RA	AGAP002082-RA	0.4015
AGAP008388-RA	AGAP002082-RA	0.8115
AGAP008526-RA	AGAP002082-RA	0.61
AGAP009442-RA	AGAP002082-RA	0.534
AGAP012197-RA	AGAP002082-RA	0.463
AGAP013073-RB	AGAP002082-RA	0.4775
AGAP000349-RA	AGAP002155-RA	0.4415
AGAP000467-RA	AGAP002155-RA	0.772
AGAP000554-RA	AGAP002155-RA	0.441
AGAP000565-RB	AGAP002155-RA	0.7115
AGAP000589-RA	AGAP002155-RA	0.4465
AGAP000659-RA	AGAP002155-RA	0.4265
AGAP000812-RA	AGAP002155-RA	0.509
AGAP000865-RA	AGAP002155-RA	0.4675
AGAP001098-RA	AGAP002155-RA	0.41
AGAP001442-RA	AGAP002155-RA	0.8595
AGAP001873-RA	AGAP002155-RA	0.456
AGAP001905-RA	AGAP002155-RA	0.456
AGAP001930-RA	AGAP002155-RA	0.852
AGAP001930-RB	AGAP002155-RA	0.9
AGAP001939-RA	AGAP002155-RA	0.46
AGAP001957-RB	AGAP002155-RA	0.812
AGAP002125-RA	AGAP002155-RA	0.397
AGAP002257-RA	AGAP002155-RA	0.619
AGAP002332-RA	AGAP002155-RA	0.3925
AGAP002522-RA	AGAP002155-RA	0.8825
AGAP002796-RA	AGAP002155-RA	0.4905
AGAP002912-RA	AGAP002155-RA	0.67
AGAP003318-RB	AGAP002155-RA	0.6205
AGAP003337-RA	AGAP002155-RA	0.6185
AGAP004341-RA	AGAP002155-RA	0.557
AGAP004934-RA	AGAP002155-RA	0.498
AGAP004961-RA	AGAP002155-RA	0.391
AGAP005021-RA	AGAP002155-RA	0.8085
AGAP005385-RA	AGAP002155-RA	0.7855
AGAP005661-RA	AGAP002155-RA	0.576
AGAP005661-RB	AGAP002155-RA	0.51
AGAP005878-RA	AGAP002155-RA	0.6155
AGAP006113-RA	AGAP002155-RA	0.627
AGAP006561-RA	AGAP002155-RA	0.6225
AGAP006569-RA	AGAP002155-RA	0.599
AGAP006653-RB	AGAP002155-RA	0.8875
AGAP006750-RA	AGAP002155-RA	0.437
AGAP006877-RA	AGAP002155-RA	0.488
AGAP006990-RB	AGAP002155-RA	0.5225
AGAP007199-RA	AGAP002155-RA	0.755
AGAP007272-RA	AGAP002155-RA	0.5325
AGAP007487-RA	AGAP002155-RA	0.394
AGAP007795-RA	AGAP002155-RA	0.794
AGAP007807-RA	AGAP002155-RA	0.568
AGAP008222-RA	AGAP002155-RA	0.6375
AGAP008551-RA	AGAP002155-RA	0.754
AGAP008988-RA	AGAP002155-RA	0.488
AGAP009450-RA	AGAP002155-RA	0.8515
AGAP009571-RA	AGAP002155-RA	0.5355
AGAP010411-RA	AGAP002155-RA	0.558
AGAP010485-RA	AGAP002155-RA	0.645
AGAP010677-RA	AGAP002155-RA	0.782
AGAP010929-RA	AGAP002155-RA	0.6135
AGAP011152-RA	AGAP002155-RA	0.88
AGAP011617-RA	AGAP002155-RA	0.469
AGAP012101-RA	AGAP002155-RA	0.7035
AGAP012365-RA	AGAP002155-RA	0.6825
AGAP013375-RA	AGAP002155-RA	0.5845
AGAP013441-RA	AGAP002155-RA	0.927
AGAP013515-RA	AGAP002155-RA	0.395
AGAP000260-RB	AGAP002352-RB	0.6035
AGAP001310-RA	AGAP002352-RB	0.406
AGAP001551-RA	AGAP002352-RB	0.4325
AGAP002077-RA	AGAP002352-RB	0.4225
AGAP002134-RA	AGAP002352-RB	0.787
AGAP002358-RA	AGAP002352-RB	0.921
AGAP002358-RB	AGAP002352-RB	0.9325
AGAP002358-RC	AGAP002352-RB	0.9315
AGAP003007-RA	AGAP002352-RB	0.432
AGAP003549-RA	AGAP002352-RB	0.9315
AGAP003777-RA	AGAP002352-RB	0.439
AGAP003889-RB	AGAP002352-RB	0.537
AGAP003938-RA	AGAP002352-RB	0.583
AGAP003938-RB	AGAP002352-RB	0.5865
AGAP004161-RA	AGAP002352-RB	0.618
AGAP004366-RA	AGAP002352-RB	0.655
AGAP004504-RA	AGAP002352-RB	0.65
AGAP004625-RB	AGAP002352-RB	0.4155
AGAP004769-RA	AGAP002352-RB	0.8935
AGAP004887-RA	AGAP002352-RB	0.452
AGAP005189-RA	AGAP002352-RB	0.8585
AGAP006480-RA	AGAP002352-RB	0.644
AGAP006480-RB	AGAP002352-RB	0.618
AGAP006671-RA	AGAP002352-RB	0.7465
AGAP006779-RA	AGAP002352-RB	0.4905
AGAP006818-RA	AGAP002352-RB	0.6205
AGAP007309-RA	AGAP002352-RB	0.5285
AGAP007740-RA	AGAP002352-RB	0.7695
AGAP007813-RA	AGAP002352-RB	0.4675
AGAP007952-RA	AGAP002352-RB	0.6865
AGAP008311-RA	AGAP002352-RB	0.503
AGAP008624-RA	AGAP002352-RB	0.4525
AGAP008839-RA	AGAP002352-RB	0.8185
AGAP008978-RA	AGAP002352-RB	0.4495
AGAP009266-RA	AGAP002352-RB	0.5065
AGAP009547-RA	AGAP002352-RB	0.834
AGAP009623-RA	AGAP002352-RB	0.5735
AGAP010201-RA	AGAP002352-RB	0.4615
AGAP011339-RA	AGAP002352-RB	0.804
AGAP011973-RA	AGAP002352-RB	0.5675
AGAP012517-RA	AGAP002352-RB	0.4945
AGAP012644-RA	AGAP002352-RB	0.6585
AGAP012654-RA	AGAP002352-RB	0.6245
AGAP013443-RA	AGAP002352-RB	0.7645
AGAP000348-RA	AGAP002773-RA	0.4865
AGAP000696-RA	AGAP002773-RA	0.413
AGAP001220-RB	AGAP002773-RA	0.4315
AGAP001671-RA	AGAP002773-RA	0.774
AGAP002011-RA	AGAP002773-RA	0.679
AGAP002070-RA	AGAP002773-RA	0.39
AGAP003073-RB	AGAP002773-RA	0.6755
AGAP003327-RA	AGAP002773-RA	0.468
AGAP003500-RA	AGAP002773-RA	0.454
AGAP003841-RA	AGAP002773-RA	0.6875
AGAP004207-RA	AGAP002773-RA	0.7665
AGAP004358-RA	AGAP002773-RA	0.406
AGAP004450-RA	AGAP002773-RA	0.5225
AGAP004474-RA	AGAP002773-RA	0.57
AGAP004554-RA	AGAP002773-RA	0.821
AGAP004582-RA	AGAP002773-RA	0.3985
AGAP005045-RA	AGAP002773-RA	0.6875
AGAP005983-RA	AGAP002773-RA	0.471
AGAP006036-RA	AGAP002773-RA	0.4445
AGAP006131-RA	AGAP002773-RA	0.6595
AGAP006346-RA	AGAP002773-RA	0.5955
AGAP006653-RA	AGAP002773-RA	0.5125
AGAP006655-RA	AGAP002773-RA	0.491
AGAP006972-RA	AGAP002773-RA	0.6175
AGAP007109-RA	AGAP002773-RA	0.4675
AGAP007282-RA	AGAP002773-RA	0.3995
AGAP007367-RA	AGAP002773-RA	0.3935
AGAP007368-RA	AGAP002773-RA	0.492
AGAP008154-RA	AGAP002773-RA	0.394
AGAP008277-RA	AGAP002773-RA	0.448
AGAP008296-RA	AGAP002773-RA	0.7865
AGAP008644-RA	AGAP002773-RA	0.893
AGAP008657-RA	AGAP002773-RA	0.6455
AGAP008767-RA	AGAP002773-RA	0.6355
AGAP009000-RA	AGAP002773-RA	0.4135
AGAP009147-RA	AGAP002773-RA	0.448
AGAP009164-RA	AGAP002773-RA	0.5085
AGAP009407-RA	AGAP002773-RA	0.681
AGAP010829-RA	AGAP002773-RA	0.6155
AGAP011042-RA	AGAP002773-RA	0.819
AGAP011281-RA	AGAP002773-RA	0.609
AGAP011431-RA	AGAP002773-RA	0.5265
AGAP011538-RA	AGAP002773-RA	0.5755
AGAP011913-RA	AGAP002773-RA	0.531
AGAP012110-RA	AGAP002773-RA	0.5815
AGAP012358-RB	AGAP002773-RA	0.412
AGAP012781-RA	AGAP002773-RA	0.5205
AGAP012820-RA	AGAP002773-RA	0.407
AGAP013071-RA	AGAP002773-RA	0.3915
AGAP013153-RA	AGAP002773-RA	0.6235
AGAP013175-RA	AGAP002773-RA	0.4855
AGAP000082-RA	AGAP002902-RA	0.5145
AGAP000143-RA	AGAP002902-RA	0.6695
AGAP000155-RA	AGAP002902-RA	0.904
AGAP000566-RA	AGAP002902-RA	0.552
AGAP000756-RA	AGAP002902-RA	0.962
AGAP003792-RA	AGAP002902-RA	0.3955
AGAP004362-RA	AGAP002902-RA	0.5045
AGAP004461-RB	AGAP002902-RA	0.607
AGAP005282-RA	AGAP002902-RA	0.4275
AGAP005584-RA	AGAP002902-RA	0.4805
AGAP005906-RA	AGAP002902-RA	0.4175
AGAP005939-RA	AGAP002902-RA	0.4875
AGAP005967-RA	AGAP002902-RA	0.4335
AGAP006339-RA	AGAP002902-RA	0.9505
AGAP006645-RB	AGAP002902-RA	0.604
AGAP006645-RC	AGAP002902-RA	0.5305
AGAP007087-RA	AGAP002902-RA	0.4045
AGAP007221-RB	AGAP002902-RA	0.476
AGAP007997-RA	AGAP002902-RA	0.4225
AGAP008875-RA	AGAP002902-RA	0.5425
AGAP008982-RA	AGAP002902-RA	0.656
AGAP009961-RA	AGAP002902-RA	0.469
AGAP010009-RA	AGAP002902-RA	0.528
AGAP010357-RA	AGAP002902-RA	0.5545
AGAP010642-RA	AGAP002902-RA	0.498
AGAP011240-RA	AGAP002902-RA	0.4535
AGAP011534-RA	AGAP002902-RA	0.463
AGAP011804-RA	AGAP002902-RA	0.7405
AGAP011822-RA	AGAP002902-RA	0.593
AGAP011846-RA	AGAP002902-RA	0.3945
AGAP013233-RA	AGAP002902-RA	0.5155
AGAP000045-RA	AGAP002920-RA	0.686
AGAP000164-RA	AGAP002920-RA	0.8535
AGAP000186-RA	AGAP002920-RA	0.4485
AGAP000689-RA	AGAP002920-RA	0.522
AGAP000702-RA	AGAP002920-RA	0.392
AGAP000935-RA	AGAP002920-RA	0.4415
AGAP001006-RA	AGAP002920-RA	0.5035
AGAP001491-RA	AGAP002920-RA	0.423
AGAP001686-RA	AGAP002920-RA	0.5445
AGAP001887-RA	AGAP002920-RA	0.6515
AGAP001903-RA	AGAP002920-RA	0.613
AGAP001968-RB	AGAP002920-RA	0.525
AGAP002017-RA	AGAP002920-RA	0.9285
AGAP002220-RA	AGAP002920-RA	0.5415
AGAP002528-RA	AGAP002920-RA	0.444
AGAP002573-RA	AGAP002920-RA	0.4695
AGAP002577-RA	AGAP002920-RA	0.556
AGAP002578-RB	AGAP002920-RA	0.591
AGAP002623-RA	AGAP002920-RA	0.4395
AGAP002728-RB	AGAP002920-RA	0.4555
AGAP002733-RA	AGAP002920-RA	0.407
AGAP002780-RA	AGAP002920-RA	0.6225
AGAP002808-RA	AGAP002920-RA	0.857
AGAP002839-RA	AGAP002920-RA	0.635
AGAP002868-RA	AGAP002920-RA	0.789375
AGAP003038-RA	AGAP002920-RA	0.677
AGAP003140-RB	AGAP002920-RA	0.5025
AGAP003227-RA	AGAP002920-RA	0.5255
AGAP003229-RA	AGAP002920-RA	0.5325
AGAP003256-RA	AGAP002920-RA	0.648
AGAP003579-RA	AGAP002920-RA	0.5335
AGAP003660-RA	AGAP002920-RA	0.535
AGAP003667-RA	AGAP002920-RA	0.628
AGAP003775-RA	AGAP002920-RA	0.5255
AGAP003819-RA	AGAP002920-RA	0.623
AGAP003966-RB	AGAP002920-RA	0.575
AGAP004048-RA	AGAP002920-RA	0.6945
AGAP004081-RA	AGAP002920-RA	0.7685
AGAP004164-RA	AGAP002920-RA	0.516
AGAP004195-RA	AGAP002920-RA	0.409
AGAP004226-RA	AGAP002920-RA	0.5225
AGAP004228-RA	AGAP002920-RA	0.595
AGAP004241-RA	AGAP002920-RA	0.811
AGAP004336-RA	AGAP002920-RA	0.5795
AGAP004411-RA	AGAP002920-RA	0.568
AGAP004453-RB	AGAP002920-RA	0.512
AGAP004471-RA	AGAP002920-RA	0.7585
AGAP004492-RA	AGAP002920-RA	0.5315
AGAP004647-RA	AGAP002920-RA	0.5985
AGAP004686-RA	AGAP002920-RA	0.4085
AGAP004764-RA	AGAP002920-RA	0.533
AGAP004810-RA	AGAP002920-RA	0.6495
AGAP004823-RA	AGAP002920-RA	0.548
AGAP004856-RA	AGAP002920-RA	0.476
AGAP004862-RA	AGAP002920-RA	0.654
AGAP005017-RA	AGAP002920-RA	0.4455
AGAP005023-RA	AGAP002920-RA	0.455
AGAP005026-RA	AGAP002920-RA	0.4525
AGAP005049-RA	AGAP002920-RA	0.866
AGAP005149-RA	AGAP002920-RA	0.4905
AGAP005185-RA	AGAP002920-RA	0.614
AGAP005198-RA	AGAP002920-RA	0.4705
AGAP005271-RA	AGAP002920-RA	0.7415
AGAP005344-RA	AGAP002920-RA	0.5085
AGAP005479-RA	AGAP002920-RA	0.457
AGAP005580-RA	AGAP002920-RA	0.4265
AGAP005594-RA	AGAP002920-RA	0.467
AGAP005708-RA	AGAP002920-RA	0.759
AGAP005769-RA	AGAP002920-RA	0.7575
AGAP005812-RA	AGAP002920-RA	0.406
AGAP005921-RA	AGAP002920-RA	0.7245
AGAP006562-RA	AGAP002920-RA	0.618
AGAP006595-RA	AGAP002920-RA	0.421
AGAP006663-RA	AGAP002920-RA	0.667
AGAP006914-RA	AGAP002920-RA	0.5005
AGAP006918-RA	AGAP002920-RA	0.783
AGAP006941-RA	AGAP002920-RA	0.426
AGAP007041-RA	AGAP002920-RA	0.6405
AGAP007084-RA	AGAP002920-RA	0.4035
AGAP007088-RA	AGAP002920-RA	0.407
AGAP007234-RA	AGAP002920-RA	0.431
AGAP007316-RA	AGAP002920-RA	0.4605
AGAP007533-RA	AGAP002920-RA	0.5725
AGAP007565-RA	AGAP002920-RA	0.401
AGAP007571-RA	AGAP002920-RA	0.5135
AGAP007725-RA	AGAP002920-RA	0.403
AGAP007765-RA	AGAP002920-RA	0.405
AGAP007767-RA	AGAP002920-RA	0.4745
AGAP007788-RA	AGAP002920-RA	0.4755
AGAP007809-RA	AGAP002920-RA	0.400875
AGAP007816-RA	AGAP002920-RA	0.5575
AGAP007951-RA	AGAP002920-RA	0.4165
AGAP007959-RA	AGAP002920-RA	0.393
AGAP008163-RA	AGAP002920-RA	0.5615
AGAP008194-RA	AGAP002920-RA	0.511
AGAP008361-RA	AGAP002920-RA	0.593
AGAP008393-RA	AGAP002920-RA	0.593
AGAP008642-RA	AGAP002920-RA	0.549
AGAP008671-RA	AGAP002920-RA	0.562
AGAP008739-RA	AGAP002920-RA	0.5405
AGAP008753-RA	AGAP002920-RA	0.5385
AGAP008974-RA	AGAP002920-RA	0.4105
AGAP008996-RA	AGAP002920-RA	0.5405
AGAP009302-RA	AGAP002920-RA	0.5665
AGAP009523-RA	AGAP002920-RA	0.4995
AGAP009736-RA	AGAP002920-RA	0.6795
AGAP009797-RA	AGAP002920-RA	0.515
AGAP009819-RA	AGAP002920-RA	0.738
AGAP009968-RA	AGAP002920-RA	0.4875
AGAP010294-RA	AGAP002920-RA	0.4885
AGAP010352-RA	AGAP002920-RA	0.5455
AGAP010373-RA	AGAP002920-RA	0.4195
AGAP010440-RA	AGAP002920-RA	0.505
AGAP010477-RA	AGAP002920-RA	0.426
AGAP010722-RA	AGAP002920-RA	0.66
AGAP010757-RA	AGAP002920-RA	0.7075
AGAP010795-RA	AGAP002920-RA	0.5905
AGAP010803-RA	AGAP002920-RA	0.455
AGAP010996-RA	AGAP002920-RA	0.8745
AGAP011159-RA	AGAP002920-RA	0.435
AGAP011338-RA	AGAP002920-RA	0.431
AGAP011953-RA	AGAP002920-RA	0.4245
AGAP012041-RA	AGAP002920-RA	0.817
AGAP012132-RA	AGAP002920-RA	0.4055
AGAP012162-RA	AGAP002920-RA	0.6825
AGAP012198-RA	AGAP002920-RA	0.8025
AGAP012202-RA	AGAP002920-RA	0.413
AGAP012332-RA	AGAP002920-RA	0.508
AGAP012376-RA	AGAP002920-RA	0.798
AGAP012537-RA	AGAP002920-RA	0.4315
AGAP012555-RA	AGAP002920-RA	0.6625
AGAP012686-RA	AGAP002920-RA	0.7205
AGAP012695-RA	AGAP002920-RA	0.5845
AGAP012749-RA	AGAP002920-RA	0.9315
AGAP012768-RA	AGAP002920-RA	0.4075
AGAP012826-RA	AGAP002920-RA	0.438
AGAP012871-RA	AGAP002920-RA	0.6105
AGAP012894-RA	AGAP002920-RA	0.801
AGAP012952-RA	AGAP002920-RA	0.4865
AGAP012999-RA	AGAP002920-RA	0.64
AGAP013033-RA	AGAP002920-RA	0.574
AGAP013089-RA	AGAP002920-RA	0.675
AGAP013110-RA	AGAP002920-RA	0.691
AGAP013190-RA	AGAP002920-RA	0.648
AGAP013408-RA	AGAP002920-RA	0.445
AGAP000159-RA	AGAP002954-RA	0.4625
AGAP000316-RA	AGAP002954-RA	0.4325
AGAP001414-RA	AGAP002954-RA	0.396
AGAP002578-RD	AGAP002954-RA	0.4695
AGAP004452-RA	AGAP002954-RA	0.425
AGAP004920-RA	AGAP002954-RA	0.5575
AGAP007146-RA	AGAP002954-RA	0.453
AGAP007619-RA	AGAP002954-RA	0.6115
AGAP008935-RA	AGAP002954-RA	0.708
AGAP009347-RA	AGAP002954-RA	0.794
AGAP009476-RA	AGAP002954-RA	0.4325
AGAP010063-RA	AGAP002954-RA	0.554
AGAP010162-RA	AGAP002954-RA	0.8155
AGAP012084-RA	AGAP002954-RA	0.638
AGAP012093-RA	AGAP002954-RA	0.3915
AGAP013381-RA	AGAP002954-RA	0.469
AGAP000566-RB	AGAP003117-RA	0.477
AGAP000622-RA	AGAP003117-RA	0.5695
AGAP000675-RB	AGAP003117-RA	0.395
AGAP000760-RA	AGAP003117-RA	0.4595
AGAP000842-RA	AGAP003117-RA	0.6665
AGAP000965-RA	AGAP003117-RA	0.4775
AGAP001372-RA	AGAP003117-RA	0.5525
AGAP002059-RA	AGAP003117-RA	0.8125
AGAP002059-RB	AGAP003117-RA	0.5415
AGAP002246-RA	AGAP003117-RA	0.493
AGAP002300-RA	AGAP003117-RA	0.557
AGAP002521-RB	AGAP003117-RA	0.485
AGAP003174-RA	AGAP003117-RA	0.5755
AGAP003301-RA	AGAP003117-RA	0.412
AGAP003442-RA	AGAP003117-RA	0.4585
AGAP003445-RA	AGAP003117-RA	0.5845
AGAP004032-RA	AGAP003117-RA	0.5475
AGAP004315-RA	AGAP003117-RA	0.6745
AGAP004966-RA	AGAP003117-RA	0.414
AGAP005245-RG	AGAP003117-RA	0.589
AGAP005546-RA	AGAP003117-RA	0.6305
AGAP006263-RA	AGAP003117-RA	0.4465
AGAP006678-RA	AGAP003117-RA	0.526
AGAP006805-RA	AGAP003117-RA	0.431
AGAP007160-RA	AGAP003117-RA	0.43
AGAP007187-RA	AGAP003117-RA	0.5835
AGAP007574-RA	AGAP003117-RA	0.488
AGAP007606-RA	AGAP003117-RA	0.5765
AGAP007792-RA	AGAP003117-RA	0.5535
AGAP007986-RA	AGAP003117-RA	0.5315
AGAP008473-RA	AGAP003117-RA	0.8765
AGAP008486-RA	AGAP003117-RA	0.4325
AGAP008643-RA	AGAP003117-RA	0.4155
AGAP008675-RA	AGAP003117-RA	0.6395
AGAP008823-RA	AGAP003117-RA	0.3925
AGAP009213-RA	AGAP003117-RA	0.496
AGAP009283-RA	AGAP003117-RA	0.5065
AGAP009290-RA	AGAP003117-RA	0.644
AGAP010090-RA	AGAP003117-RA	0.825
AGAP010502-RB	AGAP003117-RA	0.529
AGAP011175-RA	AGAP003117-RA	0.837
AGAP013411-RA	AGAP003117-RA	0.426
AGAP000046-RA	AGAP003449-RA	0.5035
AGAP000055-RA	AGAP003449-RA	0.436
AGAP000069-RA	AGAP003449-RA	0.6485
AGAP000093-RA	AGAP003449-RA	0.796
AGAP000119-RA	AGAP003449-RA	0.5945
AGAP000121-RA	AGAP003449-RA	0.8345
AGAP000138-RA	AGAP003449-RA	0.482
AGAP000193-RA	AGAP003449-RA	0.62625
AGAP000196-RA	AGAP003449-RA	0.3955
AGAP000214-RA	AGAP003449-RA	0.787
AGAP000254-RA	AGAP003449-RA	0.831
AGAP000266-RA	AGAP003449-RA	0.736
AGAP000341-RA	AGAP003449-RA	0.4895
AGAP000345-RB	AGAP003449-RA	0.4075
AGAP000386-RA	AGAP003449-RA	0.405
AGAP000481-RA	AGAP003449-RA	0.451
AGAP000553-RA	AGAP003449-RA	0.6205
AGAP000638-RA	AGAP003449-RA	0.48
AGAP000657-RA	AGAP003449-RA	0.6035
AGAP000673-RA	AGAP003449-RA	0.601
AGAP000698-RA	AGAP003449-RA	0.7085
AGAP000711-RA	AGAP003449-RA	0.537
AGAP000714-RA	AGAP003449-RA	0.433
AGAP000780-RA	AGAP003449-RA	0.547
AGAP000797-RA	AGAP003449-RA	0.652
AGAP000921-RA	AGAP003449-RA	0.421
AGAP000961-RA	AGAP003449-RA	0.486
AGAP001039-RA	AGAP003449-RA	0.394875
AGAP001039-RB	AGAP003449-RA	0.67
AGAP001112-RA	AGAP003449-RA	0.392
AGAP001140-RA	AGAP003449-RA	0.3905
AGAP001173-RA	AGAP003449-RA	0.4975
AGAP001215-RB	AGAP003449-RA	0.554
AGAP001238-RB	AGAP003449-RA	0.828
AGAP001241-RA	AGAP003449-RA	0.6445
AGAP001246-RA	AGAP003449-RA	0.561
AGAP001301-RA	AGAP003449-RA	0.534
AGAP001315-RE	AGAP003449-RA	0.478
AGAP001353-RA	AGAP003449-RA	0.484
AGAP001444-RA	AGAP003449-RA	0.5155
AGAP001495-RA	AGAP003449-RA	0.8795
AGAP001591-RA	AGAP003449-RA	0.602
AGAP001592-RA	AGAP003449-RA	0.392
AGAP001596-RA	AGAP003449-RA	0.588
AGAP001597-RA	AGAP003449-RA	0.4525
AGAP001628-RA	AGAP003449-RA	0.527
AGAP001632-RA	AGAP003449-RA	0.3955
AGAP001665-RA	AGAP003449-RA	0.5905
AGAP001698-RA	AGAP003449-RA	0.418
AGAP001723-RA	AGAP003449-RA	0.551375
AGAP001748-RA	AGAP003449-RA	0.404
AGAP001773-RA	AGAP003449-RA	0.651
AGAP001790-RA	AGAP003449-RA	0.605
AGAP001800-RA	AGAP003449-RA	0.653
AGAP001932-RA	AGAP003449-RA	0.4715
AGAP001962-RA	AGAP003449-RA	0.6565
AGAP002008-RA	AGAP003449-RA	0.4645
AGAP002018-RB	AGAP003449-RA	0.44
AGAP002051-RA	AGAP003449-RA	0.67
AGAP002069-RA	AGAP003449-RA	0.666
AGAP002094-RA	AGAP003449-RA	0.649
AGAP002105-RA	AGAP003449-RA	0.4455
AGAP002190-RA	AGAP003449-RA	0.8295
AGAP002195-RA	AGAP003449-RA	0.575125
AGAP002197-RA	AGAP003449-RA	0.420875
AGAP002275-RA	AGAP003449-RA	0.563
AGAP002283-RA	AGAP003449-RA	0.513
AGAP002295-RA	AGAP003449-RA	0.644
AGAP002304-RA	AGAP003449-RA	0.459
AGAP002327-RA	AGAP003449-RA	0.702
AGAP002398-RA	AGAP003449-RA	0.501
AGAP002423-RA	AGAP003449-RA	0.5065
AGAP002435-RA	AGAP003449-RA	0.477
AGAP002446-RA	AGAP003449-RA	0.423
AGAP002544-RA	AGAP003449-RA	0.6925
AGAP002544-RB	AGAP003449-RA	0.75
AGAP002591-RA	AGAP003449-RA	0.583
AGAP002614-RA	AGAP003449-RA	0.8515
AGAP002634-RA	AGAP003449-RA	0.5225
AGAP002637-RA	AGAP003449-RA	0.657
AGAP002677-RA	AGAP003449-RA	0.7685
AGAP002710-RA	AGAP003449-RA	0.807
AGAP002775-RA	AGAP003449-RA	0.6555
AGAP002824-RA	AGAP003449-RA	0.5495
AGAP002866-RA	AGAP003449-RA	0.42825
AGAP002888-RA	AGAP003449-RA	0.491
AGAP002903-RA	AGAP003449-RA	0.434
AGAP002904-RA	AGAP003449-RA	0.51
AGAP002952-RB	AGAP003449-RA	0.5245
AGAP002980-RA	AGAP003449-RA	0.7755
AGAP003012-RA	AGAP003449-RA	0.552
AGAP003059-RD	AGAP003449-RA	0.39
AGAP003065-RA	AGAP003449-RA	0.53075
AGAP003070-RA	AGAP003449-RA	0.728
AGAP003116-RA	AGAP003449-RA	0.465
AGAP003118-RA	AGAP003449-RA	0.4655
AGAP003160-RA	AGAP003449-RA	0.392
AGAP003173-RA	AGAP003449-RA	0.5105
AGAP003175-RA	AGAP003449-RA	0.67
AGAP003205-RA	AGAP003449-RA	0.3965
AGAP003266-RA	AGAP003449-RA	0.4065
AGAP003283-RA	AGAP003449-RA	0.398
AGAP003285-RA	AGAP003449-RA	0.5285
AGAP003289-RA	AGAP003449-RA	0.6325
AGAP003329-RA	AGAP003449-RA	0.4185
AGAP003335-RA	AGAP003449-RA	0.636
AGAP003346-RA	AGAP003449-RA	0.6165
AGAP003401-RA	AGAP003449-RA	0.761
AGAP003415-RA	AGAP003449-RA	0.431
AGAP003432-RA	AGAP003449-RA	0.7385
AGAP003488-RA	AGAP003449-RA	0.514
AGAP003509-RD	AGAP003449-RA	0.4005
AGAP003559-RA	AGAP003449-RA	0.5195
AGAP003646-RA	AGAP003449-RA	0.4775
AGAP003783-RB	AGAP003449-RA	0.535
AGAP003791-RA	AGAP003449-RA	0.4055
AGAP003875-RA	AGAP003449-RA	0.4285
AGAP003897-RA	AGAP003449-RA	0.404
AGAP003971-RA	AGAP003449-RA	0.415
AGAP003976-RA	AGAP003449-RA	0.702
AGAP004000-RA	AGAP003449-RA	0.6955
AGAP004122-RA	AGAP003449-RA	0.549
AGAP004154-RA	AGAP003449-RA	0.471
AGAP004178-RA	AGAP003449-RA	0.451
AGAP004306-RA	AGAP003449-RA	0.57
AGAP004317-RA	AGAP003449-RA	0.7955
AGAP004416-RA	AGAP003449-RA	0.608
AGAP004444-RA	AGAP003449-RA	0.607
AGAP004449-RA	AGAP003449-RA	0.4825
AGAP004453-RC	AGAP003449-RA	0.681
AGAP004455-RA	AGAP003449-RA	0.5995
AGAP004544-RA	AGAP003449-RA	0.438
AGAP004577-RA	AGAP003449-RA	0.4085
AGAP004620-RB	AGAP003449-RA	0.655
AGAP004620-RC	AGAP003449-RA	0.608
AGAP004665-RA	AGAP003449-RA	0.398625
AGAP004676-RA	AGAP003449-RA	0.832
AGAP004688-RA	AGAP003449-RA	0.4355
AGAP004717-RA	AGAP003449-RA	0.577
AGAP004741-RA	AGAP003449-RA	0.5125
AGAP004763-RA	AGAP003449-RA	0.4625
AGAP004806-RA	AGAP003449-RA	0.838
AGAP004872-RA	AGAP003449-RA	0.4655
AGAP004878-RA	AGAP003449-RA	0.3905
AGAP004980-RA	AGAP003449-RA	0.682
AGAP005037-RA	AGAP003449-RA	0.6135
AGAP005051-RA	AGAP003449-RA	0.626
AGAP005096-RA	AGAP003449-RA	0.5595
AGAP005137-RA	AGAP003449-RA	0.4185
AGAP005145-RA	AGAP003449-RA	0.4455
AGAP005217-RA	AGAP003449-RA	0.431
AGAP005241-RA	AGAP003449-RA	0.663
AGAP005277-RA	AGAP003449-RA	0.653
AGAP005280-RA	AGAP003449-RA	0.6565
AGAP005329-RA	AGAP003449-RA	0.8115
AGAP005332-RC	AGAP003449-RA	0.437
AGAP005354-RA	AGAP003449-RA	0.494
AGAP005356-RA	AGAP003449-RA	0.518
AGAP005370-RA	AGAP003449-RA	0.40375
AGAP005373-RA	AGAP003449-RA	0.610875
AGAP005394-RA	AGAP003449-RA	0.7185
AGAP005453-RA	AGAP003449-RA	0.6135
AGAP005464-RA	AGAP003449-RA	0.559
AGAP005526-RA	AGAP003449-RA	0.504
AGAP005529-RA	AGAP003449-RA	0.551
AGAP005532-RA	AGAP003449-RA	0.533
AGAP005595-RA	AGAP003449-RA	0.6525
AGAP005613-RB	AGAP003449-RA	0.589
AGAP005636-RA	AGAP003449-RA	0.4755
AGAP005658-RA	AGAP003449-RA	0.65875
AGAP005686-RA	AGAP003449-RA	0.699
AGAP005689-RA	AGAP003449-RA	0.51
AGAP005695-RA	AGAP003449-RA	0.4595
AGAP005696-RA	AGAP003449-RA	0.5565
AGAP005699-RA	AGAP003449-RA	0.427
AGAP005702-RA	AGAP003449-RA	0.4835
AGAP005714-RA	AGAP003449-RA	0.501
AGAP005734-RA	AGAP003449-RA	0.4495
AGAP005752-RA	AGAP003449-RA	0.563
AGAP005903-RA	AGAP003449-RA	0.6285
AGAP005959-RA	AGAP003449-RA	0.5545
AGAP005970-RA	AGAP003449-RA	0.483
AGAP006004-RA	AGAP003449-RA	0.5555
AGAP006005-RA	AGAP003449-RA	0.5285
AGAP006006-RA	AGAP003449-RA	0.5275
AGAP006010-RA	AGAP003449-RA	0.7785
AGAP006139-RB	AGAP003449-RA	0.516
AGAP006156-RA	AGAP003449-RA	0.45
AGAP006160-RA	AGAP003449-RA	0.673
AGAP006181-RA	AGAP003449-RA	0.4745
AGAP006256-RA	AGAP003449-RA	0.8625
AGAP006272-RA	AGAP003449-RA	0.655
AGAP006349-RA	AGAP003449-RA	0.414
AGAP006350-RA	AGAP003449-RA	0.582
AGAP006362-RA	AGAP003449-RA	0.5245
AGAP006384-RA	AGAP003449-RA	0.5375
AGAP006403-RA	AGAP003449-RA	0.5065
AGAP006411-RB	AGAP003449-RA	0.7875
AGAP006417-RA	AGAP003449-RA	0.605
AGAP006440-RA	AGAP003449-RA	0.391
AGAP006465-RA	AGAP003449-RA	0.6375
AGAP006532-RA	AGAP003449-RA	0.4905
AGAP006536-RA	AGAP003449-RA	0.534
AGAP006571-RA	AGAP003449-RA	0.7085
AGAP006581-RA	AGAP003449-RA	0.5735
AGAP006588-RB	AGAP003449-RA	0.6805
AGAP006622-RA	AGAP003449-RA	0.7315
AGAP006636-RA	AGAP003449-RA	0.62
AGAP006681-RA	AGAP003449-RA	0.436
AGAP006689-RA	AGAP003449-RA	0.574
AGAP006720-RA	AGAP003449-RA	0.6125
AGAP006754-RA	AGAP003449-RA	0.538
AGAP006844-RA	AGAP003449-RA	0.754
AGAP006849-RA	AGAP003449-RA	0.488
AGAP006852-RA	AGAP003449-RA	0.602
AGAP006861-RA	AGAP003449-RA	0.5195
AGAP006864-RA	AGAP003449-RA	0.5675
AGAP006903-RA	AGAP003449-RA	0.501
AGAP006905-RA	AGAP003449-RA	0.5055
AGAP006975-RA	AGAP003449-RA	0.41
AGAP006986-RA	AGAP003449-RA	0.4105
AGAP006996-RA	AGAP003449-RA	0.421
AGAP007052-RA	AGAP003449-RA	0.3925
AGAP007060-RA	AGAP003449-RA	0.69
AGAP007073-RA	AGAP003449-RA	0.701
AGAP007091-RA	AGAP003449-RA	0.7815
AGAP007095-RA	AGAP003449-RA	0.7915
AGAP007161-RA	AGAP003449-RA	0.724
AGAP007191-RA	AGAP003449-RA	0.5515
AGAP007231-RA	AGAP003449-RA	0.594
AGAP007257-RA	AGAP003449-RA	0.551
AGAP007262-RA	AGAP003449-RA	0.515
AGAP007264-RA	AGAP003449-RA	0.479
AGAP007271-RA	AGAP003449-RA	0.556
AGAP007283-RA	AGAP003449-RA	0.562
AGAP007318-RA	AGAP003449-RA	0.6795
AGAP007327-RB	AGAP003449-RA	0.4515
AGAP007344-RA	AGAP003449-RA	0.5885
AGAP007357-RA	AGAP003449-RA	0.4575
AGAP007358-RB	AGAP003449-RA	0.6385
AGAP007376-RA	AGAP003449-RA	0.6405
AGAP007414-RA	AGAP003449-RA	0.665
AGAP007439-RA	AGAP003449-RA	0.558
AGAP007446-RA	AGAP003449-RA	0.756
AGAP007450-RA	AGAP003449-RA	0.4025
AGAP007474-RA	AGAP003449-RA	0.553
AGAP007504-RA	AGAP003449-RA	0.507
AGAP007517-RA	AGAP003449-RA	0.741
AGAP007548-RB	AGAP003449-RA	0.6075
AGAP007600-RA	AGAP003449-RA	0.548
AGAP007630-RA	AGAP003449-RA	0.44
AGAP007659-RA	AGAP003449-RA	0.472
AGAP007660-RA	AGAP003449-RA	0.4935
AGAP007680-RA	AGAP003449-RA	0.642
AGAP007797-RA	AGAP003449-RA	0.8345
AGAP007803-RA	AGAP003449-RA	0.4975
AGAP007831-RA	AGAP003449-RA	0.4145
AGAP007843-RA	AGAP003449-RA	0.5775
AGAP007849-RA	AGAP003449-RA	0.4905
AGAP007863-RA	AGAP003449-RA	0.7215
AGAP007905-RA	AGAP003449-RA	0.5475
AGAP007920-RA	AGAP003449-RA	0.731
AGAP007958-RA	AGAP003449-RA	0.5765
AGAP007973-RA	AGAP003449-RA	0.569
AGAP007981-RA	AGAP003449-RA	0.413
AGAP007987-RA	AGAP003449-RA	0.4885
AGAP008009-RA	AGAP003449-RA	0.6575
AGAP008081-RA	AGAP003449-RA	0.63
AGAP008093-RA	AGAP003449-RA	0.3995
AGAP008097-RA	AGAP003449-RA	0.5495
AGAP008199-RA	AGAP003449-RA	0.4305
AGAP008231-RA	AGAP003449-RA	0.525
AGAP008246-RA	AGAP003449-RA	0.5345
AGAP008360-RA	AGAP003449-RA	0.5765
AGAP008465-RA	AGAP003449-RA	0.528
AGAP008479-RA	AGAP003449-RA	0.555
AGAP008562-RA	AGAP003449-RA	0.6645
AGAP008653-RA	AGAP003449-RA	0.593
AGAP008672-RA	AGAP003449-RA	0.675
AGAP008683-RA	AGAP003449-RA	0.8715
AGAP008750-RA	AGAP003449-RA	0.624
AGAP008871-RA	AGAP003449-RA	0.739
AGAP008893-RA	AGAP003449-RA	0.39
AGAP009006-RA	AGAP003449-RA	0.5115
AGAP009022-RA	AGAP003449-RA	0.4995
AGAP009027-RA	AGAP003449-RA	0.6435
AGAP009129-RA	AGAP003449-RA	0.7275
AGAP009146-RA	AGAP003449-RA	0.662
AGAP009216-RA	AGAP003449-RA	0.528
AGAP009240-RA	AGAP003449-RA	0.512625
AGAP009242-RA	AGAP003449-RA	0.481
AGAP009243-RA	AGAP003449-RA	0.73
AGAP009256-RD	AGAP003449-RA	0.497
AGAP009267-RA	AGAP003449-RA	0.4055
AGAP009275-RA	AGAP003449-RA	0.493
AGAP009314-RA	AGAP003449-RA	0.558
AGAP009376-RA	AGAP003449-RA	0.5265
AGAP009382-RA	AGAP003449-RA	0.489
AGAP009392-RA	AGAP003449-RA	0.455
[truncated: 3,215 more rows]
