# Supplementary material for: Capturing the transcription factor interactome in response to sub-lethal insecticide exposure
Source: Curr Res Insect Sci. 2021 Jul 25;1:100018. doi: 10.1016/j.cris.2021.100018 (PMC8702396; doi:10.1016/j.cris.2021.100018)
Supplement: Supplementary file 11 [file mmc11.xlsx]

## Sheet: Sheet4
Supplementary Table 3: Enrichment analysis for all transcription factor associations. Each tab in the Excel sheet represents an enrichment analysis (1) GO Term Enrichment; (2) KEGG Enrichment; (3) Reactome Enrichment aand (4) a priori candidate enrichment.
(1) GO Term enrichment: Transcription factor ID, Name, significant (1) Molecular Function; (2) Cellular Component and (3) Biological Process terms and associated adjusted p-values
(2) KEGG enrichment: Transcription factor ID, Name, significant KEGG pathway and associated adjusted p values
(3) Reactome enrichment: Transcription factor ID, Name, Reactome Pathway and associated adjusted p values
(4) A priori candidate enrichment: Transcription factor ID, Name, a priori detoxification family and adjusted p values

## Sheet: GO Enrichment
Transcript ID	Name	GO Molecular Function	GO Biological Process	GO Cellular Component	GO Molecular Function p value	GO Biological Process p value	GO Cellular Component p value
AGAP000057-RA	sv	NA	NA	NA	NA	NA	NA
AGAP000066-RA	Sox102F	NA	NA	NA	NA	NA	NA
AGAP000141-RA	CG31224	NA	NA	nuclear speck, nuclear body	NA	NA	0.0453134202920448, 0.0453134202920448
AGAP000547-RA	Rbsn-5	NA	NA	NA	NA	NA	NA
AGAP000646-RA	Dm	NA	NA	NA	NA	NA	NA
AGAP000876-RA	1-to-many	structural constituent of cuticle	NA	NA	0.0467454	NA	NA
AGAP001093-RA	kay	NA	NA	NA	NA	NA	NA
AGAP001156-RA	Pbp95	NA	nucleocytoplasmic transport, nuclear transport	nuclear speck, nuclear body	NA	0.00732300357425485, 0.00732300357425485	0.0350253413859923, 0.04651371398612
AGAP001388-RA	dmrt93B	heme binding, tetrapyrrole binding, iron ion binding, cofactor binding, oxidoreductase activity, acting on paired donors, with incorporation or reduction of molecular oxygen, transmembrane signaling receptor activity, monooxygenase activity, signaling receptor activity, molecular transducer activity, taste receptor activity, DNA-binding transcription factor activity	NA	NA	0.000260942724018303, 0.000260942724018303, 0.000276347612582755, 0.00507476518265287, 0.00770237282155543, 0.0138687571895871, 0.0138687571895871, 0.0138687571895871, 0.0138687571895871, 0.0167099073888741, 0.0482216065128825	NA	NA
AGAP001994-RA	Bap111	NA	NA	NA	NA	NA	NA
AGAP002082-RA	sqz	NA	NA	ubiquitin ligase complex, SCF ubiquitin ligase complex, cullin-RING ubiquitin ligase complex, transferase complex	NA	NA	0.00278370806610117, 0.00448527061909317, 0.0134771776150155, 0.0439860937135885
AGAP002155-RA	Hnf4	transcription coactivator activity	NA	NA	0.0227214	NA	NA
AGAP002352-RB	p53	NADP binding, carbohydrate derivative transmembrane transporter activity, nucleobase-containing compound transmembrane transporter activity	NA	cytosol	0.049542380571803, 0.049542380571803, 0.049542380571803	NA	0.0108992
AGAP002773-RA	sr	NA	NA	NA	NA	NA	NA
AGAP002902-RA	Med	NA	NA	NA	NA	NA	NA
AGAP002920-RA	CG17829	protein heterodimerization activity	ncRNA processing, RNA processing, nucleosome assembly, chromatin assembly, nucleosome organization, chromatin assembly or disassembly, cellular respiration, RNA modification, DNA packaging, energy derivation by oxidation of organic compounds, ncRNA metabolic process, RNA methylation, protein-DNA complex assembly, protein-DNA complex subunit organization, DNA conformation change, aerobic respirati…	nucleosome, DNA packaging complex, protein-DNA complex, chromatin, chromosome, nucleolus	0.00050911	0.00644466201435308, 0.00644466201435308, 0.00644466201435308, 0.0073220287806847, 0.0073220287806847, 0.00743258191163006, 0.00743258191163006, 0.00868395506908071, 0.00868395506908071, 0.010478514472282, 0.010478514472282, 0.010478514472282, 0.0134729670310198, 0.0198164635755287, 0.0228437107605685, 0.0238519416646118, 0.0378872426099327	4.69412047365445e-05, 4.69412047365445e-05, 0.000163995033431607, 0.000338926926715028, 0.016589910728154, 0.020138009969005
AGAP002954-RA	Cdc5	NA	NA	NA	NA	NA	NA
AGAP003117-RA	cic	NA	NA	NA	NA	NA	NA
AGAP003449-RA	Root	signaling receptor activity, molecular transducer activity, transmembrane signaling receptor activity, structural constituent of cuticle, DNA-binding transcription factor activity, RNA polymerase II-specific, heme binding, tetrapyrrole binding, G protein-coupled receptor activity, DNA-binding transcription factor activity, sequence-specific DNA binding	NA	NA	0.000759226062421465, 0.000759226062421465, 0.00817631274762747, 0.0104350110549552, 0.0106121515418764, 0.0280557293420123, 0.0280557293420123, 0.0376058905143953, 0.0376058905143953, 0.0431716212569949	NA	NA
AGAP004864-RA	Pep	NA	response to drug, amino sugar catabolic process, glucosamine-containing compound catabolic process	NA	NA	0.0413341487670023, 0.0413341487670023, 0.0413341487670023	NA
AGAP004990-RA	mbf1	structural constituent of ribosome, rRNA binding, RNA binding	NA	NA	0.0262566605901377, 0.0477029227691359, 0.0477029227691359	NA	NA
AGAP005437-RA	CG6272	NA	NA	NA	NA	NA	NA
AGAP005551-RA	Rabex-5	NA	NA	NA	NA	NA	NA
AGAP005641-RA	CG9705	single-stranded DNA binding, damaged DNA binding	mismatch repair, nucleotide-excision repair, DNA metabolic process, cellular component disassembly, DNA repair, positive regulation of catabolic process, negative regulation of protein-containing complex disassembly, canonical Wnt signaling pathway, execution phase of apoptosis, negative regulation of protein depolymerization, cellular response to DNA damage stimulus, DNA catabolic process, endon…	DNA repair complex	0.00584901144843143, 0.00584901144843143	0.00990067408287904, 0.0164234641264577, 0.0210775842864421, 0.0392285912066894, 0.0442502948749855, 0.0442502948749855, 0.0442502948749855, 0.0442502948749855, 0.0442502948749855, 0.0442502948749855, 0.0442502948749855, 0.0442502948749855, 0.0442502948749855, 0.0442502948749855, 0.0442502948749855, 0.0442502948749855, 0.0442502948749855, 0.0442502948749855, 0.0442502948749855, 0.0442502948749855…	0.00620363
AGAP005655-RA	Cyc	NA	NA	NA	NA	NA	NA
AGAP006022-RA	Met	NA	NA	NA	NA	NA	NA
AGAP006061-RA	ken	GTPase activity, GTP binding, purine nucleoside binding, purine ribonucleoside binding, guanyl nucleotide binding, guanyl ribonucleotide binding, transmembrane receptor protein tyrosine kinase activity, chloride channel activity, solute:cation antiporter activity, ribonucleoside binding, nucleoside binding, anion channel activity, transmembrane receptor protein kinase activity	actin filament-based process, actin cytoskeleton organization, regulation of autophagy, actomyosin structure organization, positive regulation of TOR signaling, chloride transport, anatomical structure homeostasis, cytoskeleton organization, cellular response to organonitrogen compound, cellular response to starvation, positive regulation of actin filament polymerization, cellular response to ext…	endosome, cytoplasmic vesicle, intracellular vesicle, vesicle, early endosome, synaptic vesicle, exocytic vesicle, secretory vesicle	0.0347364313530285, 0.0347364313530285, 0.0347364313530285, 0.0347364313530285, 0.0347364313530285, 0.0347364313530285, 0.0347364313530285, 0.0347364313530285, 0.0347364313530285, 0.0347364313530285, 0.0347364313530285, 0.0347364313530285, 0.0465257170559862	0.0470136005410343, 0.0470136005410343, 0.0470136005410343, 0.0470136005410343, 0.0470136005410343, 0.0470136005410343, 0.0470136005410343, 0.0470136005410343, 0.0470136005410343, 0.0470136005410343, 0.0470136005410343, 0.0470136005410343, 0.0470136005410343, 0.0470136005410343, 0.0470136005410343, 0.0470136005410343, 0.0470136005410343, 0.0470136005410343, 0.0470136005410343, 0.0470136005410343,…	0.0430589498205838, 0.0430589498205838, 0.0430589498205838, 0.0430589498205838, 0.0430589498205838, 0.0430589498205838, 0.0430589498205838, 0.0451359056577365
AGAP006392-RA	CG4617	NA	NA	NA	NA	NA	NA
AGAP006601-RA	MEP-1	NA	NA	NA	NA	NA	NA
AGAP006642-RA	dve	NA	response to drug, sensory perception of taste, courtship behavior, male courtship behavior, response to carbon dioxide, sensory perception of bitter taste, response to anesthetic, mating behavior, mating, reproductive behavior, male mating behavior, chemosensory behavior, multicellular organismal reproductive process, sexual reproduction, multi-organism reproductive process, multi-organism proces…	neuronal cell body, cell body, axon, dendrite, dendritic tree, somatodendritic compartment, plasma membrane bounded cell projection, cell projection, neuron projection	NA	0.0222132349670274, 0.0222132349670274, 0.0222132349670274, 0.0222132349670274, 0.0222132349670274, 0.0222132349670274, 0.0222132349670274, 0.0222132349670274, 0.0222132349670274, 0.0222132349670274, 0.0222132349670274, 0.0285888175586341, 0.0357786282777393, 0.0357786282777393, 0.0357786282777393, 0.0357786282777393, 0.0357786282777393, 0.0357786282777393, 0.0357786282777393, 0.0357786282777393,…	0.00530930044268916, 0.00530930044268916, 0.00530930044268916, 0.00530930044268916, 0.00530930044268916, 0.00530930044268916, 0.00923610976902481, 0.00923610976902481, 0.0154432830417354
AGAP006736-RA	sug	NA	NA	NA	NA	NA	NA
AGAP006747-RA	REL2	transferase activity, transferring acyl groups other than amino-acyl groups, transferase activity, transferring acyl groups, microtubule binding	NA	dendrite, dendritic tree, somatodendritic compartment	0.0430550907619335, 0.0430550907619335, 0.0430550907619335	NA	0.0339239369771781, 0.0339239369771781, 0.0339239369771781
AGAP009444-RA	1-to-many	NA	NA	ribonucleoprotein complex, cytosolic large ribosomal subunit	NA	NA	0.00259279855729571, 0.047139292462157
AGAP009494-RA	Ets21C	taste receptor activity, signaling receptor activity, molecular transducer activity, transmembrane signaling receptor activity	chemosensory behavior, response to drug, courtship behavior, male courtship behavior, response to carbon dioxide, sensory perception of bitter taste, response to anesthetic, multicellular organismal process, mating behavior, mating, reproductive behavior, male mating behavior, behavior, system process, nervous system process, multicellular organismal reproductive process, sexual reproduction, sen…	axon, plasma membrane bounded cell projection, cell projection, neuronal cell body, cell body, neuron projection, dendrite, dendritic tree, somatodendritic compartment	0.00194824778592856, 0.00194824778592856, 0.00194824778592856, 0.00457219475252532	0.000147726359551639, 0.000147726359551639, 0.000147726359551639, 0.000147726359551639, 0.000147726359551639, 0.000147726359551639, 0.000147726359551639, 0.000147726359551639, 0.000147726359551639, 0.000147726359551639, 0.000147726359551639, 0.000147726359551639, 0.000147726359551639, 0.00016424891127326, 0.000478217101573165, 0.000815273006871891, 0.000815273006871891, 0.000815273006871891, 0.00…	0.000128225493352509, 0.000128225493352509, 0.000128225493352509, 0.000128225493352509, 0.000128225493352509, 0.000344083513219152, 0.000344083513219152, 0.000344083513219152, 0.000377624836024047
AGAP009515-RA	REL1	nucleoside-triphosphatase activity, pyrophosphatase activity, ATPase activity, hydrolase activity, acting on acid anhydrides, in phosphorus-containing anhydrides, hydrolase activity, acting on acid anhydrides	macromolecule localization, post-Golgi vesicle-mediated transport, Golgi vesicle transport, positive regulation of protein-containing complex assembly, protein localization, positive regulation of cellular component biogenesis, cellular component assembly, vesicle organization, glycerophospholipid biosynthetic process, lipid biosynthetic process, positive regulation of cellular component organiza…	early endosome	0.0341691990450002, 0.0341691990450002, 0.0341691990450002, 0.0341691990450002, 0.0341691990450002	0.0475574882517034, 0.0475574882517034, 0.0475574882517034, 0.0475574882517034, 0.0475574882517034, 0.0475574882517034, 0.0475574882517034, 0.0475574882517034, 0.0475574882517034, 0.0475574882517034, 0.0475574882517034, 0.0475574882517034, 0.0475574882517034, 0.0475574882517034, 0.0475574882517034, 0.0475574882517034, 0.0475574882517034, 0.0475574882517034	0.0171602
AGAP009676-RA	chm	transmembrane signaling receptor activity, signaling receptor activity, molecular transducer activity, G protein-coupled receptor activity, structural constituent of cuticle, taste receptor activity, peptide receptor activity, olfactory receptor activity, G protein-coupled peptide receptor activity	sensory perception, sensory perception of chemical stimulus, system process, nervous system process, multicellular organismal process, chemosensory behavior, courtship behavior, male courtship behavior, response to carbon dioxide, sensory perception of bitter taste, response to anesthetic, mating behavior, mating, reproductive behavior, male mating behavior, response to chemical, sensory percepti…	axon, neuronal cell body, cell body, dendrite, dendritic tree, somatodendritic compartment, plasma membrane bounded cell projection, neuron projection, cell projection, extracellular matrix	1.31853285654555e-08, 7.02102822255381e-08, 7.02102822255381e-08, 0.00333631355845177, 0.00333631355845177, 0.00333631355845177, 0.00543717824455639, 0.011518855847723, 0.0115237942872259	3.39295171219969e-06, 3.39295171219969e-06, 8.03583665474964e-06, 8.03583665474964e-06, 0.000705843450255204, 0.000873562420525166, 0.000873562420525166, 0.000873562420525166, 0.000873562420525166, 0.000873562420525166, 0.000873562420525166, 0.000873562420525166, 0.000873562420525166, 0.000873562420525166, 0.000873562420525166, 0.00104987239015723, 0.00119796469008264, 0.00131735706411715, 0.0014…	0.00216320637367683, 0.00216320637367683, 0.00216320637367683, 0.00282855035353599, 0.00282855035353599, 0.00332898691219459, 0.00645662749561216, 0.0064837389771722, 0.00772494021678254, 0.00787095990796434
AGAP009888-RA	CG33695	NA	NA	NA	NA	NA	NA
AGAP009899-RA	klu	NA	anatomical structure formation involved in morphogenesis	NA	NA	0.0224929	NA
AGAP009983-RA	net	NA	NA	NA	NA	NA	NA
AGAP010405-RA	Maf-S	NA	carbohydrate catabolic process, glycolytic process, ATP generation from ADP, purine nucleoside diphosphate metabolic process, purine ribonucleoside diphosphate metabolic process, ribonucleoside diphosphate metabolic process, ADP metabolic process, nucleoside diphosphate phosphorylation, nucleotide phosphorylation, nucleoside diphosphate metabolic process	NA	NA	0.0408636350512161, 0.0408636350512161, 0.0408636350512161, 0.0408636350512161, 0.0408636350512161, 0.0408636350512161, 0.0408636350512161, 0.0408636350512161, 0.0408636350512161, 0.0481934072168961	NA
AGAP012389-RA	Pan	NA	NA	NA	NA	NA	NA

## Sheet: KEGG Enrichment
Transcript ID	Name	KEGG	KEGG p value
AGAP000057-RA	sv	NA	NA
AGAP000066-RA	Sox102F	mTOR signaling pathway, ECM-receptor interaction	0.0128543889739744, 0.0319175324851102
AGAP000141-RA	CG31224	Nicotinate and nicotinamide metabolism, Ether lipid metabolism	0.0240349594568151, 0.0279982647180781
AGAP000547-RA	Rbsn-5	Thiamine metabolism	0.0319175
AGAP000646-RA	Dm	Starch and sucrose metabolism, Protein processing in endoplasmic reticulum, Terpenoid backbone biosynthesis, Various types of N-glycan biosynthesis, Pyruvate metabolism	0.0213932766170718, 0.0274919815511958, 0.0359413062271129, 0.0382617145881391, 0.0480933598416145
AGAP000876-RA	1-to-many	Neuroactive ligand-receptor interaction, Thiamine metabolism	0.00190393075961374, 0.0371433487739894
AGAP001093-RA	kay	DNA replication, Nucleotide excision repair, Longevity regulating pathway - multiple species, Base excision repair, Mismatch repair, Homologous recombination, Fanconi anemia pathway, RNA polymerase	0.000246874893196142, 0.00561448524300313, 0.0107820517776702, 0.011435212730508, 0.011435212730508, 0.0188462983910996, 0.0222482936749043, 0.0240379719356981
AGAP001156-RA	Pbp95	NA	NA
AGAP001388-RA	dmrt93B	Insect hormone biosynthesis, Neuroactive ligand-receptor interaction, Glycosaminoglycan biosynthesis - chondroitin sulfate / dermatan sulfate, alpha-Linolenic acid metabolism, Other types of O-glycan biosynthesis	0.00124180766163684, 0.0159504258422321, 0.0360350217166789, 0.0424702167046596, 0.045608369025708
AGAP001786-RA	osa	NA	NA
AGAP001994-RA	Bap111	Autophagy - other, Protein processing in endoplasmic reticulum, Autophagy - animal, Fatty acid degradation, Biosynthesis of amino acids, Cysteine and methionine metabolism	0.00169180192770787, 0.0111242192885915, 0.013117270214795, 0.0231018528254135, 0.0238174630970595, 0.0253660600940692
AGAP002082-RA	sqz	Ubiquitin mediated proteolysis, Circadian rhythm - fly, Hedgehog signaling pathway - fly	0.00303725682323394, 0.0110737251892398, 0.0250489230007143
AGAP002155-RA	Hnf4	Glyoxylate and dicarboxylate metabolism, Selenocompound metabolism	0.00677233652134406, 0.0462192069219298
AGAP002352-RB	p53	Carbon metabolism	0.0472421
AGAP002773-RA	sr	Steroid biosynthesis	0.0364802
AGAP002902-RA	Med	Arginine biosynthesis, Nitrogen metabolism, Other glycan degradation	0.0345251369973502, 0.0371371758556598, 0.0423427096985983
AGAP002920-RA	CG17829	Spliceosome, Ribosome biogenesis in eukaryotes, Citrate cycle (TCA cycle)	0.0067614230754075, 0.0123024097896317, 0.0172364874679464
AGAP002954-RA	Cdc5	Notch signaling pathway, RNA polymerase, beta-Alanine metabolism, Apoptosis - multiple species	0.0306337537972433, 0.0332638798342101, 0.0371990291104071, 0.0411221524727771
AGAP003117-RA	cic	Other glycan degradation	0.0475157
AGAP003449-RA	Root	Neuroactive ligand-receptor interaction, Pentose and glucuronate interconversions, Retinol metabolism, Ascorbate and aldarate metabolism, Metabolism of xenobiotics by cytochrome P450, Drug metabolism - cytochrome P450, Porphyrin and chlorophyll metabolism, Wnt signaling pathway, ABC transporters, Drug metabolism - other enzymes, Amino sugar and nucleotide sugar metabolism, alpha-Linolenic acid me…	3.63915774101141e-05, 0.000355924998637007, 0.000633280716932659, 0.000749849685963749, 0.0095134877772727, 0.0095134877772727, 0.00966165865051618, 0.0106956452366227, 0.0118895315319806, 0.0121450389236121, 0.0197182361515094, 0.0370115569192963, 0.0411834985061705, 0.0430183086893832, 0.0493605745505621
AGAP003669-RA	Dr	Circadian rhythm - fly	7.45452e-05
AGAP004864-RA	Pep	Amino sugar and nucleotide sugar metabolism, Ubiquinone and other terpenoid-quinone biosynthesis	0.00398802250723296, 0.0365166238011707
AGAP004990-RA	mbf1	Ribosome	0.000497718
AGAP005437-RA	CG6272	ABC transporters, Dorso-ventral axis formation, Fatty acid elongation, Biosynthesis of unsaturated fatty acids	0.00361394247540841, 0.0226189966526169, 0.0314749837779751, 0.0457731432211841
AGAP005551-RA	Rabex-5	Apoptosis - fly, Glycosaminoglycan biosynthesis - chondroitin sulfate / dermatan sulfate, Ubiquitin mediated proteolysis	0.0178127065855436, 0.0400608466210222, 0.0470343984960179
AGAP005641-RA	CG9705	Steroid biosynthesis, Other glycan degradation, Sphingolipid metabolism	0.0167332268475141, 0.0266651352385051, 0.0495276899089562
AGAP005655-RA	Cyc	Biosynthesis of cofactors, Glyoxylate and dicarboxylate metabolism, Insect hormone biosynthesis, Glycine, serine and threonine metabolism, Pentose and glucuronate interconversions	0.00664686004445765, 0.0111344149162033, 0.0136516164008872, 0.0154549603882155, 0.0214399643428303
AGAP006022-RA	Met	Oxidative phosphorylation, Endocytosis, Phagosome	0.00917775930228795, 0.00963376481376211, 0.0294022854430038
AGAP006061-RA	ken	Ubiquitin mediated proteolysis	0.00594657
AGAP006392-RA	CG4617	Other types of O-glycan biosynthesis, Peroxisome	0.0297470521603097, 0.0496580233023244
AGAP006601-RA	MEP-1	NA	NA
AGAP006642-RA	dve	Neuroactive ligand-receptor interaction, Other glycan degradation, Glycosaminoglycan degradation, Various types of N-glycan biosynthesis	0.00891162006680548, 0.0213860308872565, 0.0227111682861902, 0.0398157793835028
AGAP006736-RA	sug	NA	NA
AGAP006747-RA	REL2	Fructose and mannose metabolism, Retinol metabolism	0.043039846905757, 0.0462881819037007
AGAP009444-RA	1-to-many	Base excision repair, Ribosome, Valine, leucine and isoleucine degradation, Homologous recombination	0.0230147651079907, 0.0236932677295788, 0.0318744368998859, 0.045615060965206
AGAP009494-RA	Ets21C	Neuroactive ligand-receptor interaction	0.0231764
AGAP009515-RA	REL1	Mitophagy - animal	0.00540547
AGAP009662-RA	Kr-h1	Propanoate metabolism, Citrate cycle (TCA cycle), Carbon metabolism	0.00841750841750843, 0.00976430976430986, 0.0296296296296298
AGAP009676-RA	chm	Notch signaling pathway, Neuroactive ligand-receptor interaction, Nicotinate and nicotinamide metabolism	0.0123665265586528, 0.019293800082375, 0.0336858073689298
AGAP009888-RA	CG33695	Hippo signaling pathway - fly, Apoptosis - fly, Hippo signaling pathway - multiple species	0.0100068044683388, 0.0119497462270693, 0.0475157403011712
AGAP009899-RA	klu	Arachidonic acid metabolism, Tyrosine metabolism, Insect hormone biosynthesis, Metabolism of xenobiotics by cytochrome P450, Drug metabolism - cytochrome P450, Biosynthesis of cofactors	0.00441178278953312, 0.0115019914068129, 0.0151625773851798, 0.0410415565713798, 0.0410415565713798, 0.0475350982841704
AGAP009983-RA	net	MAPK signaling pathway - fly, Notch signaling pathway, Phototransduction - fly, Starch and sucrose metabolism	0.00184686305152113, 0.00702037445304743, 0.0109539001887288, 0.0377020748305454
AGAP010405-RA	Maf-S	Dorso-ventral axis formation, MAPK signaling pathway - fly, Glycolysis / Gluconeogenesis, Biosynthesis of amino acids	0.0139745280519165, 0.0194657419518226, 0.0259643650381192, 0.0475870919628387
AGAP012389-RA	Pan	Alanine, aspartate and glutamate metabolism, Wnt signaling pathway, Circadian rhythm - fly, Glycosaminoglycan biosynthesis - heparan sulfate / heparin, Hippo signaling pathway - multiple species	0.00362731626289053, 0.0191859095299724, 0.0328874130111031, 0.0387625351131617, 0.0475157403011712

## Sheet: Reactome Enrichment
TF	Gene Name	Circadian	Hedgehog	Hippo	IMD	Insulin	JAK	Polarity	Toll	Wingless
AGAP000547-RA	Rbsn-5	NA	NA	NA	NA	NA	NA	0.00261429	NA	0.010172
AGAP000646-RA	Dm	NA	0.0574419	NA	NA	NA	NA	NA	NA	0.0414249
AGAP001156-RA	Pbp95	0.172212	0.0442706	NA	0.0228856	0.014087	NA	NA	NA	0.140007
AGAP001388-RA	dmrt93B	0.369067	0.400214	0.0291038	NA	0.0970485	NA	NA	0.490192	0.571649
AGAP001994-RA	Bap111	0.195524	0.0542348	NA	0.026704	NA	NA	NA	0.125358	0.159708
AGAP002082-RA	sqz	0.00210635	0.00233103	NA	NA	NA	NA	NA	NA	0.00162477
AGAP002920-RA	CG17829	NA	NA	NA	NA	NA	NA	0.0270687	NA	NA
AGAP003449-RA	Root	NA	NA	NA	NA	NA	NA	0.187637	0.398329	0.474414
AGAP003669-RA	Dr	0.000709757	NA	NA	NA	NA	NA	NA	NA	NA
AGAP004864-RA	Pep	NA	NA	NA	NA	0.000926916	NA	NA	NA	NA
AGAP004990-RA	mbf1	0.0343547	0.0377303	NA	NA	NA	NA	NA	0.0203458	0.0269769
AGAP006601-RA	MEP-1	NA	NA	NA	0.00244606	NA	NA	0.00470833	NA	NA
AGAP006642-RA	dve	NA	NA	NA	NA	NA	0.000489292	NA	NA	NA
AGAP006736-RA	sug	NA	NA	NA	0.00105614	NA	NA	NA	NA	NA
AGAP006747-RA	REL2	NA	NA	NA	NA	NA	NA	0.00119344	NA	NA
AGAP009444-RA	Su(var)205	0.544395	0.297103	0.0181915	NA	NA	NA	0.0435806	0.398329	0.211446
AGAP009494-RA	Ets21C	NA	NA	NA	0.03342	NA	NA	NA	NA	NA
AGAP009515-RA	REL1	0.000213349	0.000248482	NA	NA	NA	NA	NA	9.17449e-05	0.000144304
AGAP009662-RA	Kr-h1	NA	NA	NA	NA	NA	NA	NA	NA	NA
AGAP009676-RA	chm	0.905227	0.919962	0.117619	NA	NA	NA	0.0843955	0.79707	NA
AGAP009888-RA	CG33695	NA	NA	0.00182372	NA	NA	NA	NA	NA	NA
AGAP009899-RA	klu	NA	NA	0.00976231	NA	NA	NA	NA	NA	NA
AGAP009983-RA	Net	0.0777542	0.0900115	0.0909762	NA	NA	0.0153089	0.157159	0.345319	0.0132757
AGAP010405-RA	Maf-S	0.00220064	NA	NA	NA	0.00178711	NA	NA	NA	NA

## Sheet: A priori Candidates
TF	Gene Name	CYP	ABC	COE	UGT	GST	Cuticular	CSPs
AGAP000646-RA	Dm	0.165725	0.00717371	0.0314324	NA	NA	NA	NA
AGAP001156-RA	Pbp95	0.0166629	NA	NA	NA	NA	0.00215838	NA
AGAP001388-RA	dmrt93B	5.5314e-06	0.410506	0.0227852	NA	0.0287831	NA	NA
AGAP001786-RA	Osa	NA	NA	NA	NA	0.000130301	NA	NA
AGAP001994-RA	Bap111	3.41746e-05	0.0564625	0.000349529	0.0526765	0.0719865	0.0325515	NA
AGAP002920-RA	CG17829	0.324779	NA	NA	NA	0.0403146	NA	NA
AGAP003449-RA	Root	1.34143e-05	0.0126053	0.0467527	0.000132777	NA	0.131413	NA
AGAP004864-RA	Pep	0.0059469	NA	NA	NA	NA	NA	NA
AGAP005437-RA	Irbp18	0.0129707	0.0129295	0.0465785	NA	NA	NA	NA
AGAP005655-RA	Cyc	NA	NA	NA	0.00654196	NA	NA	NA
AGAP006022-RA	Met	0.0675321	NA	NA	NA	NA	NA	NA
AGAP006061-RA	Ken	0.00626217	NA	NA	NA	NA	NA	NA
AGAP006392-RA	CG4617	0.185794	NA	NA	NA	NA	NA	NA
AGAP006601-RA	MEP-1	NA	NA	NA	NA	NA	NA	0.000459656
AGAP006642-RA	dve	0.106004	NA	NA	NA	NA	NA	NA
AGAP006736-RA	sug	0.0372071	NA	NA	NA	NA	NA	NA
AGAP006747-RA	REL2	NA	NA	NA	NA	NA	NA	0.000113833
AGAP009444-RA	Su(var)205	0.700752	NA	NA	NA	0.0742136	0.131413	NA
AGAP009494-RA	Ets21C	0.274649	0.258095	0.00496374	NA	0.0887279	0.0406412	NA
AGAP009515-RA	REL1	NA	0.00695364	NA	NA	NA	NA	NA
AGAP009676-RA	chm	0.49828	0.597578	0.562715	0.53224	0.05473	0.395442	0.0972596
AGAP009888-RA	CG33695	0.0609611	NA	0.010172	NA	NA	NA	NA
AGAP009899-RA	klu	0.244606	NA	0.0503305	0.019854	0.0276476	NA	NA
AGAP009983-RA	Net	NA	0.249145	0.345319	NA	0.0565633	NA	NA
AGAP010405-RA	Maf-S	NA	0.0313483	NA	NA	NA	NA	NA
AGAP012389-RA	Pan	NA	NA	0.00978398	NA	NA	NA	NA
