# Supplementary material for: Capturing the transcription factor interactome in response to sub-lethal insecticide exposure
Source: Curr Res Insect Sci. 2021 Jul 25;1:100018. doi: 10.1016/j.cris.2021.100018 (PMC8702396; doi:10.1016/j.cris.2021.100018)
Supplement: Supplementary file 12 [file mmc12.xlsx]

## Sheet: genes.SILGGM_p0.1
Supplementary Table 4: Output from SILGGM Model. Transcript 1 and Transcript two represents the pairwise transcript tested for association, precision indicates the precision matrix for each transcript pair, partialCor is the partial correlation matrix, p_precision represents a p-value for the potential association (See SILGGM manual for more information). Gene names and gene descriptions are take…
Transcript ID 1	Transcript ID 2	precision	partialCor	CI_low_precision	CI_high_precision	z_score_precision	p_precision	Gene 1 Name	Gene 1 Description	Gene 2 Name	Gene 2 Description
AGAP000236-RA	AGAP000236-RC	-43.327	0.714779	-57.4969	-29.1572	-5.99306	2.05924e-09	NA	3',5'-cyclic-nucleotide phosphodiesterase [Source:VB Community Annotation]	NA	NA
AGAP000239-RA	AGAP011044-RA	-1.59419	0.69869	-2.24795	-0.940435	-4.77947	1.7576e-06	NA	allantoinase [Source:VB Community Annotation]	NA	NA
AGAP000260-RC	AGAP000260-RB	-68.5956	0.930758	-87.5336	-49.6576	-7.09935	1.25345e-12	NA	mitochondrial ATP synthase epsilon chain [Source:VB Community Annotation]	NA	mitochondrial ATP synthase epsilon chain [Source:VB Community Annotation]
AGAP000327-RA	AGAP003483-RA	-2.21858	0.635568	-3.14992	-1.28723	-4.66897	3.02717e-06	NA	tyrosine aminotransferase [Source:VB Community Annotation]	NA	NA
AGAP000334-RA	AGAP000334-RB	-43.6757	0.981452	-55.5568	-31.7947	-7.2051	5.80019e-13	NA	NA	NA	NA
AGAP000344-RB	AGAP000344-RA	-32.1325	0.857457	-41.5357	-22.7292	-6.69764	2.11819e-11	CPR127	cuticular protein RR-1 family 127 [Source:VB Community Annotation]	CPR127	cuticular protein RR-1 family 127 [Source:VB Community Annotation]
AGAP000426-RB	AGAP000426-RA	-91.4187	0.992544	-115.827	-67.01	-7.34086	2.1223e-13	NA	benzodiazapine receptor [Source:VB Community Annotation]	NA	benzodiazapine receptor [Source:VB Community Annotation]
AGAP000426-RB	AGAP000426-RC	-47.4475	0.517895	-66.8547	-28.0403	-4.79188	1.65229e-06	NA	benzodiazapine receptor [Source:VB Community Annotation]	NA	benzodiazapine receptor [Source:VB Community Annotation]
AGAP000461-RA	AGAP000461-RB	-12.7846	0.810401	-16.733	-8.83619	-6.34633	2.2051e-10	NA	Odz, odd Oz/ten-m homolog 2 (Drosophila) [Source:VB Community Annotation]	NA	NA
AGAP000513-RA	AGAP000513-RB	-1.99058	0.752463	-2.69642	-1.28473	-5.52746	3.24892e-08	NA	dipeptidase E [Source:VB Community Annotation]	NA	dipeptidase E [Source:VB Community Annotation]
AGAP000558-RB	AGAP000558-RA	-59.2719	0.984902	-75.2525	-43.2913	-7.26964	3.6045e-13	NA	mannosyl-oligosaccharide alpha-1,2-mannosidase [Source:VB Community Annotation]	NA	mannosyl-oligosaccharide alpha-1,2-mannosidase [Source:VB Community Annotation]
AGAP000743-RB	AGAP013043-RA	-5.14122	0.908107	-6.73594	-3.5465	-6.31883	2.63543e-10	NA	NA	NA	NA
AGAP000748-RA	AGAP000748-RB	-29.641	0.648874	-40.4195	-18.8626	-5.39005	7.04378e-08	NA	Muscular protein 20 [Source:VB Community Annotation]	NA	Muscular protein 20 [Source:VB Community Annotation]
AGAP000769-RB	AGAP000769-RA	-12.2097	0.891128	-15.7351	-8.68424	-6.78806	1.13648e-11	NA	NA	NA	NA
AGAP000924-RA	AGAP009605-RA	-4.46261	0.633588	-6.24084	-2.68438	-4.91878	8.70836e-07	NA	NA	NA	NA
AGAP000933-RB	AGAP000933-RA	-25.5466	0.815702	-33.365	-17.7281	-6.40427	1.51094e-10	APG10	autophagy related gene [Source:VB Community Annotation]	APG10	autophagy related gene [Source:VB Community Annotation]
AGAP001053-RA	AGAP001053-RD	-59.9095	0.675979	-80.0505	-39.7685	-5.83003	5.54178e-09	NA	NA	NA	NA
AGAP001053-RE	AGAP001053-RG	-45.991	0.630667	-62.2867	-29.6952	-5.53164	3.17256e-08	NA	NA	NA	NA
AGAP001065-RF	AGAP001065-RA	-149.817	0.99187	-189.539	-110.094	-7.39225	1.4436e-13	NA	glycine hydroxymethyltransferase [Source:VB Community Annotation]	NA	glycine hydroxymethyltransferase [Source:VB Community Annotation]
AGAP001065-RF	AGAP001065-RE	-70.8551	0.46222	-102.474	-39.2359	-4.39214	1.12241e-05	NA	glycine hydroxymethyltransferase [Source:VB Community Annotation]	NA	glycine hydroxymethyltransferase [Source:VB Community Annotation]
AGAP001076-RB	AGAP001076-RC	-24.3721	0.992735	-31.0741	-17.6702	-7.12766	1.02091e-12	CYP4G16	cytochrome P450 [Source:VB Community Annotation]	CYP4G16	cytochrome P450 [Source:VB Community Annotation]
AGAP001189-RA	AGAP001189-RB	-32.8244	0.935401	-42.065	-23.5837	-6.96225	3.34877e-12	OBP10	odorant-binding protein 10 [Source:VB Community Annotation]	OBP10	odorant-binding protein 10 [Source:VB Community Annotation]
AGAP001198-RA	AGAP008292-RA	-2.28801	0.810957	-3.05262	-1.5234	-5.86509	4.4889e-09	NA	chymotrypsin [Source:VB Community Annotation]	TRYP4	trypsin 4 [Source:VB Community Annotation]
AGAP001200-RA	AGAP001200-RB	-33.1306	0.971837	-42.2503	-24.011	-7.12044	1.07581e-12	NA	glycogen debranching enzyme [Source:VB Community Annotation]	NA	glycogen debranching enzyme [Source:VB Community Annotation]
AGAP001239-RA	AGAP005310-RA	-1.62602	0.721397	-2.26836	-0.983681	-4.96155	6.99317e-07	NA	defective proboscis extension response [Source:VB Community Annotation]	NA	NA
AGAP001257-RA	AGAP001257-RB	-63.1856	0.936012	-80.6203	-45.7508	-7.10327	1.21841e-12	NA	UTP--glucose-1-phosphate uridylyltransferase [Source:VB Community Annotation]	NA	UTP--glucose-1-phosphate uridylyltransferase [Source:VB Community Annotation]
AGAP001280-RA	AGAP007748-RA	-1.35439	0.579554	-1.9671	-0.741681	-4.33256	1.47384e-05	NA	potassium inwardly-rectifying channel subfamily J [Source:VB Community Annotation]	NA	NA
AGAP001312-RB	AGAP001312-RA	-35.9567	0.8276	-46.7392	-25.1743	-6.53611	6.31407e-11	NA	succinyl-CoA synthetase alpha subunit [Source:VB Community Annotation]	NA	succinyl-CoA synthetase alpha subunit [Source:VB Community Annotation]
AGAP001394-RB	AGAP001394-RA	-42.5427	0.844917	-55.0886	-29.9967	-6.64626	3.00629e-11	NA	synaptosomal-associated protein, 23kDa [Source:VB Community Annotation]	NA	synaptosomal-associated protein, 23kDa [Source:VB Community Annotation]
AGAP001417-RA	AGAP001417-RB	-7.17393	1.06301	-9.14676	-5.20111	-7.12729	1.02364e-12	NA	Brain protein 44-like protein [Source:VB Community Annotation]	NA	Brain protein 44-like protein [Source:VB Community Annotation]
AGAP001497-RB	AGAP001497-RA	-29.5252	0.596155	-40.5429	-18.5076	-5.25244	1.501e-07	ACTN	Alpha-actinin, sarcomeric [Source:UniProtKB/Swiss-Prot;Acc:Q7PKQ5]	ACTN	Alpha-actinin, sarcomeric [Source:UniProtKB/Swiss-Prot;Acc:Q7PKQ5]
AGAP001497-RC	AGAP001497-RB	-42.7366	0.850816	-55.2909	-30.1822	-6.67207	2.52217e-11	ACTN	Alpha-actinin, sarcomeric [Source:UniProtKB/Swiss-Prot;Acc:Q7PKQ5]	ACTN	Alpha-actinin, sarcomeric [Source:UniProtKB/Swiss-Prot;Acc:Q7PKQ5]
AGAP001508-RA	AGAP004316-RA	-0.557317	0.717348	-0.803697	-0.310937	-4.43356	9.26881e-06	NA	NA	NA	NA
AGAP001659-RA	AGAP001345-RA	-1.30862	0.809843	-1.75182	-0.865429	-5.7873	7.15263e-09	NA	hexamerin [Source:VB Community Annotation]	NA	hexamerin [Source:VB Community Annotation]
AGAP001690-RB	AGAP001690-RA	-47.3533	0.94395	-60.4376	-34.2689	-7.0934	1.30857e-12	NA	regulating synaptic membrane exocytosis protein 2 [Source:VB Community Annotation]	NA	regulating synaptic membrane exocytosis protein 2 [Source:VB Community Annotation]
AGAP001768-RB	AGAP001768-RA	-61.8769	0.977307	-78.5854	-45.1685	-7.25852	3.91346e-13	NA	gamma-interferon-inducible lysosomal thiol reductase [Source:VB Community Annotation]	NA	gamma-interferon-inducible lysosomal thiol reductase [Source:VB Community Annotation]
AGAP001769-RB	AGAP001769-RC	-38.4098	0.605879	-52.4455	-24.3741	-5.36368	8.15421e-08	NA	beat protein [Source:VB Community Annotation]	NA	beat protein [Source:VB Community Annotation]
AGAP001769-RD	AGAP001769-RB	-48.2724	0.787208	-63.0904	-33.4545	-6.38508	1.71312e-10	NA	beat protein [Source:VB Community Annotation]	NA	beat protein [Source:VB Community Annotation]
AGAP001826-RA	AGAP000211-RA	-1.4727	0.601813	-2.12633	-0.819075	-4.41612	1.00491e-05	Lp	lipophorin [Source:VB Community Annotation]	NA	triacylglycerol lipase [Source:VB Community Annotation]
AGAP001889-RA	AGAP001477-RA	-0.520429	0.693058	-0.734202	-0.306656	-4.77161	1.82757e-06	NA	NA	NA	Innexin inx2 [Source:VB Community Annotation]
AGAP001936-RA	AGAP001936-RB	-38.4552	0.955861	-49.0673	-27.843	-7.10244	1.22574e-12	NA	phosphatidylinositol phospholipase C, beta [Source:VB Community Annotation]	NA	phosphatidylinositol phospholipase C, beta [Source:VB Community Annotation]
AGAP001969-RA	AGAP009526-RA	-1.00986	0.578243	-1.44837	-0.571351	-4.51375	6.36916e-06	NA	polyubiquitin [Source:VB Community Annotation]	NA	NA
AGAP002015-RA	AGAP002015-RB	-2.28368	0.569609	-3.23276	-1.33459	-4.71614	2.40358e-06	NA	dynein heavy chain 1, cytosolic [Source:VB Community Annotation]	NA	dynein heavy chain 1, cytosolic [Source:VB Community Annotation]
AGAP002076-RA	AGAP002593-RA	-1.28836	0.714654	-1.85016	-0.726556	-4.49479	6.96383e-06	NA	heat shock 70kDa protein 1/8 [Source:VB Community Annotation]	NA	outer membrane lipoprotein Blc [Source:VB Community Annotation]
AGAP002113-RC	AGAP007552-RA	-1.4932	0.628443	-2.12036	-0.866045	-4.66658	3.06256e-06	NA	cytochrome b5 [Source:VB Community Annotation]	NA	NA
AGAP002194-RA	AGAP002194-RB	-4.56308	1.05254	-5.86491	-3.26124	-6.87002	6.41929e-12	NA	1D-myo-inositol-triphosphate 3-kinase [Source:VB Community Annotation]	NA	1D-myo-inositol-triphosphate 3-kinase [Source:VB Community Annotation]
AGAP002263-RA	AGAP002263-RC	-11.8731	0.483589	-17.2463	-6.49978	-4.33091	1.48492e-05	NA	choline-phosphate cytidylyltransferase [Source:VB Community Annotation]	NA	choline-phosphate cytidylyltransferase [Source:VB Community Annotation]
AGAP002263-RB	AGAP002263-RD	-41.2802	0.619996	-56.1164	-26.4441	-5.45351	4.93841e-08	NA	choline-phosphate cytidylyltransferase [Source:VB Community Annotation]	NA	choline-phosphate cytidylyltransferase [Source:VB Community Annotation]
AGAP002270-RB	AGAP002270-RA	-14.8727	0.977851	-19.0823	-10.6631	-6.9248	4.36596e-12	CLIPB7	CLIP-domain serine protease [Source:VB Community Annotation]	CLIPB7	CLIP-domain serine protease [Source:VB Community Annotation]
AGAP002272-RB	AGAP002272-RC	-34.8093	0.897565	-44.7895	-24.8291	-6.83614	8.13552e-12	NA	ankyrin [Source:VB Community Annotation]	NA	ankyrin [Source:VB Community Annotation]
AGAP002358-RB	AGAP002358-RC	-28.0131	0.917573	-35.8545	-20.1716	-7.00199	2.5235e-12	NA	ADP,ATP carrier protein 2 [Source:UniProtKB/Swiss-Prot;Acc:Q7PQV7]	NA	ADP,ATP carrier protein 2 [Source:UniProtKB/Swiss-Prot;Acc:Q7PQV7]
AGAP002364-RB	AGAP002364-RA	-3.04101	1.17977	-3.856	-2.22602	-7.31343	2.60415e-13	NA	MICOS complex subunit MIC60 [Source:UniProtKB/TrEMBL;Acc:F5HK71]	NA	MICOS complex subunit MIC60 [Source:UniProtKB/TrEMBL;Acc:F5HK71]
AGAP002518-RA	AGAP002588-RA	-2.26668	0.605234	-3.24086	-1.2925	-4.56042	5.10503e-06	NA	delta-1-pyrroline-5-carboxylate synthetase [Source:VB Community Annotation]	NA	NA
AGAP002521-RB	AGAP002521-RA	-17.2073	0.985381	-22.0386	-12.376	-6.98075	2.93609e-12	NA	hydroxybutyrate dehydrogenase [Source:VB Community Annotation]	NA	hydroxybutyrate dehydrogenase [Source:VB Community Annotation]
AGAP002564-RE	AGAP002564-RD	-54.4387	0.944763	-69.349	-39.5283	-7.15609	8.30111e-13	Aldo	fructose biphosphate aldolase [Source:VB Community Annotation]	Aldo	fructose biphosphate aldolase [Source:VB Community Annotation]
AGAP002564-RE	AGAP002564-RB	-22.1317	0.458185	-32.2772	-11.9862	-4.27559	1.90635e-05	Aldo	fructose biphosphate aldolase [Source:VB Community Annotation]	Aldo	fructose biphosphate aldolase [Source:VB Community Annotation]
AGAP002728-RB	AGAP002728-RA	-56.7897	1.03063	-71.7442	-41.8351	-7.44307	9.83686e-14	NA	Isocitrate dehydrogenase [NAD] subunit, mitochondrial [Source:UniProtKB/TrEMBL;Acc:F5HKN6]	NA	Isocitrate dehydrogenase [NAD] subunit, mitochondrial [Source:UniProtKB/TrEMBL;Acc:F5HKN6]
AGAP002736-RB	AGAP002736-RA	-4.21376	0.919274	-5.53424	-2.89328	-6.25454	3.987e-10	NA	NA	NA	NA
AGAP002737-RB	AGAP002737-RA	-47.9998	1.01535	-60.8238	-35.1758	-7.33621	2.1972e-13	NA	NA	NA	NA
AGAP002769-RA	AGAP002769-RB	-11.5086	1.02842	-14.671	-8.34623	-7.13289	9.82865e-13	NA	C-4 methylsterol oxidase [Source:VB Community Annotation]	NA	C-4 methylsterol oxidase [Source:VB Community Annotation]
AGAP002791-RC	AGAP002791-RA	-22.3897	0.708119	-29.871	-14.9084	-5.86579	4.47003e-09	NA	tRNA-dihydrouridine synthase 4 [Source:VB Community Annotation]	NA	tRNA-dihydrouridine synthase 4 [Source:VB Community Annotation]
AGAP002791-RC	AGAP002791-RB	-20.7897	0.716391	-27.7394	-13.8401	-5.86332	4.5369e-09	NA	tRNA-dihydrouridine synthase 4 [Source:VB Community Annotation]	NA	tRNA-dihydrouridine synthase 4 [Source:VB Community Annotation]
AGAP002831-RA	AGAP002831-RB	-22.7264	1.00161	-28.9838	-16.469	-7.11857	1.09056e-12	NA	ribosomal RNA small subunit methyltransferase H [Source:VB Community Annotation]	NA	ribosomal RNA small subunit methyltransferase H [Source:VB Community Annotation]
AGAP002890-RB	AGAP002890-RA	-41.7522	1.00895	-52.9692	-30.5352	-7.29554	2.9747e-13	NA	Lipid storage droplets surface-binding protein 1 [Source:VB Community Annotation]	NA	Lipid storage droplets surface-binding protein 1 [Source:VB Community Annotation]
AGAP002914-RB	AGAP002914-RA	-20.8265	0.825327	-27.1769	-14.4762	-6.42795	1.29333e-10	NA	galactokinase [Source:VB Community Annotation]	NA	galactokinase [Source:VB Community Annotation]
AGAP002914-RB	AGAP002914-RC	-14.9643	0.622199	-20.5031	-9.42552	-5.29538	1.18769e-07	NA	galactokinase [Source:VB Community Annotation]	NA	galactokinase [Source:VB Community Annotation]
AGAP002925-RB	AGAP002925-RA	-101.907	0.991056	-129.082	-74.7317	-7.34995	1.98275e-13	NA	poly(U)-specific endoribonuclease [Source:VB Community Annotation]	NA	poly(U)-specific endoribonuclease [Source:VB Community Annotation]
AGAP003121-RA	AGAP008288-RA	-3.73025	0.772827	-5.03362	-2.42688	-5.60954	2.02869e-08	NA	phosphatidylinositol 4-kinase type 2 [Source:VB Community Annotation]	TIM	timeless [Source:VB Community Annotation]
AGAP003143-RA	AGAP003143-RB	-19.8534	1.00208	-25.3414	-14.3653	-7.09041	1.3372e-12	NA	NA	NA	NA
AGAP003196-RA	AGAP013219-RA	-1.88891	0.774353	-2.59318	-1.18464	-5.25689	1.46508e-07	NA	elongation of very long chain fatty acids protein 7 [Source:VB Community Annotation]	NA	elongation of very long chain fatty acids protein 7 [Source:VB Community Annotation]
AGAP003197-RA	AGAP003195-RA	-2.28452	0.5937	-3.32302	-1.24601	-4.31164	1.62049e-05	NA	fatty acyl-CoA elongase [Source:VB Community Annotation]	NA	fatty acyl-CoA elongase [Source:VB Community Annotation]
AGAP003308-RA	AGAP003037-RA	-4.45008	0.672143	-6.12056	-2.7796	-5.22134	1.77629e-07	CPAP3-C	cuticular protein [Source:VB Community Annotation]	NA	NA
AGAP003328-RA	AGAP012533-RA	-6.2627	0.647857	-8.67839	-3.84702	-5.08133	3.74799e-07	NA	NADH dehydrogenase (ubiquinone) 1 alpha subcomplex 6 [Source:VB Community Annotation]	NA	NADH dehydrogenase (ubiquinone) 1 alpha subcomplex 6 [Source:VB Community Annotation]
AGAP003350-RB	AGAP003350-RA	-43.5834	1.01757	-55.2432	-31.9237	-7.32635	2.36504e-13	NA	phosphoenolpyruvate carboxykinase (GTP) [Source:VB Community Annotation]	NA	phosphoenolpyruvate carboxykinase (GTP) [Source:VB Community Annotation]
AGAP003354-RA	AGAP011368-RA	-3.88671	0.50779	-5.64558	-2.12783	-4.33115	1.48333e-05	A5R3	antigen 5 related protein 3 [Source:VB Community Annotation]	OBP57	odorant-binding protein 57 [Source:VB Community Annotation]
AGAP003473-RA	AGAP006157-RA	-0.71314	0.712244	-1.01835	-0.407933	-4.57969	4.65667e-06	NA	NA	NA	NA
AGAP003541-RA	AGAP003541-RC	-42.3604	0.982837	-53.8975	-30.8233	-7.19647	6.179e-13	NA	eukaryotic translation elongation factor 1 alpha 1 [Source:VB Community Annotation]	NA	eukaryotic translation elongation factor 1 alpha 1 [Source:VB Community Annotation]
AGAP003541-RA	AGAP003541-RB	-19.0436	0.486924	-27.4564	-10.6308	-4.43674	9.13295e-06	NA	eukaryotic translation elongation factor 1 alpha 1 [Source:VB Community Annotation]	NA	eukaryotic translation elongation factor 1 alpha 1 [Source:VB Community Annotation]
AGAP003571-RB	AGAP003571-RA	-24.188	0.729917	-32.0754	-16.3005	-6.01058	1.84859e-09	NA	threonine dehydratase [Source:VB Community Annotation]	NA	threonine dehydratase [Source:VB Community Annotation]
AGAP003662-RA	AGAP003662-RB	-29.1478	1.10642	-36.6997	-21.5958	-7.5649	3.88177e-14	NA	Prenylated Rab acceptor protein 1 [Source:VB Community Annotation]	NA	Prenylated Rab acceptor protein 1 [Source:VB Community Annotation]
AGAP003733-RB	AGAP003733-RA	-28.8458	0.963332	-36.8646	-20.827	-7.05064	1.78101e-12	NA	alpha-tocopherol transfer protein-like protein [Source:VB Community Annotation]	NA	alpha-tocopherol transfer protein-like protein [Source:VB Community Annotation]
AGAP003773-RA	AGAP003773-RB	-15.1454	1.54948	-18.5456	-11.7451	-8.73014	2.54354e-18	NA	NA	NA	NA
AGAP003785-RE	AGAP012757-RA	-1.26917	0.675808	-1.80039	-0.737941	-4.6827	2.83124e-06	NA	glucose dehydrogenase (acceptor) [Source:VB Community Annotation]	NA	aminopeptidase N1 [Source:VB Community Annotation]
AGAP003851-RA	AGAP005611-RA	-1.05411	0.638751	-1.46346	-0.644758	-5.04714	4.48464e-07	NA	26 proteasome complex subunit DSS1 [Source:VB Community Annotation]	NA	NA
AGAP003938-RB	AGAP003938-RA	-49.7853	0.971927	-63.2721	-36.2985	-7.23518	4.64922e-13	NA	NA	NA	NA
AGAP003939-RA	AGAP003939-RB	-41.7228	0.908129	-53.4903	-29.9553	-6.94937	3.66933e-12	NA	NA	NA	NA
AGAP003939-RC	AGAP003776-RA	-0.408459	0.541634	-0.595135	-0.221784	-4.28862	1.79783e-05	NA	NA	NA	NA
AGAP004046-RC	AGAP004046-RB	-47.907	0.873201	-61.6515	-34.1625	-6.83167	8.39333e-12	NA	Mpv17-like protein [Source:VB Community Annotation]	NA	Mpv17-like protein [Source:VB Community Annotation]
AGAP004050-RA	AGAP004050-RC	-58.3462	0.68722	-77.8675	-38.825	-5.85815	4.68044e-09	NA	Doublesex female isoform [Source:VB Community Annotation]	NA	NA
AGAP004050-RB	AGAP004050-RD	-31.6851	0.77301	-41.748	-21.6223	-6.1715	6.7646e-10	NA	Doublesex female isoform [Source:VB Community Annotation]	NA	NA
AGAP004161-RA	AGAP003778-RA	-0.681566	0.634795	-0.950074	-0.413058	-4.97516	6.51933e-07	NA	myofilin variant C [Source:VB Community Annotation]	NA	NA
AGAP004163-RA	AGAP004163-RB	-40.508	0.942577	-51.8226	-29.1933	-7.01707	2.26576e-12	NA	NA	GSTD7	glutathione S-transferase delta class 7 [Source:VB Community Annotation]
AGAP004262-RA	AGAP011698-RA	-0.335671	0.838795	-0.466223	-0.205118	-5.03946	4.66848e-07	TO3	takeout 3 [Source:VB Community Annotation]	NA	deoxyribonuclease I [Source:VB Community Annotation]
AGAP004400-RB	AGAP004400-RA	-14.8151	1.01914	-18.8082	-10.8219	-7.27186	3.5458e-13	NA	NA	NA	NA
AGAP004437-RB	AGAP004437-RA	-32.7973	0.857871	-42.3656	-23.229	-6.71831	1.83843e-11	NA	Glycerol-3-phosphate dehydrogenase [Source:UniProtKB/TrEMBL;Acc:F5HLN3]	NA	Glycerol-3-phosphate dehydrogenase [Source:UniProtKB/TrEMBL;Acc:F5HLN3]
AGAP004437-RD	AGAP010404-RA	-1.23399	0.606738	-1.74084	-0.72713	-4.7718	1.82588e-06	NA	Glycerol-3-phosphate dehydrogenase [Source:UniProtKB/TrEMBL;Acc:F5HLN3]	GSTS1	glutathione S-transferase sigma class 1 [Source:VB Community Annotation]
AGAP004549-RC	AGAP004549-RA	-45.4817	0.895312	-58.4626	-32.5008	-6.86731	6.54221e-12	NA	Protein yellow [Source:VB Community Annotation]	NA	Protein yellow [Source:VB Community Annotation]
AGAP004549-RC	AGAP004549-RB	-25.3595	0.539945	-35.5708	-15.1483	-4.86762	1.12948e-06	NA	Protein yellow [Source:VB Community Annotation]	NA	Protein yellow [Source:VB Community Annotation]
AGAP004556-RA	AGAP012202-RA	-2.56303	0.61281	-3.65901	-1.46705	-4.5836	4.57028e-06	NA	ribosome biogenesis protein SSF1/2 [Source:VB Community Annotation]	NA	Histone H2B [Source:UniProtKB/Swiss-Prot;Acc:Q27442]
AGAP004583-RA	AGAP012891-RA	-6.57001	0.989464	-8.48267	-4.65735	-6.73261	1.66642e-11	NA	heat shock 70kDa protein [Source:VB Community Annotation]	NA	heat shock 70kDa protein 1/8 [Source:VB Community Annotation]
AGAP004677-RB	AGAP004677-RA	-9.46624	1.02919	-12.1073	-6.82519	-7.02517	2.13808e-12	NA	methylenetetrahydrofolate dehydrogenase(NAD+) / 5,10-methenyltetrahydrofolate [Source:VB Community Annotation]	NA	methylenetetrahydrofolate dehydrogenase(NAD+) / 5,10-methenyltetrahydrofolate [Source:VB Community Annotation]
AGAP004690-RA	AGAP007045-RA	-0.306159	0.679208	-0.435115	-0.177203	-4.65332	3.26635e-06	CPF3	cuticular protein 3 from fifty-one aa family [Source:VB Community Annotation]	LRIM15	leucine-rich immune protein (TM) [Source:VB Community Annotation]
AGAP004707-RA	AGAP004707-RC	-64.6087	0.647772	-87.0301	-42.1872	-5.64785	1.62464e-08	para	voltage-gated sodium channel [Source:VB Community Annotation]	para	voltage-gated sodium channel [Source:VB Community Annotation]
AGAP004707-RB	AGAP004707-RC	-55.5226	0.641565	-74.9657	-36.0795	-5.59707	2.18004e-08	para	voltage-gated sodium channel [Source:VB Community Annotation]	para	voltage-gated sodium channel [Source:VB Community Annotation]
AGAP004710-RA	AGAP012418-RA	-20.389	0.614638	-27.8927	-12.8853	-5.32571	1.00557e-07	NA	ubiquinol-cytochrome c reductase subunit 9 [Source:VB Community Annotation]	NA	NA
AGAP004775-RA	AGAP004775-RB	-33.5004	0.949613	-42.771	-24.2298	-7.08268	1.41393e-12	NA	Xaa-Pro dipeptidase [Source:VB Community Annotation]	NA	Xaa-Pro dipeptidase [Source:VB Community Annotation]
AGAP004788-RA	AGAP004790-RA	-62.2349	0.870191	-80.1109	-44.359	-6.82372	8.87101e-12	NA	Up-regulated during skeletal muscle growth 5 homolog [Source:VB Community Annotation]	NA	Up-regulated during skeletal muscle growth 5 homolog [Source:VB Community Annotation]
AGAP005153-RB	AGAP005153-RA	-66.082	1.02037	-83.5296	-48.6344	-7.4234	1.1415e-13	NA	cysteine dioxygenase [Source:VB Community Annotation]	NA	cysteine dioxygenase [Source:VB Community Annotation]
AGAP005194-RA	AGAP006437-RA	-0.889644	0.630128	-1.25957	-0.519715	-4.71361	2.43364e-06	NA	NA	NA	NA
AGAP005202-RA	AGAP005202-RB	-63.7394	0.938212	-81.3348	-46.144	-7.10011	1.24654e-12	NA	RING-box protein 1 [Source:VB Community Annotation]	NA	RING-box protein 1 [Source:VB Community Annotation]
AGAP005289-RA	AGAP011435-RA	-1.58019	0.624513	-2.28629	-0.874095	-4.38633	1.15279e-05	NA	myostatin [Source:VB Community Annotation]	NA	carboxypeptidase A [Source:VB Community Annotation]
AGAP005293-RA	AGAP005293-RB	-30.5914	0.976978	-39.0236	-22.1592	-7.11076	1.15408e-12	NA	beta-tubulin isotype I [Source:VB Community Annotation]	NA	beta-tubulin isotype I [Source:VB Community Annotation]
AGAP005300-RA	AGAP005300-RC	-24.985	0.549068	-34.9386	-15.0315	-4.91992	8.65776e-07	NA	nuclear factor erythroid 2, invertebrate [Source:VB Community Annotation]	NA	nuclear factor erythroid 2, invertebrate [Source:VB Community Annotation]
AGAP005300-RB	AGAP005300-RC	-48.1238	0.607281	-65.6526	-30.5949	-5.38098	7.40818e-08	NA	nuclear factor erythroid 2, invertebrate [Source:VB Community Annotation]	NA	nuclear factor erythroid 2, invertebrate [Source:VB Community Annotation]
AGAP005411-RB	AGAP005411-RA	-41.4819	0.919969	-53.1884	-29.7754	-6.94524	3.77813e-12	NA	NA	NA	NA
AGAP005458-RA	AGAP005457-RA	-17.6338	1.03029	-22.4614	-12.8062	-7.15928	8.10995e-13	NA	Ser/Thr protein phosphatase/nucleotidase [Source:VB Community Annotation]	NA	Ser/Thr protein phosphatase/nucleotidase [Source:VB Community Annotation]
AGAP005498-RB	AGAP005498-RC	-14.3749	0.751367	-19.1071	-9.64273	-5.95388	2.61853e-09	NA	phospholipid scramblase 2 [Source:VB Community Annotation]	NA	phospholipid scramblase 2 [Source:VB Community Annotation]
AGAP005528-RB	AGAP007507-RA	-2.42903	0.642703	-3.47003	-1.38803	-4.5734	4.7988e-06	NA	NA	mRpL48	39S ribosomal protein L48, mitochondrial [Source:VB Community Annotation]
AGAP005547-RA	AGAP005548-RA	-2.22009	0.693264	-3.07388	-1.3663	-5.09654	3.45926e-07	NA	alpha-crystallin B chain [Source:VB Community Annotation]	NA	alpha-crystallin B chain [Source:VB Community Annotation]
AGAP005715-RA	AGAP005715-RB	-39.8205	1.10091	-50.0658	-29.5753	-7.61802	2.576e-14	NA	Autophagy-related protein 13 [Source:UniProtKB/TrEMBL;Acc:Q7Q6R5]	NA	Autophagy-related protein 13 [Source:UniProtKB/TrEMBL;Acc:Q7Q6R5]
AGAP005750-RA	AGAP002015-RA	-1.20365	0.541973	-1.75482	-0.652465	-4.28017	1.86748e-05	NA	glucosyl/glucuronosyl transferases [Source:VB Community Annotation]	NA	dynein heavy chain 1, cytosolic [Source:VB Community Annotation]
AGAP005752-RA	AGAP010328-RA	-1.15413	0.822672	-1.59429	-0.713975	-5.13928	2.75793e-07	NA	glucosyl/glucuronosyl transferases [Source:VB Community Annotation]	NA	NA
AGAP005766-RA	AGAP005767-RA	-1.07081	1.01403	-1.41896	-0.722662	-6.0284	1.65586e-09	NA	NA	NA	NA
AGAP005807-RA	AGAP005807-RD	-55.5413	0.898736	-71.2798	-39.8028	-6.91685	4.618e-12	NA	NA	NA	NA
AGAP005860-RA	AGAP011530-RA	-2.58993	0.595677	-3.73002	-1.44984	-4.45252	8.48703e-06	NA	phosphoglucomutase [Source:VB Community Annotation]	NA	NA
AGAP005890-RB	AGAP005890-RA	-122.239	1.02336	-154.193	-90.2842	-7.49777	6.49132e-14	NA	NA	NA	NA
AGAP005911-RA	AGAP005913-RA	-14.5178	0.625435	-19.8814	-9.15427	-5.30522	1.12537e-07	NA	guanine nucleotide-binding protein G(I)/G(S)/G(T) subunit beta-1 [Source:VB Community Annotation]	NA	guanine nucleotide-binding protein G(I)/G(S)/G(T) subunit beta-1 [Source:VB Community Annotation]
AGAP005913-RA	AGAP005912-RA	-31.2948	0.597835	-42.882	-19.7075	-5.29355	1.19966e-07	NA	guanine nucleotide-binding protein G(I)/G(S)/G(T) subunit beta-1 [Source:VB Community Annotation]	NA	guanine nucleotide-binding protein G(I)/G(S)/G(T) subunit beta-1 [Source:VB Community Annotation]
AGAP005942-RA	AGAP005942-RB	-11.7345	1.09475	-14.8319	-8.63705	-7.42538	1.12457e-13	NA	NA	NA	NA
AGAP005991-RA	AGAP006604-RA	-2.64722	0.586683	-3.74108	-1.55336	-4.74333	2.10229e-06	RpL14	60S ribosomal protein L14 [Source:VB Community Annotation]	NA	U6 snRNA-associated Sm-like protein LSm5 [Source:VB Community Annotation]
AGAP006028-RA	AGAP006028-RB	-20.7285	0.459479	-30.2084	-11.2486	-4.28567	1.82187e-05	Rdl	GABA-gated chloride channel subunit [Source:VB Community Annotation]	Rdl	GABA-gated chloride channel subunit [Source:VB Community Annotation]
AGAP006028-RC	AGAP006028-RB	-34.3143	0.755623	-45.1369	-23.4917	-6.21439	5.15237e-10	Rdl	GABA-gated chloride channel subunit [Source:VB Community Annotation]	Rdl	GABA-gated chloride channel subunit [Source:VB Community Annotation]
AGAP006048-RA	AGAP009384-RA	-6.88782	0.549859	-10.0097	-3.76592	-4.32434	1.52992e-05	CYP4J5	cytochrome P450 [Source:VB Community Annotation]	NA	NA
AGAP006068-RA	AGAP006068-RC	-53.4683	0.736705	-70.4692	-36.4673	-6.16423	7.08249e-10	NA	NA	NA	NA
AGAP006068-RB	AGAP006068-RC	-45.8018	0.592812	-62.7671	-28.8365	-5.29148	1.2133e-07	NA	NA	NA	NA
AGAP006179-RC	AGAP006179-RA	-80.8081	0.984961	-102.495	-59.1207	-7.30304	2.81342e-13	NA	troponin C [Source:VB Community Annotation]	NA	troponin C [Source:VB Community Annotation]
AGAP006197-RA	AGAP007293-RA	-0.0999957	0.809902	-0.142853	-0.057138	-4.57308	4.80611e-06	NA	NA	IAP7	inhibitor of apoptosis 7 [Source:VB Community Annotation]
AGAP006222-RA	AGAP001890-RA	-0.617672	0.845219	-0.844671	-0.390672	-5.33321	9.64932e-08	NA	glucosyl/glucuronosyl transferases [Source:VB Community Annotation]	NA	NA
AGAP006380-RA	AGAP001024-RA	-1.65321	0.659454	-2.34442	-0.961998	-4.68784	2.7611e-06	ABCA2	ATP-binding cassette transporter (ABC transporter) family A member 2 [Source:VB Community Annotation]	NA	NA
AGAP006386-RA	AGAP006386-RB	-8.1868	0.557404	-11.8806	-4.49302	-4.34409	1.39851e-05	NA	transcription factor AP-1 [Source:VB Community Annotation]	NA	transcription factor AP-1 [Source:VB Community Annotation]
AGAP006400-RA	AGAP001239-RA	-1.11038	0.712564	-1.53318	-0.687568	-5.14735	2.64191e-07	NA	alkaline phosphatase 2 [Source:VB Community Annotation]	NA	defective proboscis extension response [Source:VB Community Annotation]
AGAP006410-RA	AGAP006410-RB	-10.8828	0.946456	-14.0002	-7.76538	-6.84227	7.79453e-12	NA	NA	NA	NA
AGAP006434-RA	AGAP006433-RA	-1.31676	0.827651	-1.81027	-0.823246	-5.22954	1.69933e-07	NA	NA	NA	NA
AGAP006480-RB	AGAP006480-RA	-25.2674	0.996502	-32.118	-18.4169	-7.22923	4.85743e-13	NA	NA	NA	NA
AGAP006522-RA	AGAP009202-RA	-1.78277	0.778407	-2.40965	-1.1559	-5.57405	2.48888e-08	NA	Copz1 protein [Source:VB Community Annotation]	NA	selenoprotein T [Source:VB Community Annotation]
AGAP006584-RA	AGAP006581-RB	-1.14673	0.708638	-1.60531	-0.688156	-4.90123	9.52367e-07	NA	Cysteine-rich venom protein [Source:VB Community Annotation]	NA	NA
AGAP006590-RC	AGAP006590-RD	-20.6355	0.773221	-27.1825	-14.0885	-6.1777	6.50401e-10	NA	T-lymphoma invasion and metastasis-inducing protein 1 [Source:VB Community Annotation]	NA	T-lymphoma invasion and metastasis-inducing protein 1 [Source:VB Community Annotation]
AGAP006604-RA	AGAP005793-RA	-2.18197	0.744437	-3.00086	-1.36308	-5.22249	1.76532e-07	NA	U6 snRNA-associated Sm-like protein LSm5 [Source:VB Community Annotation]	NA	NA
AGAP006707-RA	AGAP004093-RA	-1.63362	0.829248	-2.21616	-1.05108	-5.49642	3.87581e-08	NA	serine-type enodpeptidase [Source:VB Community Annotation]	NA	Sterol carrier protein-2 [Source:VB Community Annotation]
AGAP006710-RA	AGAP010047-RA	-0.0291917	0.642008	-0.0417145	-0.0166688	-4.56889	4.90322e-06	CHYM2	chymotrypsin [Source:VB Community Annotation]	NA	NA
AGAP006710-RA	AGAP007324-RA	-0.118308	0.630696	-0.170005	-0.0666116	-4.48548	7.27499e-06	CHYM2	chymotrypsin [Source:VB Community Annotation]	NA	NA
AGAP006711-RA	AGAP005822-RA	-0.595624	0.875777	-0.827238	-0.364011	-5.0404	4.64561e-07	chym3	Chymotrypsin-2 [Source:UniProtKB/Swiss-Prot;Acc:Q17025]	NA	NA
AGAP006766-RA	AGAP006611-RA	-1.02169	0.691807	-1.45249	-0.590883	-4.64829	3.34694e-06	NA	nascent polypeptide-associated complex subunit alpha [Source:VB Community Annotation]	NA	TRAF-interacting protein [Source:VB Community Annotation]
AGAP006782-RA	AGAP006795-RA	-1.4004	0.860902	-1.90213	-0.898679	-5.47071	4.48237e-08	NA	ADP,ATP carrier protein 1 [Source:VB Community Annotation]	Aper1	peritrophin 1 [Source:VB Community Annotation]
AGAP006890-RB	AGAP006890-RA	-4.11629	0.674629	-5.62392	-2.60865	-5.35139	8.72823e-08	Arf3	ADP-ribosylation factor 3 [Source:VB Community Annotation]	Arf3	ADP-ribosylation factor 3 [Source:VB Community Annotation]
AGAP006936-RA	AGAP006936-RB	-47.0532	0.947858	-60.0533	-34.0532	-7.09415	1.3015e-12	NA	mitochondrial cytochrome c1 heme protein [Source:VB Community Annotation]	NA	mitochondrial cytochrome c1 heme protein [Source:VB Community Annotation]
AGAP006982-RA	AGAP006985-RA	-1.79738	0.927627	-2.37842	-1.21635	-6.06312	1.3351e-09	NA	NA	NA	NA
AGAP007159-RA	AGAP007158-RA	-6.00336	1.16642	-7.605	-4.40172	-7.34659	2.0332e-13	NA	alpha-crystallin B chain [Source:VB Community Annotation]	NA	alpha-crystallin B chain [Source:VB Community Annotation]
AGAP007160-RB	AGAP007160-RC	-12.0057	0.808449	-15.6759	-8.33549	-6.41138	1.4421e-10	NA	alpha-crystallin chain B [Source:VB Community Annotation]	NA	alpha-crystallin chain B [Source:VB Community Annotation]
AGAP007160-RC	AGAP007160-RA	-3.43316	0.601574	-4.83153	-2.03478	-4.81199	1.49432e-06	NA	alpha-crystallin chain B [Source:VB Community Annotation]	NA	alpha-crystallin chain B [Source:VB Community Annotation]
AGAP007287-RA	AGAP007976-RA	-4.04289	0.673552	-5.54589	-2.53988	-5.27216	1.3483e-07	OBP47	odorant-binding protein 47 [Source:VB Community Annotation]	NA	antennae-specific protein [Source:VB Community Annotation]
AGAP007312-RB	AGAP007312-RC	-30.7886	0.816327	-40.0131	-21.5642	-6.54194	6.07254e-11	NA	NA	NA	NA
AGAP007343-RA	AGAP003139-RA	-0.585234	0.820338	-0.800695	-0.369774	-5.32375	1.01648e-07	LYSC2	C-type lysozyme [Source:VB Community Annotation]	SRPN9	serine protease inhibitor (serpin) 9 [Source:VB Community Annotation]
AGAP007406-RA	AGAP001791-RA	-1.54982	0.573927	-2.23133	-0.868307	-4.45723	8.30272e-06	NA	Elongation factor 1-alpha [Source:UniProtKB/TrEMBL;Acc:Q7PT29]	Nep2	neprilysin, neutral endopeptidase 2 [Source:VB Community Annotation]
AGAP007408-RA	AGAP007409-RA	-4.6517	1.00717	-6.01969	-3.28372	-6.66479	2.65042e-11	CTLMA8	C-type lectin (CTL) - mannose binding [Source:VB Community Annotation]	NA	NA
AGAP007634-RA	AGAP002363-RA	-1.19809	0.582589	-1.73272	-0.663469	-4.39236	1.12127e-05	NA	Ras-related GTP-binding protein C/D [Source:VB Community Annotation]	NA	NA
AGAP007717-RA	AGAP007717-RC	-43.1975	0.836744	-56.0325	-30.3626	-6.59661	4.20666e-11	NA	NA	NA	NA
AGAP007717-RC	AGAP007717-RB	-25.0883	0.541045	-35.2383	-14.9382	-4.84461	1.26862e-06	NA	NA	NA	NA
AGAP007852-RA	AGAP007160-RD	-4.37538	0.530853	-6.29638	-2.45438	-4.4642	8.03672e-06	NA	aconitate hydratase 1 / homoaconitase [Source:VB Community Annotation]	NA	alpha-crystallin chain B [Source:VB Community Annotation]
AGAP007980-RA	AGAP006829-RA	-2.1169	0.713718	-2.92763	-1.30617	-5.11775	3.09204e-07	CPCFC1	cuticular protein CPCFC family (CPCFC1) [Source:VB Community Annotation]	CPR59	cuticular protein RR-1 family 59 [Source:VB Community Annotation]
AGAP008206-RA	AGAP011435-RA	-1.32352	0.631839	-1.91624	-0.7308	-4.3766	1.20544e-05	CYP6N2	cytochrome P450 [Source:VB Community Annotation]	NA	carboxypeptidase A [Source:VB Community Annotation]
AGAP008212-RA	AGAP012735-RA	-0.57741	0.781759	-0.806351	-0.348469	-4.94329	7.68145e-07	CYP6M2	cytochrome P450 [Source:VB Community Annotation]	NA	NA
AGAP008218-RA	AGAP006030-RA	-0.589885	0.661587	-0.843827	-0.335943	-4.55291	5.29082e-06	CYP6Z2	cytochrome P450 [Source:VB Community Annotation]	mfrn	mitoferrin [Source:VB Community Annotation]
AGAP008292-RA	AGAP008293-RA	-1.60625	0.656026	-2.24754	-0.964969	-4.9093	9.14003e-07	TRYP4	trypsin 4 [Source:VB Community Annotation]	TRYP7	trypsin 7 [Source:VB Community Annotation]
AGAP008296-RA	AGAP008283-RA	-0.149557	0.732858	-0.212325	-0.0867881	-4.67004	3.01148e-06	TRYP1	trypsin 1 [Source:VB Community Annotation]	D7r3	D7 short form salivary protein [Source:VB Community Annotation]
AGAP008440-RA	AGAP005945-RB	-3.32245	0.664999	-4.59478	-2.05011	-5.11814	3.08568e-07	NA	urate oxidase [Source:VB Community Annotation]	pnp	purine-nucleoside phosphorylase [Source:VB Community Annotation]
AGAP008802-RA	AGAP007827-RA	-8.37257	0.505723	-12.137	-4.60816	-4.35931	1.30475e-05	Pgk	Phosphoglycerate kinase [Source:UniProtKB/TrEMBL;Acc:Q7Q850]	Eno	enolase [Source:VB Community Annotation]
AGAP008865-RA	AGAP009511-RA	-12.7173	0.611063	-17.5763	-7.85843	-5.12995	2.89817e-07	NA	NA	NA	E3 ubiquitin-protein ligase HECTD1 [Source:VB Community Annotation]
AGAP009107-RA	AGAP002503-RA	-4.26256	0.689577	-5.83714	-2.68798	-5.30593	1.12099e-07	NA	NA	NA	4-coumarate:CoA ligase [Source:VB Community Annotation]
AGAP009266-RA	AGAP008027-RA	-2.12652	0.530344	-3.09771	-1.15534	-4.29166	1.77344e-05	NA	low molecular weight phosphotyrosine protein phosphatase [Source:VB Community Annotation]	NA	Slowmo [Source:VB Community Annotation]
AGAP009351-RA	AGAP008193-RA	-65.9645	0.707989	-87.4302	-44.4988	-6.02312	1.71085e-09	NA	NA	NA	nidogen (entactin) [Source:VB Community Annotation]
AGAP009360-RA	AGAP012807-RA	-13.8738	0.77075	-18.2966	-9.451	-6.1483	7.83162e-10	NA	NA	NA	NA
AGAP009369-RA	AGAP009370-RA	-23.1897	0.575396	-32.192	-14.1875	-5.04896	4.4423e-07	NA	NA	Acp34A-2	NA
AGAP009369-RA	AGAP009358-RB	-11.8979	0.523484	-16.9679	-6.82792	-4.5996	4.23295e-06	NA	NA	NA	NA
AGAP009371-RA	AGAP009361-RA	-13.5194	0.786664	-17.8952	-9.14354	-6.05553	1.39957e-09	NA	NA	NA	NA
AGAP009388-RA	AGAP009384-RA	-6.45449	0.810213	-8.48141	-4.42756	-6.24138	4.33732e-10	NA	NA	NA	NA
AGAP009473-RB	AGAP009473-RA	-18.3594	0.87197	-23.7855	-12.9333	-6.63174	3.31763e-11	NA	salivary secreted mucin 3 [Source:VB Community Annotation]	NA	salivary secreted mucin 3 [Source:VB Community Annotation]
AGAP009682-RA	AGAP004963-RA	-4.71841	0.529036	-6.77716	-2.65966	-4.49208	7.05296e-06	NA	NA	NA	cyclin B [Source:VB Community Annotation]
AGAP009682-RA	AGAP008410-RA	-4.53503	0.524314	-6.5776	-2.49246	-4.3517	1.35085e-05	NA	NA	NA	NA
AGAP009791-RA	AGAP010682-RA	-2.7065	0.576871	-3.86302	-1.54998	-4.58681	4.50064e-06	Nep1	neprilysin, neutral endopeptidase 1 [Source:VB Community Annotation]	NA	NA
AGAP009871-RA	AGAP003261-RA	-0.619299	0.564036	-0.88667	-0.351929	-4.53987	5.62901e-06	CPR75	cuticular protein RR-1 family 75 [Source:VB Community Annotation]	NA	NA
AGAP010066-RA	AGAP004095-RA	-3.9568	0.543907	-5.72462	-2.18898	-4.38694	1.14957e-05	NA	NA	NA	NA
AGAP010240-RA	AGAP011477-RA	-0.882219	0.668173	-1.28005	-0.484384	-4.3464	1.38392e-05	ESP	Late trypsin [Source:VB Community Annotation]	NA	eupolytin [Source:VB Community Annotation]
AGAP010479-RA	AGAP004809-RA	-1.95947	0.708575	-2.73431	-1.18464	-4.95663	7.17246e-07	NA	NA	APN1	alanyl aminopeptidase N 1 [Source:VB Community Annotation]
AGAP010502-RB	AGAP010502-RA	-38.3203	0.954317	-48.9529	-27.6878	-7.06395	1.61836e-12	NA	NA	NA	NA
AGAP010789-RA	AGAP007365-RA	-6.77573	0.703026	-9.20758	-4.34387	-5.46102	4.73401e-08	NA	NA	NA	NA
AGAP011052-RA	AGAP003371-RA	-0.899944	0.672663	-1.30522	-0.494671	-4.35235	1.34684e-05	NA	aldose reductase [Source:VB Community Annotation]	NA	NA
AGAP011066-RA	AGAP011068-RA	-2.01735	0.589963	-2.8772	-1.15751	-4.59854	4.25468e-06	NA	aldose reductase [Source:VB Community Annotation]	NA	aldose reductase [Source:VB Community Annotation]
AGAP011250-RA	AGAP005866-RA	-5.93045	0.574085	-8.3778	-3.48309	-4.74948	2.03939e-06	NA	NA	NA	glutamate decarboxylase [Source:VB Community Annotation]
AGAP011442-RA	AGAP008294-RA	-1.92176	0.647252	-2.7757	-1.06782	-4.4109	1.02942e-05	NA	serine carboxypeptidase 1 [Source:VB Community Annotation]	TRYP3	trypsin 3 [Source:VB Community Annotation]
AGAP011484-RB	AGAP011484-RA	-52.564	0.993374	-66.6663	-38.4616	-7.30553	2.76178e-13	NA	NA	NA	NA
AGAP011616-RA	AGAP008244-RA	-1.97899	0.579765	-2.87625	-1.08173	-4.32295	1.53954e-05	NA	NA	NA	NA
AGAP011852-RA	AGAP005195-RA	-0.142557	0.784427	-0.201181	-0.0839336	-4.76619	1.87743e-06	NA	Short-chain dehydrogenease/reductase [Source:VB Community Annotation]	NA	NA
AGAP011946-RA	AGAP003200-RA	-2.06497	0.705608	-2.86203	-1.26791	-5.07784	3.8174e-07	mRpL15	39S ribosomal protein L15, mitochondrial [Source:VB Community Annotation]	NA	NipSnap homolog 2 [Source:VB Community Annotation]
AGAP011971-RA	AGAP008278-RA	-1.04103	0.69918	-1.50192	-0.580132	-4.42708	9.55185e-06	NA	Ser/Thr protein phosphatase/nucleotidase [Source:VB Community Annotation]	D7L1	D7 long form salivary protein [Source:VB Community Annotation]
AGAP012296-RA	AGAP007445-RA	-0.489965	0.705193	-0.697083	-0.282846	-4.63663	3.54139e-06	CYP9J5	cytochrome P450 [Source:VB Community Annotation]	NA	NA
AGAP012706-RA	AGAP003340-RA	-4.46115	0.69237	-6.16763	-2.75466	-5.1239	2.99285e-07	NA	Acp34A-2 [Source:VB Community Annotation]	NA	NA
AGAP012842-RA	AGAP009830-RA	-1.61997	0.563162	-2.33121	-0.908723	-4.4642	8.0369e-06	NA	NA	NA	NA
AGAP012956-RB	AGAP012956-RA	-36.9631	0.995919	-46.9216	-27.0045	-7.27492	3.46624e-13	NA	NA	NA	NA
AGAP012998-RA	AGAP013104-RA	-23.9572	0.745186	-31.7141	-16.2002	-6.05342	1.41799e-09	NA	NA	NA	NA
AGAP012998-RA	AGAP013444-RA	-24.4215	0.623887	-33.3229	-15.5201	-5.37739	7.55751e-08	NA	NA	NA	NA
AGAP013061-RA	AGAP008502-RA	-0.942305	0.799432	-1.28364	-0.60097	-5.41087	6.27192e-08	NA	NA	NA	L-xylulose reductase [Source:VB Community Annotation]
AGAP013146-RB	AGAP013146-RC	-95.0879	0.892151	-121.877	-68.2987	-6.957	3.47589e-12	APN5	aminopeptidase 5 [Source:VB Community Annotation]	APN5	aminopeptidase 5 [Source:VB Community Annotation]
AGAP013260-RA	AGAP003629-RA	-0.287554	0.67886	-0.406527	-0.168582	-4.73728	2.16608e-06	Cht5-5	chitinase [Source:VB Community Annotation]	NA	NA
AGAP013481-RC	AGAP013481-RA	-33.8316	0.532603	-47.403	-20.2601	-4.88599	1.02912e-06	NA	NA	NA	NA
AGAP013481-RF	AGAP013481-RE	-10.6637	0.605032	-14.7441	-6.58341	-5.12237	3.01727e-07	NA	NA	NA	NA
AGAP013481-RF	AGAP013481-RG	-37.978	0.929818	-48.6165	-27.3394	-6.99689	2.61699e-12	NA	NA	NA	NA
AGAP000005-RA	AGAP000057-RA	-6.75825	0.365242	-12.0077	-1.50879	-2.52334	0.0116247	NA	high mobility group protein B1 [Source:VB Community Annotation]	NA	paired box protein [Source:VB Community Annotation]							2.77662e-09
AGAP000005-RA	AGAP003449-RA	0.817356	-0.248254	-0.128802	1.76351	1.69318	0.0904209	NA	high mobility group protein B1 [Source:VB Community Annotation]	NA	rootletin [Source:VB Community Annotation]							12.3338
AGAP000005-RA	AGAP005933-RA	-1.93904	0.242248	-3.87829	0.000204395	-1.95979	0.0500199	NA	high mobility group protein B1 [Source:VB Community Annotation]	NA	NFkappaB essential modulator [Source:VB Community Annotation]
AGAP000005-RA	AGAP010479-RA	0.699425	-0.223463	-0.111539	1.51039	1.69042	0.0909471	NA	high mobility group protein B1 [Source:VB Community Annotation]	NA	NA
AGAP000005-RA	AGAP007397-RA	-5.4202	0.523278	-7.91423	-2.92617	-4.2596	2.04791e-05	NA	high mobility group protein B1 [Source:VB Community Annotation]	NA	YrdC domain-containing protein, mitochondrial [Source:VB Community Annotation]
AGAP000005-RA	AGAP007505-RA	-1.06961	0.283926	-2.06086	-0.0783498	-2.11492	0.0344367	NA	high mobility group protein B1 [Source:VB Community Annotation]	NA	vitellogenic carboxypeptidase-like protein [Source:VB Community Annotation]
AGAP000005-RA	AGAP000586-RA	-0.738005	0.251041	-1.60558	0.129574	-1.66727	0.0954604	NA	high mobility group protein B1 [Source:VB Community Annotation]	NA	NA
AGAP000017-RA	AGAP002205-RA	0.965128	-0.282093	-0.02765	1.95791	1.90541	0.0567266	NA	NA	CYP325C2	cytochrome P450 [Source:VB Community Annotation]
AGAP000029-RA	AGAP000057-RA	-4.29527	0.238098	-9.22565	0.6351	-1.70752	0.0877245	NA	E1A/CREB-binding protein [Source:VB Community Annotation]	NA	paired box protein [Source:VB Community Annotation]
AGAP000029-RA	AGAP009557-RA	-2.50597	0.207741	-5.09675	0.0848122	-1.89584	0.0579816	NA	E1A/CREB-binding protein [Source:VB Community Annotation]	NA	NA
AGAP000057-RA	AGAP012037-RA	2.3538	-0.299249	0.0292569	4.67834	1.98467	0.0471813	NA	paired box protein [Source:VB Community Annotation]	CLIPB20	CLIP-domain serine protease [Source:VB Community Annotation]
AGAP000057-RA	AGAP006723-RA	2.50357	-0.28373	-0.208481	5.21562	1.80933	0.0703997	NA	paired box protein [Source:VB Community Annotation]	COEAE2G	carboxylesterase [Source:VB Community Annotation]
AGAP000057-RA	AGAP002862-RA	-3.10461	0.290156	-6.74554	0.536327	-1.67128	0.0946658	NA	paired box protein [Source:VB Community Annotation]	CYP6AA1	cytochrome P450 [Source:VB Community Annotation]
AGAP000057-RA	AGAP003449-RA	2.26639	-0.359747	0.0886338	4.44415	2.03977	0.0413731	NA	paired box protein [Source:VB Community Annotation]	NA	rootletin [Source:VB Community Annotation]
AGAP000057-RA	AGAP008118-RA	-5.76658	0.328185	-11.241	-0.292121	-2.06459	0.0389621	NA	paired box protein [Source:VB Community Annotation]	NA	serine/threonine-protein kinase Chk1 [Source:VB Community Annotation]
AGAP000057-RA	AGAP008344-RA	18.1668	-0.339023	1.61423	34.7194	2.15114	0.031465	NA	paired box protein [Source:VB Community Annotation]	NA	nuclear transcription Y subunit beta [Source:VB Community Annotation]
AGAP000057-RA	AGAP009057-RA	-11.3617	0.340359	-22.7764	0.0529649	-1.95091	0.0510683	NA	paired box protein [Source:VB Community Annotation]	NA	CCR4-NOT transcription complex, subunit 1 [Source:VB Community Annotation]
AGAP000057-RA	AGAP011852-RA	-0.679069	0.302229	-1.38641	0.0282729	-1.88166	0.0598825	NA	paired box protein [Source:VB Community Annotation]	NA	Short-chain dehydrogenease/reductase [Source:VB Community Annotation]
AGAP000057-RA	AGAP006505-RA	-1.37585	0.426435	-2.45352	-0.298183	-2.50232	0.0123383	NA	paired box protein [Source:VB Community Annotation]	NA	NA
AGAP000057-RA	AGAP011228-RA	1.8567	-0.310621	0.0876208	3.62578	2.05708	0.0396788	NA	paired box protein [Source:VB Community Annotation]	NA	NA
AGAP000057-RA	AGAP001477-RA	1.75667	-0.399778	0.346741	3.1666	2.44202	0.0146054	NA	paired box protein [Source:VB Community Annotation]	NA	Innexin inx2 [Source:VB Community Annotation]
AGAP000057-RA	AGAP004031-RA	1.40646	-0.48659	0.471758	2.34115	2.94925	0.00318551	NA	paired box protein [Source:VB Community Annotation]	NA	mitochondrial electron transfer flavoprotein subunit alpha [Source:VB Community Annotation]
AGAP000057-RA	AGAP006766-RA	-1.8124	0.286207	-3.81884	0.194039	-1.77045	0.0766518	NA	paired box protein [Source:VB Community Annotation]	NA	nascent polypeptide-associated complex subunit alpha [Source:VB Community Annotation]
AGAP000057-RA	AGAP003239-RA	2.34504	-0.26651	-0.218764	4.90884	1.79276	0.0730118	NA	paired box protein [Source:VB Community Annotation]	NA	meiotic chromosome segregation protein [Source:VB Community Annotation]
AGAP000057-RA	AGAP009609-RA	2.30544	-0.259514	-0.233086	4.84397	1.78003	0.0750703	NA	paired box protein [Source:VB Community Annotation]	NA	homogentisate 1,2-dioxygenase [Source:VB Community Annotation]
AGAP000057-RA	AGAP006581-RB	-1.96869	0.262822	-4.28419	0.346812	-1.66643	0.0956269	NA	paired box protein [Source:VB Community Annotation]	NA	NA
AGAP000057-RA	AGAP012179-RA	-2.67529	0.276323	-5.51329	0.162715	-1.84762	0.0646567	NA	paired box protein [Source:VB Community Annotation]	NA	NA
AGAP000057-RA	AGAP009766-RA	1.56213	-0.331153	-0.017505	3.14176	1.93828	0.0525891	NA	paired box protein [Source:VB Community Annotation]	NA	NA
AGAP000057-RA	AGAP010479-RA	1.78464	-0.297982	-0.0819474	3.65122	1.87395	0.0609371	NA	paired box protein [Source:VB Community Annotation]	NA	NA
AGAP000057-RA	AGAP011197-RA	1.73913	-0.33105	-0.0314966	3.50975	1.92513	0.0542125	NA	paired box protein [Source:VB Community Annotation]	NA	NA
AGAP000057-RA	AGAP009379-RA	-1.44605	0.315568	-3.07427	0.182177	-1.7407	0.0817358	NA	paired box protein [Source:VB Community Annotation]	NA	cellular retinaldehyde-binding protein [Source:VB Community Annotation]
AGAP000057-RA	AGAP001572-RA	-2.64099	0.260069	-5.72198	0.440004	-1.68009	0.0929402	NA	paired box protein [Source:VB Community Annotation]	NA	NA
AGAP000057-RA	AGAP001352-RA	-2.50738	0.327161	-5.03807	0.0233185	-1.94194	0.0521444	NA	paired box protein [Source:VB Community Annotation]	NA	NA
AGAP000057-RA	AGAP008688-RA	3.05215	-0.306281	0.343633	5.76067	2.20867	0.0271978	NA	paired box protein [Source:VB Community Annotation]	NA	NA
AGAP000057-RA	AGAP006385-RA	-1.63648	0.334471	-3.354	0.0810462	-1.86751	0.0618301	NA	paired box protein [Source:VB Community Annotation]	NA	NA
AGAP000057-RA	AGAP011784-RA	3.31131	-0.43729	0.896048	5.72657	2.68715	0.00720647	NA	paired box protein [Source:VB Community Annotation]	NA	NA
AGAP000057-RA	AGAP003196-RA	3.2674	-0.264056	-0.196916	6.73172	1.84859	0.0645168	NA	paired box protein [Source:VB Community Annotation]	NA	elongation of very long chain fatty acids protein 7 [Source:VB Community Annotation]
AGAP000057-RA	AGAP005838-RA	-2.59596	0.274169	-5.59734	0.405425	-1.69524	0.0900291	NA	paired box protein [Source:VB Community Annotation]	NA	NA
AGAP000057-RA	AGAP003762-RA	-1.98045	0.285696	-4.26383	0.302943	-1.69996	0.0891381	NA	paired box protein [Source:VB Community Annotation]	NA	NA
AGAP000057-RA	AGAP011522-RA	-1.94098	0.265289	-4.25364	0.371672	-1.645	0.0999689	NA	paired box protein [Source:VB Community Annotation]	NA	NA
AGAP000057-RA	AGAP007976-RA	3.67688	-0.234185	-0.618167	7.97194	1.67791	0.0933654	NA	paired box protein [Source:VB Community Annotation]	NA	antennae-specific protein [Source:VB Community Annotation]
AGAP000057-RA	AGAP003691-RA	2.13541	-0.270611	-0.351803	4.62263	1.68277	0.0924199	NA	paired box protein [Source:VB Community Annotation]	NA	NA
AGAP000057-RA	AGAP011909-RA	-2.94819	0.306586	-5.94172	0.045334	-1.93032	0.0535675	NA	paired box protein [Source:VB Community Annotation]	NA	NA
AGAP000057-RA	AGAP008801-RA	-2.64467	0.28063	-5.55365	0.264301	-1.78192	0.0747623	NA	paired box protein [Source:VB Community Annotation]	NA	trafficking kinesin-binding protein 1 [Source:VB Community Annotation]
AGAP000057-RA	AGAP011167-RA	-3.07275	0.301228	-6.13919	-0.00632174	-1.96404	0.0495254	NA	paired box protein [Source:VB Community Annotation]	NA	NA
AGAP000057-RA	AGAP006433-RA	2.67055	-0.298478	-0.130347	5.47144	1.86879	0.0616526	NA	paired box protein [Source:VB Community Annotation]	NA	NA
AGAP000057-RA	AGAP002830-RA	3.26938	-0.267848	-0.385899	6.92465	1.75308	0.0795889	NA	paired box protein [Source:VB Community Annotation]	NA	C-1-tetrahydrofolate synthase, mitochondrial precursor [Source:VB Community Annotation]
AGAP000057-RA	AGAP003848-RA	2.62567	-0.350914	0.13208	5.11926	2.06382	0.0390351	NA	paired box protein [Source:VB Community Annotation]	NA	acyl-CoA thioesterase 9.1 [Source:VB Community Annotation]
AGAP000057-RA	AGAP005065-RA	-2.27915	0.276756	-4.96832	0.410013	-1.66116	0.096681	NA	paired box protein [Source:VB Community Annotation]	NA	NA
AGAP000057-RA	AGAP012320-RA	3.09127	-0.269732	-0.281331	6.46386	1.7965	0.0724145	NA	paired box protein [Source:VB Community Annotation]	OBP25	odorant-binding protein 25 [Source:VB Community Annotation]
AGAP000057-RA	AGAP006037-RA	-2.69197	0.287415	-5.57704	0.193101	-1.82882	0.0674273	NA	paired box protein [Source:VB Community Annotation]	RpL24	60S ribosomal protein L24 [Source:VB Community Annotation]
AGAP000057-RA	AGAP002667-RA	2.06347	-0.363121	0.0443053	4.08264	2.00301	0.0451765	NA	paired box protein [Source:VB Community Annotation]	Tctp	Translationally-controlled tumor protein homolog [Source:UniProtKB/Swiss-Prot;Acc:Q7QCK2]
AGAP000057-RA	AGAP003891-RA	5.13243	-0.256287	-0.669175	10.934	1.73393	0.0829309	NA	paired box protein [Source:VB Community Annotation]	Thoc3	THO complex subunit 3 [Source:VB Community Annotation]
AGAP000057-RA	AGAP008291-RA	0.907282	-0.43024	0.229487	1.58508	2.62361	0.00870021	NA	paired box protein [Source:VB Community Annotation]	TRYP5	trypsin 5 [Source:VB Community Annotation]
AGAP000057-RA	AGAP008293-RA	1.64112	-0.251616	-0.278898	3.56113	1.67529	0.0938766	NA	paired box protein [Source:VB Community Annotation]	TRYP7	trypsin 7 [Source:VB Community Annotation]
AGAP000061-RA	AGAP004707-RA	-7.26314	0.179906	-15.4238	0.897478	-1.74445	0.0810814	NA	One cut domain family member [Source:UniProtKB/TrEMBL;Acc:A0NCM1]	para	voltage-gated sodium channel [Source:VB Community Annotation]
AGAP000061-RB	AGAP001356-RA	-1.40009	0.263469	-2.9561	0.155923	-1.76359	0.0778003	NA	One cut domain family member [Source:UniProtKB/TrEMBL;Acc:A0NCM1]	ACE1	Acetylcholinesterase [Source:UniProtKB/Swiss-Prot;Acc:Q869C3]
AGAP000061-RB	AGAP006766-RA	-1.18302	0.257444	-2.43511	0.0690722	-1.85188	0.0640437	NA	One cut domain family member [Source:UniProtKB/TrEMBL;Acc:A0NCM1]	NA	nascent polypeptide-associated complex subunit alpha [Source:VB Community Annotation]
AGAP000061-RB	AGAP013177-RA	-3.72223	0.264019	-7.0167	-0.427772	-2.2145	0.0267946	NA	One cut domain family member [Source:UniProtKB/TrEMBL;Acc:A0NCM1]	NA	NA
AGAP000061-RB	AGAP000068-RA	-4.85987	0.283215	-8.93736	-0.782379	-2.33608	0.0194871	NA	One cut domain family member [Source:UniProtKB/TrEMBL;Acc:A0NCM1]	NFI	nuclear factor I [Source:VB Community Annotation]
AGAP000068-RA	AGAP010881-RA	-4.5006	0.295736	-7.89111	-1.11008	-2.60172	0.00927576	NFI	nuclear factor I [Source:VB Community Annotation]	NA	NA
AGAP000068-RA	AGAP008993-RA	-3.7817	0.341994	-6.24234	-1.32106	-3.01228	0.00259294	NFI	nuclear factor I [Source:VB Community Annotation]	NA	ITG-containing peptide [Source:VB Community Annotation]
AGAP000082-RA	AGAP012012-RA	-0.832817	0.292392	-1.60703	-0.0586028	-2.10836	0.035	NA	translation initiation factor eIF-2B subunit epsilon [Source:VB Community Annotation]	NA	NA
AGAP000082-RA	AGAP010363-RA	-0.500235	0.327148	-0.976139	-0.0243307	-2.06021	0.0393789	NA	translation initiation factor eIF-2B subunit epsilon [Source:VB Community Annotation]	NA	NA
AGAP000082-RA	AGAP000419-RA	-0.598046	0.230193	-1.29939	0.103299	-1.67132	0.0946592	NA	translation initiation factor eIF-2B subunit epsilon [Source:VB Community Annotation]	NA	NA
AGAP000082-RA	AGAP003124-RA	-0.932413	0.249484	-1.96633	0.1015	-1.76759	0.0771302	NA	translation initiation factor eIF-2B subunit epsilon [Source:VB Community Annotation]	NA	dihydropyrimidinase [Source:VB Community Annotation]
AGAP000082-RA	AGAP008922-RA	-1.35353	0.609493	-2.01203	-0.695031	-4.02874	5.60766e-05	NA	translation initiation factor eIF-2B subunit epsilon [Source:VB Community Annotation]	NA	NA
AGAP000142-RA	AGAP004702-RA	-1.04351	0.338145	-1.83156	-0.255465	-2.59538	0.00944858	NA	NA	NA	NA
AGAP000142-RA	AGAP006389-RA	-0.722332	0.272845	-1.38366	-0.0610023	-2.14079	0.0322906	NA	NA	NA	ribonuclease kappa [Source:VB Community Annotation]
AGAP000162-RA	AGAP010789-RA	-1.19509	0.315031	-2.15869	-0.231498	-2.43088	0.0150623	NA	Cystathionine beta-synthase [Source:UniProtKB/TrEMBL;Acc:Q7QEV0]	NA	NA
AGAP000162-RA	AGAP008410-RA	-1.08624	0.296979	-2.03631	-0.136174	-2.24093	0.0250308	NA	Cystathionine beta-synthase [Source:UniProtKB/TrEMBL;Acc:Q7QEV0]	NA	NA
AGAP000162-RA	AGAP003753-RB	0.733795	-0.227157	-0.104731	1.57232	1.7152	0.0863088	NA	Cystathionine beta-synthase [Source:UniProtKB/TrEMBL;Acc:Q7QEV0]	NA	NA
AGAP000165-RA	AGAP006421-RA	0.790167	-0.292817	-0.0610074	1.64134	1.81952	0.0688324	GSTMS1	glutathione transferase microsomal 1 [Source:VB Community Annotation]	A5R1	antigen 5 related protein 1 [Source:VB Community Annotation]
AGAP000165-RA	AGAP009217-RA	0.475238	-0.353407	0.0256242	0.924852	2.0717	0.0382931	GSTMS1	glutathione transferase microsomal 1 [Source:VB Community Annotation]	CLIPB12	CLIP-domain serine protease [Source:VB Community Annotation]
AGAP000165-RA	AGAP006829-RA	1.09989	-0.302128	-0.00571647	2.2055	1.94987	0.0511921	GSTMS1	glutathione transferase microsomal 1 [Source:VB Community Annotation]	CPR59	cuticular protein RR-1 family 59 [Source:VB Community Annotation]
AGAP000165-RA	AGAP008212-RA	-0.739695	0.473639	-1.22099	-0.258401	-3.0123	0.00259276	GSTMS1	glutathione transferase microsomal 1 [Source:VB Community Annotation]	CYP6M2	cytochrome P450 [Source:VB Community Annotation]
AGAP000165-RA	AGAP008213-RA	-0.985289	0.283884	-1.98106	0.0104789	-1.93937	0.0524558	GSTMS1	glutathione transferase microsomal 1 [Source:VB Community Annotation]	CYP6M3	cytochrome P450 [Source:VB Community Annotation]
AGAP000165-RA	AGAP008219-RA	-1.55084	0.451083	-2.64343	-0.458251	-2.78206	0.00540156	GSTMS1	glutathione transferase microsomal 1 [Source:VB Community Annotation]	CYP6Z1	cytochrome P450 [Source:VB Community Annotation]
AGAP000165-RA	AGAP008217-RA	-0.435393	0.343261	-0.857564	-0.0132218	-2.02138	0.04324	GSTMS1	glutathione transferase microsomal 1 [Source:VB Community Annotation]	CYP6Z3	cytochrome P450 [Source:VB Community Annotation]
AGAP000165-RA	AGAP010240-RA	-0.977656	0.405441	-1.75357	-0.201745	-2.46962	0.0135257	GSTMS1	glutathione transferase microsomal 1 [Source:VB Community Annotation]	ESP	Late trypsin [Source:VB Community Annotation]
AGAP000165-RA	AGAP007249-RA	-0.878559	0.297871	-1.77655	0.0194317	-1.91759	0.0551634	GSTMS1	glutathione transferase microsomal 1 [Source:VB Community Annotation]	Flightin	NA
AGAP000165-RA	AGAP004164-RD	-1.26148	0.346244	-2.3484	-0.174554	-2.27477	0.02292	GSTMS1	glutathione transferase microsomal 1 [Source:VB Community Annotation]	GSTD1-4	glutathione S-transferase delta class 1 [Source:VB Community Annotation]
AGAP000165-RA	AGAP004382-RA	-0.934587	0.424522	-1.70909	-0.160083	-2.36511	0.0180246	GSTMS1	glutathione transferase microsomal 1 [Source:VB Community Annotation]	GSTD3	glutathione S-transferase delta class 3 [Source:VB Community Annotation]
AGAP000165-RA	AGAP009946-RA	-0.742492	0.359985	-1.46424	-0.0207446	-2.01633	0.043765	GSTMS1	glutathione transferase microsomal 1 [Source:VB Community Annotation]	GSTMS3	glutathione transferase microsomal 3 [Source:VB Community Annotation]
AGAP000165-RA	AGAP008061-RA	-0.541188	0.333951	-1.04839	-0.0339818	-2.09132	0.0364997	GSTMS1	glutathione transferase microsomal 1 [Source:VB Community Annotation]	IDGF4	imaginal disc growth factor 4 [Source:VB Community Annotation]
AGAP000165-RA	AGAP007343-RA	0.272331	-0.2788	-0.023428	0.56809	1.80474	0.071115	GSTMS1	glutathione transferase microsomal 1 [Source:VB Community Annotation]	LYSC2	C-type lysozyme [Source:VB Community Annotation]
AGAP000165-RA	AGAP003645-RA	-3.43467	0.411739	-6.38796	-0.481369	-2.27947	0.0226393	GSTMS1	glutathione transferase microsomal 1 [Source:VB Community Annotation]	NA	kelch-like protein 19 [Source:VB Community Annotation]
AGAP000165-RA	AGAP010405-RA	-2.03573	0.339775	-4.00829	-0.0631673	-2.02277	0.0430974	GSTMS1	glutathione transferase microsomal 1 [Source:VB Community Annotation]	NA	transcription factor MAFF/G/K [Source:VB Community Annotation]
AGAP000165-RA	AGAP013274-RA	-0.664805	0.283966	-1.39323	0.063619	-1.78882	0.0736442	GSTMS1	glutathione transferase microsomal 1 [Source:VB Community Annotation]	NA	L-allo-threonine aldolase [Source:VB Community Annotation]
AGAP000165-RA	AGAP009609-RA	-0.931044	0.282676	-1.87591	0.0138227	-1.93133	0.0534427	GSTMS1	glutathione transferase microsomal 1 [Source:VB Community Annotation]	NA	homogentisate 1,2-dioxygenase [Source:VB Community Annotation]
AGAP000165-RA	AGAP011068-RA	-1.34748	0.245677	-2.89982	0.204854	-1.70135	0.0888776	GSTMS1	glutathione transferase microsomal 1 [Source:VB Community Annotation]	NA	aldose reductase [Source:VB Community Annotation]
AGAP000165-RA	AGAP006985-RA	-0.867167	0.286108	-1.80098	0.0666447	-1.82012	0.0687411	GSTMS1	glutathione transferase microsomal 1 [Source:VB Community Annotation]	NA	NA
AGAP000165-RA	AGAP008769-RA	-1.26858	0.286157	-2.55746	0.0203092	-1.92912	0.0537165	GSTMS1	glutathione transferase microsomal 1 [Source:VB Community Annotation]	NA	very long chain acyl-CoA dehydrogenase [Source:VB Community Annotation]
AGAP000165-RA	AGAP007589-RA	-0.920392	0.348676	-1.74334	-0.0974412	-2.19207	0.0283742	GSTMS1	glutathione transferase microsomal 1 [Source:VB Community Annotation]	NA	glucosyl/glucuronosyl transferases [Source:VB Community Annotation]
AGAP000165-RA	AGAP006385-RA	0.637278	-0.35131	-0.00200096	1.27656	1.95387	0.0507172	GSTMS1	glutathione transferase microsomal 1 [Source:VB Community Annotation]	NA	NA
AGAP000165-RA	AGAP000210-RA	-0.989433	0.309989	-1.99701	0.0181452	-1.9247	0.0542665	GSTMS1	glutathione transferase microsomal 1 [Source:VB Community Annotation]	NA	triacylglycerol lipase [Source:VB Community Annotation]
AGAP000165-RA	AGAP009833-RA	-0.746171	0.326664	-1.51027	0.0179264	-1.91402	0.055618	GSTMS1	glutathione transferase microsomal 1 [Source:VB Community Annotation]	NA	voltage-dependent anion-selective channel protein 2 [Source:VB Community Annotation]
AGAP000165-RA	AGAP000570-RA	1.57496	-0.297819	-0.239794	3.38971	1.70101	0.0889404	GSTMS1	glutathione transferase microsomal 1 [Source:VB Community Annotation]	NA	NA
AGAP000165-RA	AGAP000647-RA	1.06948	-0.278972	-0.118927	2.25788	1.76386	0.0777561	GSTMS1	glutathione transferase microsomal 1 [Source:VB Community Annotation]	NA	NA
AGAP000165-RA	AGAP011522-RA	0.915227	-0.337395	0.0544332	1.77602	2.08394	0.0371654	GSTMS1	glutathione transferase microsomal 1 [Source:VB Community Annotation]	NA	NA
AGAP000165-RA	AGAP007374-RA	-1.27947	0.462126	-2.13187	-0.427065	-2.94198	0.00326116	GSTMS1	glutathione transferase microsomal 1 [Source:VB Community Annotation]	NA	glucuronosyltransferase [Source:VB Community Annotation]
AGAP000165-RA	AGAP003197-RA	-1.36452	0.251131	-2.90255	0.173496	-1.7389	0.0820519	GSTMS1	glutathione transferase microsomal 1 [Source:VB Community Annotation]	NA	fatty acyl-CoA elongase [Source:VB Community Annotation]
AGAP000165-RA	AGAP009634-RA	-1.24904	0.425661	-2.21792	-0.28016	-2.52675	0.0115123	GSTMS1	glutathione transferase microsomal 1 [Source:VB Community Annotation]	NA	NA
AGAP000165-RA	AGAP000142-RA	-1.13418	0.251719	-2.43561	0.167258	-1.7081	0.087617	GSTMS1	glutathione transferase microsomal 1 [Source:VB Community Annotation]	NA	NA
AGAP000165-RA	AGAP002505-RA	-0.929368	0.289764	-1.8461	-0.0126383	-1.98702	0.0469201	GSTMS1	glutathione transferase microsomal 1 [Source:VB Community Annotation]	NA	voltage-dependent calcium channel alpha 1, invertebrate [Source:VB Community Annotation]
AGAP000165-RA	AGAP000356-RA	-0.670603	0.300806	-1.46528	0.124072	-1.65399	0.0981302	GSTMS1	glutathione transferase microsomal 1 [Source:VB Community Annotation]	NA	NA
AGAP000165-RA	AGAP006984-RA	-1.15925	0.276388	-2.47223	0.153733	-1.73051	0.0835391	GSTMS1	glutathione transferase microsomal 1 [Source:VB Community Annotation]	NA	NA
AGAP000165-RA	AGAP003848-RA	-0.977298	0.352289	-1.90544	-0.0491594	-2.06381	0.0390355	GSTMS1	glutathione transferase microsomal 1 [Source:VB Community Annotation]	NA	acyl-CoA thioesterase 9.1 [Source:VB Community Annotation]
AGAP000165-RA	AGAP005065-RA	1.02245	-0.334871	0.0215178	2.02339	2.00214	0.0452702	GSTMS1	glutathione transferase microsomal 1 [Source:VB Community Annotation]	NA	NA
AGAP000165-RA	AGAP002905-RA	1.92726	-0.306256	0.0759935	3.77852	2.04046	0.0413048	GSTMS1	glutathione transferase microsomal 1 [Source:VB Community Annotation]	OBP13	odorant-binding protein 13 [Source:VB Community Annotation]
AGAP000170-RA	AGAP004543-RA	-4.58693	0.210115	-9.28161	0.10774	-1.91502	0.0554901	NA	NADH dehydrogenase (ubiquinone) Fe-S protein 7 [Source:VB Community Annotation]	NA	NA
AGAP000182-RA	AGAP000183-RA	-7.37235	0.477485	-10.8609	-3.88377	-4.14203	3.4424e-05	NA	NA	NA	NA
AGAP000183-RA	AGAP008371-RA	-0.849222	0.222794	-1.85988	0.161434	-1.64692	0.0995735	NA	NA	NA	NA
AGAP000183-RA	AGAP004645-RA	-2.46746	0.443382	-3.88305	-1.05187	-3.4164	0.000634544	NA	NA	NA	juvenile hormone diol kinase [Source:VB Community Annotation]
AGAP000210-RA	AGAP003583-RA	-0.646233	0.360624	-1.17313	-0.11934	-2.40394	0.0162196	NA	triacylglycerol lipase [Source:VB Community Annotation]	NA	L-iditol 2-dehydrogenase [Source:VB Community Annotation]
AGAP000210-RA	AGAP002274-RA	0.619636	-0.235063	-0.113392	1.35266	1.65681	0.0975583	NA	triacylglycerol lipase [Source:VB Community Annotation]	NA	NA
AGAP000210-RA	AGAP009145-RA	0.428219	-0.282827	-0.0552086	0.911648	1.73616	0.0825349	NA	triacylglycerol lipase [Source:VB Community Annotation]	NA	NA
AGAP000210-RA	AGAP000356-RA	-0.536095	0.366671	-1.01499	-0.0571974	-2.19409	0.0282287	NA	triacylglycerol lipase [Source:VB Community Annotation]	NA	NA
AGAP000210-RA	AGAP000211-RA	-0.948202	0.424599	-1.59948	-0.29693	-2.85361	0.0043226	NA	triacylglycerol lipase [Source:VB Community Annotation]	NA	triacylglycerol lipase [Source:VB Community Annotation]
AGAP000210-RA	AGAP006970-RA	-0.516216	0.316383	-1.00811	-0.0243205	-2.05691	0.0396951	NA	triacylglycerol lipase [Source:VB Community Annotation]	NA	NA
AGAP000210-RA	AGAP000586-RA	0.570563	-0.417149	0.122647	1.01848	2.49668	0.0125361	NA	triacylglycerol lipase [Source:VB Community Annotation]	NA	NA
AGAP000210-RA	AGAP008584-RA	-0.894507	0.326396	-1.68465	-0.10436	-2.21887	0.0264956	NA	triacylglycerol lipase [Source:VB Community Annotation]	NA	lysosomal alpha-mannosidase [Source:VB Community Annotation]
AGAP000210-RA	AGAP003848-RA	-0.570236	0.31343	-1.12956	-0.0109086	-1.99823	0.0456921	NA	triacylglycerol lipase [Source:VB Community Annotation]	NA	acyl-CoA thioesterase 9.1 [Source:VB Community Annotation]
AGAP000211-RA	AGAP007123-RA	-2.02177	0.330558	-3.55554	-0.487997	-2.58361	0.00977724	NA	triacylglycerol lipase [Source:VB Community Annotation]	NA	sarcosine dehydrogenase [Source:VB Community Annotation]
AGAP000211-RA	AGAP003848-RA	-0.855856	0.440952	-1.45464	-0.257073	-2.80148	0.00508687	NA	triacylglycerol lipase [Source:VB Community Annotation]	NA	acyl-CoA thioesterase 9.1 [Source:VB Community Annotation]
AGAP000236-RA	AGAP000236-RB	-19.7928	0.328584	-31.8709	-7.71465	-3.21191	0.00131857	NA	3',5'-cyclic-nucleotide phosphodiesterase [Source:VB Community Annotation]	NA	3',5'-cyclic-nucleotide phosphodiesterase [Source:VB Community Annotation]
AGAP000236-RC	AGAP000236-RB	-21.7483	0.384926	-33.3241	-10.1725	-3.6824	0.00023105	NA	NA	NA	3',5'-cyclic-nucleotide phosphodiesterase [Source:VB Community Annotation]
AGAP000239-RA	AGAP007455-RA	-0.789742	0.41652	-1.35535	-0.224139	-2.73672	0.00620559	NA	allantoinase [Source:VB Community Annotation]	LRIM10	leucine-rich immune protein (Short) [Source:VB Community Annotation]
AGAP000239-RA	AGAP006053-RA	0.577753	-0.243743	-0.0871757	1.24268	1.70303	0.0885618	NA	allantoinase [Source:VB Community Annotation]	NA	NA
AGAP000239-RA	AGAP003584-RA	-0.896199	0.439701	-1.43438	-0.358023	-3.26389	0.00109893	NA	allantoinase [Source:VB Community Annotation]	NA	L-iditol 2-dehydrogenase [Source:VB Community Annotation]
AGAP000239-RA	AGAP005945-RB	-1.04597	0.294117	-1.90782	-0.184115	-2.37871	0.0173734	NA	allantoinase [Source:VB Community Annotation]	pnp	purine-nucleoside phosphorylase [Source:VB Community Annotation]
AGAP000272-RA	AGAP000933-RB	-2.98617	0.236871	-5.53316	-0.43917	-2.29796	0.0215643	NA	transcription initiation factor TFIID subunit 9 / adenylate kinase [Source:VB Community Annotation]	APG10	autophagy related gene [Source:VB Community Annotation]
AGAP000272-RA	AGAP002015-RA	-0.959263	0.200622	-1.96246	0.0439371	-1.87416	0.0609087	NA	transcription initiation factor TFIID subunit 9 / adenylate kinase [Source:VB Community Annotation]	NA	dynein heavy chain 1, cytosolic [Source:VB Community Annotation]
AGAP000272-RA	AGAP000826-RA	-1.61969	0.180998	-3.43795	0.198563	-1.74596	0.0808183	NA	transcription initiation factor TFIID subunit 9 / adenylate kinase [Source:VB Community Annotation]	NA	cap-specific mRNA (nucleoside-2'-O-)-methyltransferase 1 [Source:VB Community Annotation]
AGAP000274-RA	AGAP003571-RB	-3.26365	0.260484	-5.88962	-0.637678	-2.43596	0.0148524	NA	NA	NA	threonine dehydratase [Source:VB Community Annotation]
AGAP000274-RA	AGAP004645-RA	-1.46659	0.314652	-2.61467	-0.318513	-2.50376	0.012288	NA	NA	NA	juvenile hormone diol kinase [Source:VB Community Annotation]
AGAP000297-RA	AGAP005396-RA	-0.874548	0.22169	-1.80757	0.0584725	-1.83717	0.0661853	NA	NA	NA	NA
AGAP000297-RA	AGAP001023-RF	-0.825267	0.229945	-1.69692	0.0463889	-1.85569	0.0634977	NA	NA	NA	myofilin variant B [Source:VB Community Annotation]
AGAP000297-RA	AGAP000092-RA	-1.23038	0.221263	-2.56643	0.105663	-1.80499	0.0710761	NA	NA	NA	methylsterol monooxygenase [Source:VB Community Annotation]
AGAP000297-RA	AGAP003753-RB	-1.10727	0.26172	-2.11477	-0.0997663	-2.15409	0.0312334	NA	NA	NA	NA
AGAP000327-RA	AGAP011478-RA	-1.15353	0.245993	-2.20482	-0.102236	-2.15061	0.0315073	NA	tyrosine aminotransferase [Source:VB Community Annotation]	NA	NA
AGAP000356-RA	AGAP008645-RA	-0.490655	0.356196	-0.960556	-0.0207546	-2.04657	0.0407004	NA	NA	GAM1	gambicin anti-microbial peptide [Source:VB Community Annotation]
AGAP000356-RA	AGAP000162-RA	0.454791	-0.331867	0.00758288	0.901999	1.99323	0.0462358	NA	NA	NA	Cystathionine beta-synthase [Source:UniProtKB/TrEMBL;Acc:Q7QEV0]
AGAP000356-RA	AGAP006970-RA	-0.54972	0.482374	-0.937677	-0.161763	-2.77725	0.00548218	NA	NA	NA	NA
AGAP000356-RA	AGAP000586-RA	0.423467	-0.443269	0.0701967	0.776737	2.34946	0.0188005	NA	NA	NA	NA
AGAP000356-RA	AGAP003124-RA	-0.731917	0.302442	-1.51234	0.0485035	-1.83819	0.0660351	NA	NA	NA	dihydropyrimidinase [Source:VB Community Annotation]
AGAP000356-RA	AGAP000523-RA	-0.616804	0.297096	-1.27078	0.0371682	-1.8486	0.064515	NA	NA	NA	F-type H+-transporting ATPase subunit c [Source:VB Community Annotation]
AGAP000356-RA	AGAP008584-RA	-0.720532	0.376422	-1.34372	-0.0973448	-2.26616	0.0234415	NA	NA	NA	lysosomal alpha-mannosidase [Source:VB Community Annotation]
AGAP000356-RA	AGAP012081-RA	-0.798884	0.306967	-1.59827	0.000498773	-1.95878	0.0501389	NA	NA	NA	F-type H+-transporting ATPase subunit beta [Source:VB Community Annotation]
AGAP000356-RA	AGAP012448-RA	-0.63936	0.261591	-1.39758	0.118855	-1.65276	0.0983803	NA	NA	NA	zinc finger protein 593 homolog [Source:VB Community Annotation]
AGAP000356-RA	AGAP008410-RA	1.03813	-0.380886	0.237149	1.83911	2.5403	0.0110757	NA	NA	NA	NA
AGAP000356-RA	AGAP008288-RA	-0.850006	0.26224	-1.78945	0.0894387	-1.7734	0.0761624	NA	NA	TIM	timeless [Source:VB Community Annotation]
AGAP000367-RA	AGAP012064-RA	-1.18945	0.211007	-2.46898	0.0900813	-1.82201	0.0684531	NA	glyoxalase domain-containing protein 4 [Source:VB Community Annotation]	NA	MAP/microtubule affinity-regulating kinase [Source:VB Community Annotation]
AGAP000367-RA	AGAP006719-RA	-0.55552	0.237988	-1.15492	0.0438771	-1.81652	0.06929	NA	glyoxalase domain-containing protein 4 [Source:VB Community Annotation]	NA	NA
AGAP000367-RA	AGAP010387-RA	-1.14263	0.30626	-2.05902	-0.226238	-2.44389	0.01453	NA	glyoxalase domain-containing protein 4 [Source:VB Community Annotation]	NA	alanine-glyoxylate aminotransferase [Source:VB Community Annotation]
AGAP000376-RA	AGAP012037-RA	-0.240273	0.39914	-0.412962	-0.0675836	-2.72706	0.00639006	Tsf1	Transferrin [Source:UniProtKB/TrEMBL;Acc:Q7QF98]	CLIPB20	CLIP-domain serine protease [Source:VB Community Annotation]
AGAP000376-RA	AGAP010240-RA	-0.2658	0.533998	-0.421117	-0.110482	-3.35421	0.000795905	Tsf1	Transferrin [Source:UniProtKB/TrEMBL;Acc:Q7QF98]	ESP	Late trypsin [Source:VB Community Annotation]
AGAP000376-RA	AGAP007456-RA	0.112277	-0.262946	-0.0171688	0.241723	1.70004	0.0891235	Tsf1	Transferrin [Source:UniProtKB/TrEMBL;Acc:Q7QF98]	LRIM8B	leucine-rich immune protein (Short) [Source:VB Community Annotation]
AGAP000376-RA	AGAP007507-RA	-0.286003	0.280626	-0.576447	0.00443998	-1.93004	0.0536022	Tsf1	Transferrin [Source:UniProtKB/TrEMBL;Acc:Q7QF98]	mRpL48	39S ribosomal protein L48, mitochondrial [Source:VB Community Annotation]
AGAP000376-RA	AGAP011228-RA	-0.207669	0.45396	-0.339121	-0.0762174	-3.09643	0.00195865	Tsf1	Transferrin [Source:UniProtKB/TrEMBL;Acc:Q7QF98]	NA	NA
AGAP000376-RA	AGAP001477-RA	-0.117636	0.349806	-0.221896	-0.0133768	-2.21147	0.0270031	Tsf1	Transferrin [Source:UniProtKB/TrEMBL;Acc:Q7QF98]	NA	Innexin inx2 [Source:VB Community Annotation]
AGAP000376-RA	AGAP012184-RA	-0.280107	0.45095	-0.455843	-0.104371	-3.12406	0.00178377	Tsf1	Transferrin [Source:UniProtKB/TrEMBL;Acc:Q7QF98]	NA	FK506-binding protein 1 [Source:VB Community Annotation]
AGAP000376-RA	AGAP006769-RA	0.147575	-0.250914	-0.0201043	0.315254	1.725	0.0845273	Tsf1	Transferrin [Source:UniProtKB/TrEMBL;Acc:Q7QF98]	NA	NA
AGAP000376-RA	AGAP005005-RA	-0.25012	0.286209	-0.492886	-0.0073542	-2.01937	0.0434483	Tsf1	Transferrin [Source:UniProtKB/TrEMBL;Acc:Q7QF98]	NA	NA
AGAP000376-RA	AGAP003941-RA	-0.222812	0.353681	-0.413797	-0.0318277	-2.28664	0.0222171	Tsf1	Transferrin [Source:UniProtKB/TrEMBL;Acc:Q7QF98]	NA	LYR motif-containing protein 5 [Source:VB Community Annotation]
AGAP000376-RA	AGAP011052-RA	-0.150361	0.305188	-0.30268	0.00195721	-1.93482	0.053013	Tsf1	Transferrin [Source:UniProtKB/TrEMBL;Acc:Q7QF98]	NA	aldose reductase [Source:VB Community Annotation]
AGAP000376-RA	AGAP005793-RA	-0.175238	0.327812	-0.339403	-0.0110723	-2.09219	0.0364211	Tsf1	Transferrin [Source:UniProtKB/TrEMBL;Acc:Q7QF98]	NA	NA
AGAP000376-RA	AGAP011197-RA	-0.139735	0.347556	-0.270667	-0.00880319	-2.09178	0.0364582	Tsf1	Transferrin [Source:UniProtKB/TrEMBL;Acc:Q7QF98]	NA	NA
AGAP000376-RA	AGAP000570-RA	0.339288	-0.310811	-0.0212481	0.699823	1.84449	0.0651121	Tsf1	Transferrin [Source:UniProtKB/TrEMBL;Acc:Q7QF98]	NA	NA
AGAP000376-RA	AGAP005499-RA	-0.130735	0.274852	-0.281165	0.0196949	-1.70339	0.0884953	Tsf1	Transferrin [Source:UniProtKB/TrEMBL;Acc:Q7QF98]	NA	dehydrogenase/reductase SDR family member 11 precursor [Source:VB Community Annotation]
AGAP000376-RA	AGAP000851-RA	-0.248887	0.25556	-0.529184	0.031411	-1.74036	0.0817965	Tsf1	Transferrin [Source:UniProtKB/TrEMBL;Acc:Q7QF98]	NA	cytochrome c oxidase subunit 6a, mitochrondrial [Source:VB Community Annotation]
AGAP000376-RA	AGAP010363-RA	-0.169246	0.379319	-0.319398	-0.0190939	-2.20924	0.0271579	Tsf1	Transferrin [Source:UniProtKB/TrEMBL;Acc:Q7QF98]	NA	NA
AGAP000376-RA	AGAP003583-RA	-0.169186	0.299958	-0.342865	0.00449334	-1.90929	0.0562244	Tsf1	Transferrin [Source:UniProtKB/TrEMBL;Acc:Q7QF98]	NA	L-iditol 2-dehydrogenase [Source:VB Community Annotation]
AGAP000376-RA	AGAP009145-RA	0.139597	-0.292928	-0.0197739	0.298968	1.71681	0.0860131	Tsf1	Transferrin [Source:UniProtKB/TrEMBL;Acc:Q7QF98]	NA	NA
AGAP000376-RA	AGAP007650-RA	0.30224	-0.239617	-0.0560254	0.660505	1.6535	0.09823	Tsf1	Transferrin [Source:UniProtKB/TrEMBL;Acc:Q7QF98]	NA	growth arrest and DNA-damage-inducible protein [Source:VB Community Annotation]
AGAP000376-RA	AGAP002593-RA	-0.233008	0.348975	-0.440121	-0.0258954	-2.20506	0.0274499	Tsf1	Transferrin [Source:UniProtKB/TrEMBL;Acc:Q7QF98]	NA	outer membrane lipoprotein Blc [Source:VB Community Annotation]
AGAP000376-RA	AGAP002830-RA	-0.228193	0.244278	-0.498489	0.0421021	-1.6547	0.0979846	Tsf1	Transferrin [Source:UniProtKB/TrEMBL;Acc:Q7QF98]	NA	C-1-tetrahydrofolate synthase, mitochondrial precursor [Source:VB Community Annotation]
AGAP000376-RA	AGAP008922-RA	-0.173895	0.268352	-0.377642	0.0298517	-1.67283	0.0943602	Tsf1	Transferrin [Source:UniProtKB/TrEMBL;Acc:Q7QF98]	NA	NA
AGAP000376-RA	AGAP006074-RA	0.314011	-0.243916	-0.0489191	0.676941	1.69581	0.0899214	Tsf1	Transferrin [Source:UniProtKB/TrEMBL;Acc:Q7QF98]	Obp71	odorant-binding protein 71 [Source:VB Community Annotation]
AGAP000376-RA	AGAP006037-RA	0.179541	-0.250472	-0.033801	0.392882	1.64947	0.0990523	Tsf1	Transferrin [Source:UniProtKB/TrEMBL;Acc:Q7QF98]	RpL24	60S ribosomal protein L24 [Source:VB Community Annotation]
AGAP000376-RA	AGAP009212-RA	0.131479	-0.271498	-0.0146812	0.277638	1.76313	0.0778793	Tsf1	Transferrin [Source:UniProtKB/TrEMBL;Acc:Q7QF98]	SRPN6	serine protease inhibitor (serpin) 6 [Source:VB Community Annotation]
AGAP000419-RA	AGAP000356-RA	-0.754197	0.448321	-1.28372	-0.224675	-2.79162	0.00524448	NA	NA	NA	NA
AGAP000419-RA	AGAP008851-RA	-0.896542	0.248226	-1.78223	-0.0108481	-1.98401	0.0472551	NA	NA	NA	E3 ubiquitin-protein ligase mind-bomb [Source:VB Community Annotation]
AGAP000419-RA	AGAP003124-RA	-0.948717	0.237972	-2.04255	0.14512	-1.69997	0.0891373	NA	NA	NA	dihydropyrimidinase [Source:VB Community Annotation]
AGAP000419-RA	AGAP000523-RA	-0.956403	0.27964	-1.87301	-0.0397964	-2.0451	0.0408452	NA	NA	NA	F-type H+-transporting ATPase subunit c [Source:VB Community Annotation]
AGAP000461-RB	AGAP009511-RA	-3.68003	0.217463	-7.20715	-0.1529	-2.04497	0.0408582	NA	NA	NA	E3 ubiquitin-protein ligase HECTD1 [Source:VB Community Annotation]
AGAP000468-RA	AGAP003714-RA	-0.441752	0.257574	-0.93534	0.0518368	-1.75416	0.079403	NA	NA	HPX3	heme peroxidase 3 [Source:VB Community Annotation]
AGAP000468-RA	AGAP006584-RA	-0.396986	0.22343	-0.856028	0.0620556	-1.69504	0.0900683	NA	NA	NA	Cysteine-rich venom protein [Source:VB Community Annotation]
AGAP000468-RA	AGAP002588-RA	-0.454117	0.25107	-0.938386	0.0301518	-1.83797	0.0660675	NA	NA	NA	NA
AGAP000468-RA	AGAP008544-RA	-0.900541	0.348525	-1.56877	-0.232308	-2.64138	0.0082568	NA	NA	NA	AMP dependent ligase [Source:VB Community Annotation]
AGAP000468-RA	AGAP004316-RA	0.516059	-0.243614	-0.0484579	1.08058	1.79175	0.0731723	NA	NA	NA	NA
AGAP000468-RA	AGAP013524-RA	-0.859477	0.216933	-1.81983	0.100872	-1.75413	0.0794085	NA	NA	NA	NA
AGAP000468-RA	AGAP000356-RA	-0.442364	0.316705	-0.875437	-0.0092914	-2.00205	0.0452792	NA	NA	NA	NA
AGAP000468-RA	AGAP003124-RA	-0.877201	0.265008	-1.77205	0.0176527	-1.92134	0.0546894	NA	NA	NA	dihydropyrimidinase [Source:VB Community Annotation]
AGAP000468-RA	AGAP008922-RA	-0.512732	0.260686	-1.07163	0.0461641	-1.79811	0.0721601	NA	NA	NA	NA
AGAP000468-RA	AGAP004463-RA	-0.597033	0.268966	-1.22159	0.0275277	-1.87361	0.0609839	NA	NA	NA	ribosomal RNA-processing protein 17 [Source:VB Community Annotation]
AGAP000513-RA	AGAP006611-RA	-0.634239	0.309826	-1.1395	-0.128981	-2.46034	0.0138805	NA	dipeptidase E [Source:VB Community Annotation]	NA	TRAF-interacting protein [Source:VB Community Annotation]
AGAP000513-RA	AGAP001729-RA	-0.590693	0.270472	-1.13636	-0.0450226	-2.12172	0.0338615	NA	dipeptidase E [Source:VB Community Annotation]	NA	protein farnesyltransferase subunit beta [Source:VB Community Annotation]
AGAP000513-RA	AGAP011842-RA	-0.703461	0.371261	-1.19797	-0.208952	-2.78819	0.00530041	NA	dipeptidase E [Source:VB Community Annotation]	NA	signal peptidase complex subunit 2 [Source:VB Community Annotation]
AGAP000513-RA	AGAP011327-RA	-0.840298	0.254815	-1.64486	-0.035735	-2.04705	0.0406528	NA	dipeptidase E [Source:VB Community Annotation]	NA	ribosomal RNA-processing protein 8 [Source:VB Community Annotation]
AGAP000513-RA	AGAP007516-RA	-0.835355	0.295124	-1.53636	-0.134355	-2.33566	0.0195091	NA	dipeptidase E [Source:VB Community Annotation]	NA	NA
AGAP000513-RB	AGAP009842-RA	-0.219556	0.242434	-0.460269	0.0211575	-1.78773	0.0738203	NA	dipeptidase E [Source:VB Community Annotation]	NA	ribonuclease T2 [Source:VB Community Annotation]
AGAP000513-RB	AGAP002363-RA	-0.813386	0.225794	-1.67065	0.0438751	-1.85969	0.0629299	NA	dipeptidase E [Source:VB Community Annotation]	NA	NA
AGAP000513-RB	AGAP002151-RA	-0.978139	0.272877	-1.79735	-0.158928	-2.34024	0.0192713	NA	dipeptidase E [Source:VB Community Annotation]	NA	NA
AGAP000523-RA	AGAP012081-RA	-2.18942	0.413801	-3.58539	-0.793453	-3.07404	0.00211178	NA	F-type H+-transporting ATPase subunit c [Source:VB Community Annotation]	NA	F-type H+-transporting ATPase subunit beta [Source:VB Community Annotation]
AGAP000564-RA	AGAP008283-RA	-0.495774	0.405603	-0.831571	-0.159977	-2.89376	0.00380654	NA	C-factor [Source:VB Community Annotation]	D7r3	D7 short form salivary protein [Source:VB Community Annotation]
AGAP000564-RA	AGAP011627-RA	-0.171269	0.307717	-0.323685	-0.0188517	-2.20242	0.0276354	NA	C-factor [Source:VB Community Annotation]	NA	polyadenylate-binding protein-interacting protein 1 [Source:VB Community Annotation]
AGAP000564-RA	AGAP000826-RA	-1.28379	0.330718	-2.15086	-0.416726	-2.90201	0.00370779	NA	C-factor [Source:VB Community Annotation]	NA	cap-specific mRNA (nucleoside-2'-O-)-methyltransferase 1 [Source:VB Community Annotation]
AGAP000564-RA	AGAP006389-RA	-0.469764	0.316262	-0.831437	-0.108092	-2.54578	0.0109035	NA	C-factor [Source:VB Community Annotation]	NA	ribonuclease kappa [Source:VB Community Annotation]
AGAP000564-RA	AGAP003891-RA	-1.00734	0.261197	-1.92659	-0.0880905	-2.14782	0.0317277	NA	C-factor [Source:VB Community Annotation]	Thoc3	THO complex subunit 3 [Source:VB Community Annotation]
AGAP000570-RA	AGAP006795-RA	-1.34446	0.331401	-2.59126	-0.0976503	-2.11351	0.0345573	NA	NA	Aper1	peritrophin 1 [Source:VB Community Annotation]
AGAP000570-RA	AGAP002422-RA	1.59961	-0.437701	0.316612	2.88261	2.44368	0.0145384	NA	NA	CLIPD1	CLIP-domain serine protease [Source:VB Community Annotation]
AGAP000570-RA	AGAP008209-RA	-1.2907	0.349971	-2.4392	-0.142195	-2.20267	0.0276183	NA	NA	CYP6M1	cytochrome P450 [Source:VB Community Annotation]
AGAP000570-RA	AGAP012292-RA	-1.5636	0.446789	-2.81062	-0.31657	-2.45757	0.0139882	NA	NA	CYP9J4	cytochrome P450 [Source:VB Community Annotation]
AGAP000570-RA	AGAP006053-RA	1.3083	-0.294136	-0.154065	2.77066	1.75351	0.0795151	NA	NA	NA	NA
AGAP000570-RA	AGAP007821-RA	1.29649	-0.279143	-0.154812	2.74779	1.75092	0.0799589	NA	NA	NA	NA
AGAP000570-RA	AGAP003583-RA	0.886267	-0.298506	-0.0626081	1.83514	1.83068	0.0671488	NA	NA	NA	L-iditol 2-dehydrogenase [Source:VB Community Annotation]
AGAP000570-RA	AGAP004702-RA	1.0687	-0.295061	-0.0199942	2.1574	1.924	0.0543541	NA	NA	NA	NA
AGAP000570-RA	AGAP007505-RA	-0.816655	0.28122	-1.7382	0.10489	-1.73691	0.0824024	NA	NA	NA	vitellogenic carboxypeptidase-like protein [Source:VB Community Annotation]
AGAP000570-RA	AGAP000356-RA	0.998594	-0.412237	0.13605	1.86114	2.26915	0.0232591	NA	NA	NA	NA
AGAP000570-RA	AGAP007264-RA	1.92521	-0.23638	-0.33538	4.1858	1.66922	0.0950747	NA	NA	NA	elongation of very long chain fatty acids protein 4 [Source:VB Community Annotation]
AGAP000570-RA	AGAP006103-RA	-2.25996	0.315528	-4.30704	-0.212891	-2.16384	0.030477	NA	NA	NA	NA
AGAP000570-RA	AGAP003713-RA	-1.49084	0.255913	-3.16724	0.18555	-1.74306	0.0813232	NA	NA	NA	NA
AGAP000570-RA	AGAP004787-RA	2.37997	-0.348101	0.461952	4.29799	2.43206	0.0150131	NA	NA	NA	Fatty acyl-CoA reductase [Source:UniProtKB/TrEMBL;Acc:Q7Q2S4]
AGAP000570-RA	AGAP004645-RA	1.22629	-0.301983	-0.0266259	2.4792	1.91835	0.0550669	NA	NA	NA	juvenile hormone diol kinase [Source:VB Community Annotation]
AGAP000570-RA	AGAP012404-RA	1.74601	-0.255058	-0.192695	3.68471	1.76519	0.0775322	NA	NA	NA	alanine--glyoxylate aminotransferase 2, mitochondrial [Source:VB Community Annotation]
AGAP000570-RA	AGAP002940-RA	0.991977	-0.341085	-0.014685	1.99864	1.93141	0.0534326	NA	NA	NA	coiled-coil-helix-coiled-coil-helix domain containing 4 [Source:VB Community Annotation]
AGAP000586-RA	AGAP008584-RA	0.702307	-0.392195	0.119436	1.28518	2.36162	0.0181951	NA	NA	NA	lysosomal alpha-mannosidase [Source:VB Community Annotation]
AGAP000586-RA	AGAP012448-RA	0.60367	-0.264015	-0.105494	1.31283	1.66843	0.0952296	NA	NA	NA	zinc finger protein 593 homolog [Source:VB Community Annotation]
AGAP000586-RA	AGAP010435-RA	0.676005	-0.293029	-0.0604096	1.41242	1.79922	0.0719843	NA	NA	NA	dynein heavy chain 9, axonemal [Source:VB Community Annotation]
AGAP000586-RA	AGAP008410-RA	-0.656964	0.257654	-1.40558	0.0916539	-1.72004	0.085426	NA	NA	NA	NA
AGAP000603-RA	AGAP010240-RA	-0.117421	0.257716	-0.251086	0.0162431	-1.72182	0.0851025	NA	NA	ESP	Late trypsin [Source:VB Community Annotation]
AGAP000603-RA	AGAP011627-RA	-0.0663598	0.327759	-0.128392	-0.0043276	-2.09674	0.0360169	NA	NA	NA	polyadenylate-binding protein-interacting protein 1 [Source:VB Community Annotation]
AGAP000603-RA	AGAP005144-RA	-0.144614	0.314064	-0.278622	-0.0106058	-2.11512	0.0344197	NA	NA	NA	replication factor C subunit 3/5 [Source:VB Community Annotation]
AGAP000603-RA	AGAP006985-RA	-0.147721	0.257942	-0.30862	0.0131774	-1.79948	0.0719431	NA	NA	NA	NA
AGAP000603-RA	AGAP008502-RA	-0.371801	0.480814	-0.584687	-0.158914	-3.42309	0.000619145	NA	NA	NA	L-xylulose reductase [Source:VB Community Annotation]
AGAP000603-RA	AGAP008769-RA	-0.21312	0.254428	-0.435153	0.00891346	-1.88132	0.0599289	NA	NA	NA	very long chain acyl-CoA dehydrogenase [Source:VB Community Annotation]
AGAP000603-RA	AGAP000604-RA	-0.17323	0.332586	-0.322469	-0.0239905	-2.27507	0.0229014	NA	NA	NA	NA
AGAP000603-RA	AGAP001023-RF	-0.191519	0.227368	-0.415058	0.0320207	-1.67924	0.0931049	NA	NA	NA	myofilin variant B [Source:VB Community Annotation]
AGAP000603-RA	AGAP002630-RA	0.222169	-0.343445	0.0325151	0.411823	2.29603	0.0216741	NA	NA	NA	NADH dehydrogenase (ubiquinone) 1 beta subcomplex 2 [Source:VB Community Annotation]
AGAP000603-RA	AGAP006984-RA	-0.234967	0.296483	-0.461151	-0.0087822	-2.0361	0.0417401	NA	NA	NA	NA
AGAP000603-RA	AGAP004463-RA	-0.167302	0.24992	-0.364729	0.0301246	-1.66093	0.0967271	NA	NA	NA	ribosomal RNA-processing protein 17 [Source:VB Community Annotation]
AGAP000604-RA	AGAP004809-RA	0.800624	-0.233212	-0.0991373	1.70038	1.74404	0.0811515	NA	NA	APN1	alanyl aminopeptidase N 1 [Source:VB Community Annotation]
AGAP000604-RA	AGAP006385-RA	0.278145	-0.270717	-0.0530958	0.609386	1.64582	0.0997999	NA	NA	NA	NA
AGAP000604-RA	AGAP002771-RA	-0.846828	0.23583	-1.78504	0.0913797	-1.7691	0.0768773	NA	NA	NA	NA
AGAP000604-RA	AGAP002091-RA	-0.680294	0.220148	-1.46305	0.102458	-1.70345	0.0884846	NA	NA	NA	phosphoribosylformylglycinamidine synthase [Source:VB Community Annotation]
AGAP000604-RA	AGAP013219-RA	0.535029	-0.365029	0.0996175	0.97044	2.40843	0.0160214	NA	NA	NA	elongation of very long chain fatty acids protein 7 [Source:VB Community Annotation]
AGAP000604-RA	AGAP003483-RA	-0.52618	0.267712	-1.09594	0.0435798	-1.81008	0.0702828	NA	NA	NA	NA
AGAP000604-RA	AGAP003583-RA	-0.446343	0.288404	-0.899314	0.00662846	-1.93132	0.0534436	NA	NA	NA	L-iditol 2-dehydrogenase [Source:VB Community Annotation]
AGAP000604-RA	AGAP004770-RA	-0.515834	0.271566	-1.06947	0.0378065	-1.82616	0.0678266	NA	NA	NA	female reproductive tract protease GLEANR_896 [Source:VB Community Annotation]
AGAP000604-RA	AGAP006132-RA	0.514997	-0.241157	-0.0956997	1.12569	1.65286	0.0983601	NA	NA	NA	ganglioside-induced differentiation-associated-protein 1 [Source:VB Community Annotation]
AGAP000604-RA	AGAP002630-RA	0.515459	-0.265826	-0.0549832	1.0859	1.77108	0.0765471	NA	NA	NA	NADH dehydrogenase (ubiquinone) 1 beta subcomplex 2 [Source:VB Community Annotation]
AGAP000604-RA	AGAP011044-RA	-0.588416	0.263649	-1.22241	0.0455809	-1.81909	0.0688982	NA	NA	NA	NA
AGAP000604-RA	AGAP005945-RB	-0.866246	0.249024	-1.76584	0.0333434	-1.88735	0.059113	NA	NA	pnp	purine-nucleoside phosphorylase [Source:VB Community Annotation]
AGAP000618-RA	AGAP004809-RA	-0.240079	0.275623	-0.470223	-0.00993475	-2.04461	0.0408935	NA	succinate dehydrogenase (ubiquinone) membrane anchor subunit [Source:VB Community Annotation]	APN1	alanyl aminopeptidase N 1 [Source:VB Community Annotation]
AGAP000618-RA	AGAP002917-RA	-0.139822	0.279544	-0.287405	0.00776077	-1.85693	0.0633209	NA	succinate dehydrogenase (ubiquinone) membrane anchor subunit [Source:VB Community Annotation]	mRpL34	39S ribosomal protein L34, mitochondrial [Source:VB Community Annotation]
AGAP000618-RA	AGAP012136-RA	-0.0935292	0.301855	-0.188842	0.00178409	-1.92331	0.0544408	NA	succinate dehydrogenase (ubiquinone) membrane anchor subunit [Source:VB Community Annotation]	mRpS25	28S ribosomal protein S25, mitochondrial [Source:VB Community Annotation]
AGAP000618-RA	AGAP003473-RA	-0.0655418	0.415066	-0.110177	-0.0209067	-2.87805	0.00400147	NA	succinate dehydrogenase (ubiquinone) membrane anchor subunit [Source:VB Community Annotation]	NA	NA
AGAP000618-RA	AGAP008684-RA	-0.0718671	0.297431	-0.136181	-0.00755277	-2.19017	0.0285117	NA	succinate dehydrogenase (ubiquinone) membrane anchor subunit [Source:VB Community Annotation]	NA	juvenile hormone epoxide hydrolase [Source:VB Community Annotation]
AGAP000618-RA	AGAP004205-RA	-0.152767	0.237917	-0.316656	0.0111227	-1.82698	0.0677028	NA	succinate dehydrogenase (ubiquinone) membrane anchor subunit [Source:VB Community Annotation]	NA	N-sulfoglucosamine sulfohydrolase [Source:VB Community Annotation]
AGAP000618-RA	AGAP011318-RA	-0.202805	0.313554	-0.37749	-0.0281201	-2.27551	0.0228752	NA	succinate dehydrogenase (ubiquinone) membrane anchor subunit [Source:VB Community Annotation]	NA	Synaptogyrin [Source:VB Community Annotation]
AGAP000618-RA	AGAP002076-RA	-0.103132	0.264572	-0.217015	0.0107504	-1.77498	0.0759015	NA	succinate dehydrogenase (ubiquinone) membrane anchor subunit [Source:VB Community Annotation]	NA	heat shock 70kDa protein 1/8 [Source:VB Community Annotation]
AGAP000618-RA	AGAP003209-RA	-0.093583	0.259949	-0.200972	0.0138057	-1.70803	0.0876315	NA	succinate dehydrogenase (ubiquinone) membrane anchor subunit [Source:VB Community Annotation]	NA	C-4 methylsterol oxidase [Source:VB Community Annotation]
AGAP000618-RA	AGAP005499-RA	-0.0922354	0.278536	-0.192547	0.00807562	-1.80221	0.0715126	NA	succinate dehydrogenase (ubiquinone) membrane anchor subunit [Source:VB Community Annotation]	NA	dehydrogenase/reductase SDR family member 11 precursor [Source:VB Community Annotation]
AGAP000618-RA	AGAP002593-RA	-0.155476	0.334476	-0.293595	-0.0173583	-2.20633	0.0273611	NA	succinate dehydrogenase (ubiquinone) membrane anchor subunit [Source:VB Community Annotation]	NA	outer membrane lipoprotein Blc [Source:VB Community Annotation]
AGAP000618-RA	AGAP011044-RA	0.14033	-0.247817	-0.0217685	0.302429	1.69679	0.0897367	NA	succinate dehydrogenase (ubiquinone) membrane anchor subunit [Source:VB Community Annotation]	NA	NA
AGAP000618-RA	AGAP002940-RA	-0.176412	0.458642	-0.299391	-0.0534325	-2.81159	0.00492975	NA	succinate dehydrogenase (ubiquinone) membrane anchor subunit [Source:VB Community Annotation]	NA	coiled-coil-helix-coiled-coil-helix domain containing 4 [Source:VB Community Annotation]
AGAP000618-RA	AGAP007324-RA	-0.372518	0.307144	-0.707158	-0.0378786	-2.18186	0.0291201	NA	succinate dehydrogenase (ubiquinone) membrane anchor subunit [Source:VB Community Annotation]	NA	NA
AGAP000646-RA	AGAP002862-RA	-0.51538	0.276985	-1.0439	0.0131443	-1.91126	0.0559718	NA	Myc proto-oncogene protein [Source:VB Community Annotation]	CYP6AA1	cytochrome P450 [Source:VB Community Annotation]
AGAP000646-RA	AGAP000883-RA	-0.287584	0.225988	-0.590427	0.0152581	-1.86125	0.062709	NA	Myc proto-oncogene protein [Source:VB Community Annotation]	NA	elongation factor 1-gamma [Source:VB Community Annotation]
AGAP000646-RA	AGAP000468-RA	-0.607815	0.424975	-0.969621	-0.24601	-3.2927	0.000992302	NA	Myc proto-oncogene protein [Source:VB Community Annotation]	NA	NA
AGAP000646-RA	AGAP003121-RA	-0.585403	0.375955	-0.963436	-0.20737	-3.03515	0.00240413	NA	Myc proto-oncogene protein [Source:VB Community Annotation]	NA	phosphatidylinositol 4-kinase type 2 [Source:VB Community Annotation]
AGAP000646-RA	AGAP011698-RA	-0.354018	0.262728	-0.720076	0.0120408	-1.89553	0.0580223	NA	Myc proto-oncogene protein [Source:VB Community Annotation]	NA	deoxyribonuclease I [Source:VB Community Annotation]
AGAP000646-RA	AGAP000082-RA	-0.468171	0.289916	-0.879096	-0.0572472	-2.23305	0.0255454	NA	Myc proto-oncogene protein [Source:VB Community Annotation]	NA	translation initiation factor eIF-2B subunit epsilon [Source:VB Community Annotation]
AGAP000646-RA	AGAP000367-RA	-0.479961	0.297171	-0.87111	-0.0888127	-2.40503	0.0161711	NA	Myc proto-oncogene protein [Source:VB Community Annotation]	NA	glyoxalase domain-containing protein 4 [Source:VB Community Annotation]
AGAP000646-RA	AGAP000419-RA	-0.387275	0.224823	-0.821782	0.0472329	-1.74694	0.0806479	NA	Myc proto-oncogene protein [Source:VB Community Annotation]	NA	NA
AGAP000646-RA	AGAP003124-RA	-0.61445	0.247962	-1.25529	0.0263854	-1.8793	0.0602035	NA	Myc proto-oncogene protein [Source:VB Community Annotation]	NA	dihydropyrimidinase [Source:VB Community Annotation]
AGAP000647-RA	AGAP005475-RA	-1.3008	0.307464	-2.42538	-0.176211	-2.26711	0.0233834	NA	NA	NA	NA
AGAP000647-RA	AGAP011522-RA	-0.595079	0.278501	-1.20692	0.0167611	-1.90631	0.0566104	NA	NA	NA	NA
AGAP000647-RA	AGAP003483-RA	0.817697	-0.299148	0.0361101	1.59928	2.05055	0.0403104	NA	NA	NA	NA
AGAP000647-RA	AGAP001251-RA	-0.621002	0.253335	-1.32495	0.08295	-1.72904	0.0838012	NA	NA	NA	eupolytin [Source:VB Community Annotation]
AGAP000647-RA	AGAP008922-RA	-0.730725	0.295509	-1.45968	-0.0017737	-1.96477	0.049441	NA	NA	NA	NA
AGAP000669-RA	AGAP001903-RA	-2.5497	0.273916	-4.58365	-0.515743	-2.45699	0.0140106	NA	NA	Mdh2	NAD-dependent malate dehydrogenase [Source:VB Community Annotation]
AGAP000743-RB	AGAP011522-RA	-1.03663	0.320713	-1.86537	-0.207889	-2.45167	0.0142197	NA	NA	NA	NA
AGAP000743-RB	AGAP010357-RA	-1.08634	0.207885	-2.3322	0.159519	-1.70904	0.087443	NA	NA	NA	NA
AGAP000748-RB	AGAP006389-RA	-2.83925	0.28919	-5.10072	-0.577793	-2.46077	0.0138639	NA	Muscular protein 20 [Source:VB Community Annotation]	NA	ribonuclease kappa [Source:VB Community Annotation]
AGAP000769-RA	AGAP000933-RB	-3.40995	0.221186	-6.54228	-0.277624	-2.13372	0.0328659	NA	NA	APG10	autophagy related gene [Source:VB Community Annotation]
AGAP000769-RB	AGAP000564-RA	-2.00702	0.412948	-3.08401	-0.930024	-3.65253	0.000259665	NA	NA	NA	C-factor [Source:VB Community Annotation]
AGAP000769-RB	AGAP000082-RA	-1.54514	0.233434	-3.08726	-0.00303194	-1.96385	0.0495471	NA	NA	NA	translation initiation factor eIF-2B subunit epsilon [Source:VB Community Annotation]
AGAP000769-RB	AGAP012012-RA	-2.35122	0.30374	-4.1684	-0.53404	-2.53601	0.0112122	NA	NA	NA	NA
AGAP000818-RA	AGAP008206-RA	-0.217724	0.323273	-0.428095	-0.00735317	-2.02851	0.0425084	CYP9K1	cytochrome P450 [Source:VB Community Annotation]	CYP6N2	cytochrome P450 [Source:VB Community Annotation]
AGAP000818-RA	AGAP008219-RA	-0.369915	0.31192	-0.74399	0.00416083	-1.9382	0.052599	CYP9K1	cytochrome P450 [Source:VB Community Annotation]	CYP6Z1	cytochrome P450 [Source:VB Community Annotation]
AGAP000818-RA	AGAP010240-RA	-0.254256	0.305678	-0.520025	0.0115138	-1.87509	0.0607807	CYP9K1	cytochrome P450 [Source:VB Community Annotation]	ESP	Late trypsin [Source:VB Community Annotation]
AGAP000818-RA	AGAP009057-RA	-1.94456	0.45549	-3.39984	-0.489285	-2.61898	0.00881929	CYP9K1	cytochrome P450 [Source:VB Community Annotation]	NA	CCR4-NOT transcription complex, subunit 1 [Source:VB Community Annotation]
AGAP000818-RA	AGAP008438-RA	-0.0288492	0.307636	-0.0602304	0.00253188	-1.80186	0.0715668	CYP9K1	cytochrome P450 [Source:VB Community Annotation]	NA	NA
AGAP000818-RA	AGAP007780-RA	-0.12048	0.24607	-0.259867	0.0189077	-1.69413	0.0902407	CYP9K1	cytochrome P450 [Source:VB Community Annotation]	NA	NADH dehydrogenase (ubiquinone) 1 beta subcomplex 10 [Source:VB Community Annotation]
AGAP000818-RA	AGAP001549-RA	-0.109164	0.256881	-0.228664	0.0103364	-1.79047	0.073379	CYP9K1	cytochrome P450 [Source:VB Community Annotation]	NA	NA
AGAP000818-RA	AGAP013359-RA	-0.0618634	0.320136	-0.123745	1.86665e-05	-1.95941	0.0500649	CYP9K1	cytochrome P450 [Source:VB Community Annotation]	NA	NA
AGAP000818-RA	AGAP005289-RA	-0.2083	0.25604	-0.455018	0.0384175	-1.6548	0.0979651	CYP9K1	cytochrome P450 [Source:VB Community Annotation]	NA	myostatin [Source:VB Community Annotation]
AGAP000818-RA	AGAP001989-RA	-0.196678	0.487817	-0.33201	-0.061346	-2.84847	0.00439302	CYP9K1	cytochrome P450 [Source:VB Community Annotation]	NA	NA
AGAP000818-RA	AGAP000885-RA	-0.213604	0.354347	-0.405374	-0.0218342	-2.18316	0.0290241	CYP9K1	cytochrome P450 [Source:VB Community Annotation]	NA	aminopeptidase N [Source:VB Community Annotation]
AGAP000818-RA	AGAP002704-RA	-0.236514	0.317878	-0.470965	-0.00206298	-1.97725	0.0480138	CYP9K1	cytochrome P450 [Source:VB Community Annotation]	NA	solute carrier family 25 [Source:VB Community Annotation]
AGAP000818-RA	AGAP003629-RA	0.200416	-0.274339	-0.0221195	0.422951	1.76518	0.0775335	CYP9K1	cytochrome P450 [Source:VB Community Annotation]	NA	NA
AGAP000818-RA	AGAP001508-RA	0.123364	-0.319791	-0.0100189	0.256747	1.81278	0.0698662	CYP9K1	cytochrome P450 [Source:VB Community Annotation]	NA	NA
AGAP000818-RA	AGAP009202-RA	0.382155	-0.237922	-0.0729435	0.837254	1.64585	0.0997947	CYP9K1	cytochrome P450 [Source:VB Community Annotation]	NA	selenoprotein T [Source:VB Community Annotation]
AGAP000818-RA	AGAP008468-RA	-0.213544	0.26871	-0.465165	0.0380768	-1.6634	0.0962322	CYP9K1	cytochrome P450 [Source:VB Community Annotation]	NA	fatty acid synthase, animal type [Source:VB Community Annotation]
AGAP000818-RA	AGAP006227-RA	-0.240331	0.264823	-0.516079	0.0354162	-1.70826	0.0875875	CYP9K1	cytochrome P450 [Source:VB Community Annotation]	NA	alpha esterase [Source:VB Community Annotation]
AGAP000818-RA	AGAP005396-RA	-0.423279	0.250425	-0.898429	0.0518709	-1.74603	0.0808055	CYP9K1	cytochrome P450 [Source:VB Community Annotation]	NA	NA
AGAP000818-RA	AGAP006031-RA	-0.309164	0.39794	-0.561814	-0.0565136	-2.39842	0.016466	CYP9K1	cytochrome P450 [Source:VB Community Annotation]	NA	nuclear pore complex protein Nup54 [Source:VB Community Annotation]
AGAP000818-RA	AGAP003550-RA	0.51889	-0.248591	-0.0729419	1.11072	1.71843	0.0857173	CYP9K1	cytochrome P450 [Source:VB Community Annotation]	NA	NA
AGAP000818-RA	AGAP003371-RA	-0.268091	0.28489	-0.560642	0.0244591	-1.79613	0.0724736	CYP9K1	cytochrome P450 [Source:VB Community Annotation]	NA	NA
AGAP000818-RA	AGAP010479-RA	0.247599	-0.323262	0.00962566	0.485572	2.03928	0.0414222	CYP9K1	cytochrome P450 [Source:VB Community Annotation]	NA	NA
AGAP000818-RA	AGAP008544-RA	-0.357142	0.251057	-0.774638	0.0603536	-1.67666	0.0936089	CYP9K1	cytochrome P450 [Source:VB Community Annotation]	NA	AMP dependent ligase [Source:VB Community Annotation]
AGAP000818-RA	AGAP011698-RA	-0.287159	0.289779	-0.608658	0.0343395	-1.75065	0.080006	CYP9K1	cytochrome P450 [Source:VB Community Annotation]	NA	deoxyribonuclease I [Source:VB Community Annotation]
AGAP000818-RA	AGAP002913-RA	-0.184629	0.297723	-0.39993	0.0306707	-1.68079	0.0928043	CYP9K1	cytochrome P450 [Source:VB Community Annotation]	NA	NA
AGAP000818-RA	AGAP000082-RA	-0.307814	0.259189	-0.668423	0.052796	-1.67304	0.0943192	CYP9K1	cytochrome P450 [Source:VB Community Annotation]	NA	translation initiation factor eIF-2B subunit epsilon [Source:VB Community Annotation]
AGAP000818-RA	AGAP011971-RA	0.262957	-0.352058	0.0178434	0.508071	2.10268	0.0354937	CYP9K1	cytochrome P450 [Source:VB Community Annotation]	NA	Ser/Thr protein phosphatase/nucleotidase [Source:VB Community Annotation]
AGAP000818-RA	AGAP013219-RA	0.28989	-0.324755	0.00205825	0.577722	1.97402	0.04838	CYP9K1	cytochrome P450 [Source:VB Community Annotation]	NA	elongation of very long chain fatty acids protein 7 [Source:VB Community Annotation]
AGAP000818-RA	AGAP005475-RA	0.45798	-0.247196	-0.0833383	0.999298	1.65825	0.0972671	CYP9K1	cytochrome P450 [Source:VB Community Annotation]	NA	NA
AGAP000818-RA	AGAP005889-RA	-0.388531	0.349694	-0.740582	-0.0364811	-2.1631	0.0305332	CYP9K1	cytochrome P450 [Source:VB Community Annotation]	NA	NA
AGAP000818-RA	AGAP003483-RA	-0.601122	0.502189	-0.978892	-0.223351	-3.11882	0.00181576	CYP9K1	cytochrome P450 [Source:VB Community Annotation]	NA	NA
AGAP000818-RA	AGAP010363-RA	-0.291855	0.391438	-0.550732	-0.0329782	-2.20968	0.0271272	CYP9K1	cytochrome P450 [Source:VB Community Annotation]	NA	NA
AGAP000818-RA	AGAP003583-RA	-0.264692	0.280832	-0.564132	0.0347476	-1.73256	0.0831743	CYP9K1	cytochrome P450 [Source:VB Community Annotation]	NA	L-iditol 2-dehydrogenase [Source:VB Community Annotation]
AGAP000818-RA	AGAP013221-RA	0.286249	-0.381649	0.0411136	0.531385	2.28873	0.0220953	CYP9K1	cytochrome P450 [Source:VB Community Annotation]	NA	NA
AGAP000818-RA	AGAP000419-RA	-0.371148	0.292975	-0.752658	0.010362	-1.90677	0.056551	CYP9K1	cytochrome P450 [Source:VB Community Annotation]	NA	NA
AGAP000818-RA	AGAP009176-RA	-0.360616	0.253238	-0.783708	0.0624753	-1.67058	0.0948048	CYP9K1	cytochrome P450 [Source:VB Community Annotation]	NA	fatty acid synthase, animal type [Source:VB Community Annotation]
AGAP000818-RA	AGAP003584-RA	-0.449943	0.370578	-0.817859	-0.0820264	-2.39698	0.0165309	CYP9K1	cytochrome P450 [Source:VB Community Annotation]	NA	L-iditol 2-dehydrogenase [Source:VB Community Annotation]
AGAP000818-RA	AGAP002459-RA	-0.367237	0.412415	-0.664875	-0.0695991	-2.41832	0.0155922	CYP9K1	cytochrome P450 [Source:VB Community Annotation]	NA	NA
AGAP000818-RA	AGAP000523-RA	-0.520764	0.333096	-0.992053	-0.0494739	-2.16575	0.0303301	CYP9K1	cytochrome P450 [Source:VB Community Annotation]	NA	F-type H+-transporting ATPase subunit c [Source:VB Community Annotation]
AGAP000818-RA	AGAP008584-RA	-0.40045	0.277811	-0.849555	0.0486544	-1.74766	0.0805228	CYP9K1	cytochrome P450 [Source:VB Community Annotation]	NA	lysosomal alpha-mannosidase [Source:VB Community Annotation]
AGAP000818-RA	AGAP011044-RA	-0.427077	0.314209	-0.846186	-0.00796806	-1.99726	0.0457966	CYP9K1	cytochrome P450 [Source:VB Community Annotation]	NA	NA
AGAP000818-RA	AGAP003340-RA	-0.54784	0.264858	-1.14306	0.0473836	-1.80397	0.0712358	CYP9K1	cytochrome P450 [Source:VB Community Annotation]	NA	NA
AGAP000818-RA	AGAP007324-RA	0.779707	-0.267829	-0.0851955	1.64461	1.76693	0.0772393	CYP9K1	cytochrome P450 [Source:VB Community Annotation]	NA	NA
AGAP000826-RA	AGAP001298-RA	-1.56119	0.194378	-3.2921	0.169711	-1.76783	0.0770898	NA	cap-specific mRNA (nucleoside-2'-O-)-methyltransferase 1 [Source:VB Community Annotation]	NA	NA
AGAP000826-RA	AGAP001069-RA	-5.05918	0.488096	-7.50148	-2.61689	-4.06012	4.90485e-05	NA	cap-specific mRNA (nucleoside-2'-O-)-methyltransferase 1 [Source:VB Community Annotation]	NA	NA
AGAP000826-RA	AGAP000092-RA	-4.22209	0.398079	-6.67941	-1.76477	-3.36761	0.000758217	NA	cap-specific mRNA (nucleoside-2'-O-)-methyltransferase 1 [Source:VB Community Annotation]	NA	methylsterol monooxygenase [Source:VB Community Annotation]
AGAP000826-RA	AGAP003891-RA	-2.52861	0.221787	-5.12532	0.0680975	-1.9086	0.0563137	NA	cap-specific mRNA (nucleoside-2'-O-)-methyltransferase 1 [Source:VB Community Annotation]	Thoc3	THO complex subunit 3 [Source:VB Community Annotation]
AGAP000851-RA	AGAP002195-RB	0.973561	-0.23424	-0.161414	2.10854	1.68125	0.092714	NA	cytochrome c oxidase subunit 6a, mitochrondrial [Source:VB Community Annotation]	CYP325F2	cytochrome P450 [Source:VB Community Annotation]
AGAP000851-RA	AGAP007975-RA	-1.3531	0.219267	-2.91033	0.204133	-1.70307	0.0885551	NA	cytochrome c oxidase subunit 6a, mitochrondrial [Source:VB Community Annotation]	NA	pyruvate dehydrogenase E2 component (dihydrolipoamide acetyltransferase) [Source:VB Community Annotation]
AGAP000851-RA	AGAP005065-RA	0.833471	-0.281595	-0.0111638	1.67811	1.93409	0.0531016	NA	cytochrome c oxidase subunit 6a, mitochrondrial [Source:VB Community Annotation]	NA	NA
AGAP000877-RA	AGAP010057-RA	-1.55489	0.274971	-2.77633	-0.333456	-2.49509	0.0125927	CYP4G17	cytochrome P450 [Source:VB Community Annotation]	NA	nicotinic acetylcholine receptor, beta-2 subunit [Source:VB Community Annotation]
AGAP000877-RA	AGAP003197-RA	-1.1402	0.226293	-2.26944	-0.0109558	-1.97902	0.0478142	CYP4G17	cytochrome P450 [Source:VB Community Annotation]	NA	fatty acyl-CoA elongase [Source:VB Community Annotation]
AGAP000877-RA	AGAP001473-RA	-3.72859	0.465491	-5.58018	-1.87701	-3.94691	7.9166e-05	CYP4G17	cytochrome P450 [Source:VB Community Annotation]	NA	propionyl-CoA synthetase [Source:VB Community Annotation]
AGAP000883-RA	AGAP000564-RA	-0.32485	0.230509	-0.65432	0.00461985	-1.93252	0.0532958	NA	elongation factor 1-gamma [Source:VB Community Annotation]	NA	C-factor [Source:VB Community Annotation]
AGAP000883-RA	AGAP008974-RA	-0.284363	0.260948	-0.532592	-0.0361344	-2.24531	0.0247479	NA	elongation factor 1-gamma [Source:VB Community Annotation]	NA	protein cornichon homolog [Source:VB Community Annotation]
AGAP000883-RA	AGAP006383-RA	-0.170689	0.232686	-0.372903	0.0315245	-1.65444	0.0980377	NA	elongation factor 1-gamma [Source:VB Community Annotation]	NA	oligosaccharyltransferase complex subunit beta [Source:VB Community Annotation]
AGAP000883-RA	AGAP011627-RA	-0.174339	0.29186	-0.341525	-0.00715324	-2.04386	0.0409673	NA	elongation factor 1-gamma [Source:VB Community Annotation]	NA	polyadenylate-binding protein-interacting protein 1 [Source:VB Community Annotation]
AGAP000883-RA	AGAP011615-RA	-0.429604	0.248979	-0.838014	-0.0211946	-2.06171	0.0392349	NA	elongation factor 1-gamma [Source:VB Community Annotation]	NA	NA
AGAP000883-RA	AGAP010014-RA	-0.470415	0.228673	-0.96761	0.0267797	-1.85443	0.0636775	NA	elongation factor 1-gamma [Source:VB Community Annotation]	NA	NA
AGAP000883-RA	AGAP005767-RA	-0.562508	0.266351	-1.12425	-0.000768406	-1.96268	0.0496832	NA	elongation factor 1-gamma [Source:VB Community Annotation]	NA	NA
AGAP000883-RA	AGAP000082-RA	-0.542813	0.282818	-1.03319	-0.052438	-2.16959	0.0300378	NA	elongation factor 1-gamma [Source:VB Community Annotation]	NA	translation initiation factor eIF-2B subunit epsilon [Source:VB Community Annotation]
AGAP000883-RA	AGAP004463-RA	-0.466194	0.236045	-0.998225	0.0658362	-1.71746	0.0858953	NA	elongation factor 1-gamma [Source:VB Community Annotation]	NA	ribosomal RNA-processing protein 17 [Source:VB Community Annotation]
AGAP000883-RA	AGAP003340-RA	-0.691502	0.206862	-1.49822	0.115215	-1.68007	0.0929429	NA	elongation factor 1-gamma [Source:VB Community Annotation]	NA	NA
AGAP000885-RA	AGAP000468-RA	-0.31929	0.291611	-0.624484	-0.0140947	-2.05052	0.0403139	NA	aminopeptidase N [Source:VB Community Annotation]	NA	NA
AGAP000885-RA	AGAP001546-RA	-0.215316	0.26187	-0.450137	0.019505	-1.7972	0.0723045	NA	aminopeptidase N [Source:VB Community Annotation]	NA	Neither inactivation nor afterpotential protein G [Source:VB Community Annotation]
AGAP000885-RA	AGAP008306-RA	-0.419016	0.248417	-0.890121	0.0520887	-1.74329	0.0812832	NA	aminopeptidase N [Source:VB Community Annotation]	NA	NA
AGAP000885-RA	AGAP010479-RA	0.228662	-0.286792	-0.00398492	0.461309	1.92643	0.054051	NA	aminopeptidase N [Source:VB Community Annotation]	NA	NA
AGAP000885-RA	AGAP010682-RA	-1.05876	0.467479	-1.65885	-0.458671	-3.45811	0.000543984	NA	aminopeptidase N [Source:VB Community Annotation]	NA	NA
AGAP000885-RA	AGAP011971-RA	0.223428	-0.287366	-0.016199	0.463056	1.8275	0.0676243	NA	aminopeptidase N [Source:VB Community Annotation]	NA	Ser/Thr protein phosphatase/nucleotidase [Source:VB Community Annotation]
AGAP000885-RA	AGAP000523-RA	-0.482096	0.29623	-0.942837	-0.0213548	-2.05084	0.0402822	NA	aminopeptidase N [Source:VB Community Annotation]	NA	F-type H+-transporting ATPase subunit c [Source:VB Community Annotation]
AGAP000885-RA	AGAP008922-RA	-0.464197	0.411809	-0.807666	-0.120729	-2.64894	0.00807447	NA	aminopeptidase N [Source:VB Community Annotation]	NA	NA
AGAP000885-RA	AGAP002667-RA	0.265334	-0.350733	0.0136694	0.516999	2.06646	0.0387851	NA	aminopeptidase N [Source:VB Community Annotation]	Tctp	Translationally-controlled tumor protein homolog [Source:UniProtKB/Swiss-Prot;Acc:Q7QCK2]
AGAP000935-RA	AGAP001312-RB	-7.52523	0.181687	-15.7427	0.692252	-1.79489	0.0726717	NA	mitochondrial processing peptidase [Source:VB Community Annotation]	NA	succinyl-CoA synthetase alpha subunit [Source:VB Community Annotation]
AGAP000950-RA	AGAP002726-RB	-0.868585	0.518151	-1.30424	-0.432927	-3.90771	9.31748e-05	mRpL9	39S ribosomal protein L9, mitochondrial [Source:VB Community Annotation]	CPR9	cuticular protein RR-1 family 9 [Source:VB Community Annotation]
AGAP000950-RA	AGAP011052-RA	-0.319376	0.228408	-0.694333	0.0555811	-1.66946	0.0950256	mRpL9	39S ribosomal protein L9, mitochondrial [Source:VB Community Annotation]	NA	aldose reductase [Source:VB Community Annotation]
AGAP000950-RA	AGAP012148-RC	-2.35695	0.544603	-3.45371	-1.26018	-4.21205	2.53069e-05	mRpL9	39S ribosomal protein L9, mitochondrial [Source:VB Community Annotation]	NA	Mitogen-activated protein kinase [Source:UniProtKB/TrEMBL;Acc:Q7PZY6]
AGAP000952-RA	AGAP002422-RA	-0.485133	0.255102	-1.04953	0.0792624	-1.68474	0.0920383	RpL37	60S ribosomal protein L37 [Source:VB Community Annotation]	CLIPD1	CLIP-domain serine protease [Source:VB Community Annotation]
AGAP000952-RA	AGAP002151-RA	-0.596957	0.239425	-1.18042	-0.0134974	-2.00534	0.0449266	RpL37	60S ribosomal protein L37 [Source:VB Community Annotation]	NA	NA
AGAP000952-RA	AGAP011052-RA	-0.335184	0.24837	-0.70126	0.0308911	-1.79461	0.0727165	RpL37	60S ribosomal protein L37 [Source:VB Community Annotation]	NA	aldose reductase [Source:VB Community Annotation]
AGAP000952-RA	AGAP007492-RA	-0.565004	0.254412	-1.10208	-0.0279326	-2.06194	0.0392136	RpL37	60S ribosomal protein L37 [Source:VB Community Annotation]	NA	signal recognition particle subunit SRP9 [Source:VB Community Annotation]
AGAP000952-RA	AGAP011698-RA	-0.39222	0.241461	-0.840382	0.0559429	-1.71534	0.0862832	RpL37	60S ribosomal protein L37 [Source:VB Community Annotation]	NA	deoxyribonuclease I [Source:VB Community Annotation]
AGAP000952-RA	AGAP001352-RA	-0.419554	0.261137	-0.86931	0.0302017	-1.82838	0.067492	RpL37	60S ribosomal protein L37 [Source:VB Community Annotation]	NA	NA
AGAP000952-RA	AGAP012148-RC	-0.902445	0.216051	-1.91292	0.108035	-1.75045	0.080041	RpL37	60S ribosomal protein L37 [Source:VB Community Annotation]	NA	Mitogen-activated protein kinase [Source:UniProtKB/TrEMBL;Acc:Q7PZY6]
AGAP000952-RA	AGAP009983-RA	-1.21124	0.359137	-2.06821	-0.354278	-2.77029	0.00560071	RpL37	60S ribosomal protein L37 [Source:VB Community Annotation]	NA	Bhlh factor math6 [Source:VB Community Annotation]
AGAP000952-RA	AGAP008885-RA	-0.362061	0.264194	-0.767894	0.043772	-1.7486	0.0803602	RpL37	60S ribosomal protein L37 [Source:VB Community Annotation]	NA	parafibromin [Source:VB Community Annotation]
AGAP000983-RA	AGAP004383-RA	-2.42706	0.46247	-3.73877	-1.11535	-3.6266	0.000287179	NA	NA	GSTD10	glutathione S-transferase delta class 10 [Source:VB Community Annotation]
AGAP000983-RA	AGAP003989-RA	-4.06597	0.460099	-6.22975	-1.90219	-3.68304	0.000230466	NA	NA	NA	Ammonium transporter [Source:UniProtKB/TrEMBL;Acc:Q7Z1M1]
AGAP000983-RA	AGAP002630-RA	-1.03108	0.241256	-2.14555	0.0833859	-1.81335	0.0697778	NA	NA	NA	NADH dehydrogenase (ubiquinone) 1 beta subcomplex 2 [Source:VB Community Annotation]
AGAP000983-RA	AGAP000924-RA	-1.40681	0.20673	-2.96346	0.149842	-1.77133	0.0765055	NA	NA	NA	NA
AGAP000987-RA	AGAP006898-RA	-0.437196	0.254817	-0.893371	0.0189782	-1.87846	0.0603185	CPAP3-A1b	cuticular protein [Source:VB Community Annotation]	Cht6	chitinase [Source:VB Community Annotation]
AGAP000987-RA	AGAP006723-RA	-0.399994	0.241408	-0.843574	0.0435846	-1.76742	0.0771584	CPAP3-A1b	cuticular protein [Source:VB Community Annotation]	COEAE2G	carboxylesterase [Source:VB Community Annotation]
AGAP000987-RA	AGAP010347-RB	-0.46269	0.260926	-0.928062	0.00268277	-1.9487	0.0513311	CPAP3-A1b	cuticular protein [Source:VB Community Annotation]	CuSOD3	copper-zinc superoxide dismutase 3 [Source:VB Community Annotation]
AGAP000987-RA	AGAP002205-RA	-0.412834	0.273021	-0.852095	0.0264264	-1.84208	0.0654628	CPAP3-A1b	cuticular protein [Source:VB Community Annotation]	CYP325C2	cytochrome P450 [Source:VB Community Annotation]
AGAP000987-RA	AGAP002417-RA	-0.48096	0.233937	-1.0334	0.0714791	-1.7064	0.0879337	CPAP3-A1b	cuticular protein [Source:VB Community Annotation]	CYP4AR1	cytochrome P450 [Source:VB Community Annotation]
AGAP000987-RA	AGAP007249-RA	-0.395564	0.264798	-0.790381	-0.000746689	-1.96371	0.0495641	CPAP3-A1b	cuticular protein [Source:VB Community Annotation]	Flightin	NA
AGAP000987-RA	AGAP007445-RA	-0.298794	0.304157	-0.598185	0.000597022	-1.95609	0.0504544	CPAP3-A1b	cuticular protein [Source:VB Community Annotation]	NA	NA
AGAP000987-RA	AGAP009859-RA	-0.450521	0.274853	-0.904666	0.00362378	-1.94436	0.051852	CPAP3-A1b	cuticular protein [Source:VB Community Annotation]	NA	NA
AGAP000987-RA	AGAP006132-RA	-0.647284	0.338961	-1.16524	-0.129329	-2.4494	0.0143096	CPAP3-A1b	cuticular protein [Source:VB Community Annotation]	NA	ganglioside-induced differentiation-associated-protein 1 [Source:VB Community Annotation]
AGAP000987-RA	AGAP007264-RA	-1.38137	0.363869	-2.31375	-0.448983	-2.90383	0.00368633	CPAP3-A1b	cuticular protein [Source:VB Community Annotation]	NA	elongation of very long chain fatty acids protein 4 [Source:VB Community Annotation]
AGAP000987-RA	AGAP010387-RA	0.658224	-0.246456	-0.0131371	1.32959	1.92165	0.0546502	CPAP3-A1b	cuticular protein [Source:VB Community Annotation]	NA	alanine-glyoxylate aminotransferase [Source:VB Community Annotation]
AGAP001023-RF	AGAP006389-RA	-0.735146	0.280661	-1.39525	-0.0750431	-2.18282	0.029049	NA	myofilin variant B [Source:VB Community Annotation]	NA	ribonuclease kappa [Source:VB Community Annotation]
AGAP001023-RF	AGAP003124-RA	-1.15412	0.238492	-2.42847	0.120234	-1.77508	0.0758854	NA	myofilin variant B [Source:VB Community Annotation]	NA	dihydropyrimidinase [Source:VB Community Annotation]
AGAP001023-RF	AGAP010435-RA	-1.20388	0.244138	-2.49022	0.0824552	-1.83436	0.0666002	NA	myofilin variant B [Source:VB Community Annotation]	NA	dynein heavy chain 9, axonemal [Source:VB Community Annotation]
AGAP001024-RA	AGAP012292-RA	1.18057	-0.296236	-0.0338084	2.39494	1.90543	0.0567238	NA	NA	CYP9J4	cytochrome P450 [Source:VB Community Annotation]
AGAP001024-RA	AGAP006792-RA	-0.797707	0.262268	-1.64308	0.0476609	-1.8495	0.064386	NA	NA	NA	NA
AGAP001024-RA	AGAP008307-RA	-1.59621	0.259526	-3.29845	0.106036	-1.83791	0.0660759	NA	NA	NA	NA
AGAP001024-RA	AGAP003713-RA	-1.75169	0.264051	-3.39267	-0.110721	-2.09225	0.0364165	NA	NA	NA	NA
AGAP001024-RA	AGAP009605-RA	-2.85542	0.366975	-4.75253	-0.958299	-2.95006	0.00317708	NA	NA	NA	NA
AGAP001053-RA	AGAP001053-RE	-13.6336	0.176281	-28.6071	1.33992	-1.78461	0.074325	NA	NA	NA	NA
AGAP001053-RA	AGAP001053-RG	-27.184	0.302858	-44.9396	-9.42838	-3.00078	0.00269291	NA	NA	NA	NA
AGAP001053-RE	AGAP001053-RB	-16.5694	0.275075	-28.5635	-4.57536	-2.70768	0.0067756	NA	NA	NA	NA
AGAP001053-RG	AGAP001053-RB	-14.6907	0.210143	-28.3318	-1.04957	-2.11081	0.034789	NA	NA	NA	NA
AGAP001065-RF	AGAP001065-RH	-56.3049	0.423543	-83.3847	-29.2251	-4.07528	4.59599e-05	NA	glycine hydroxymethyltransferase [Source:VB Community Annotation]	NA	glycine hydroxymethyltransferase [Source:VB Community Annotation]
AGAP001065-RF	AGAP001065-RC	-49.3946	0.38586	-75.2197	-23.5694	-3.7488	0.000177682	NA	glycine hydroxymethyltransferase [Source:VB Community Annotation]	NA	glycine hydroxymethyltransferase [Source:VB Community Annotation]
AGAP001065-RF	AGAP001065-RD	-63.8141	0.433123	-93.9158	-33.7124	-4.1551	3.25143e-05	NA	glycine hydroxymethyltransferase [Source:VB Community Annotation]	NA	glycine hydroxymethyltransferase [Source:VB Community Annotation]
AGAP001065-RF	AGAP001065-RG	-49.2486	0.377565	-75.4488	-23.0485	-3.68423	0.000229391	NA	glycine hydroxymethyltransferase [Source:VB Community Annotation]	NA	glycine hydroxymethyltransferase [Source:VB Community Annotation]
AGAP001065-RF	AGAP001065-RB	-39.1729	0.325451	-63.0025	-15.3434	-3.222	0.00127297	NA	glycine hydroxymethyltransferase [Source:VB Community Annotation]	NA	glycine hydroxymethyltransferase [Source:VB Community Annotation]
AGAP001076-RA	AGAP001076-RC	-1.97719	0.186501	-4.20145	0.247077	-1.74228	0.0814598	CYP4G16	cytochrome P450 [Source:VB Community Annotation]	CYP4G16	cytochrome P450 [Source:VB Community Annotation]
AGAP001076-RA	AGAP003449-RA	-0.516742	0.235683	-1.12216	0.0886719	-1.67293	0.0943413	CYP4G16	cytochrome P450 [Source:VB Community Annotation]	NA	rootletin [Source:VB Community Annotation]
AGAP001076-RA	AGAP003239-RA	-1.34462	0.439093	-2.08476	-0.604484	-3.56077	0.000369767	CYP4G16	cytochrome P450 [Source:VB Community Annotation]	NA	meiotic chromosome segregation protein [Source:VB Community Annotation]
AGAP001076-RA	AGAP010059-RA	-1.53661	0.271853	-2.81821	-0.255014	-2.35	0.0187733	CYP4G16	cytochrome P450 [Source:VB Community Annotation]	NA	NA
AGAP001076-RA	AGAP001899-RA	-1.23952	0.220466	-2.48057	0.00152045	-1.9576	0.0502771	CYP4G16	cytochrome P450 [Source:VB Community Annotation]	NA	fatty acid synthase, animal type [Source:VB Community Annotation]
AGAP001076-RA	AGAP003197-RA	-1.06714	0.209227	-2.21906	0.0847862	-1.81574	0.0694109	CYP4G16	cytochrome P450 [Source:VB Community Annotation]	NA	fatty acyl-CoA elongase [Source:VB Community Annotation]
AGAP001076-RA	AGAP010226-RA	-1.89959	0.202162	-3.9371	0.137914	-1.82733	0.0676499	CYP4G16	cytochrome P450 [Source:VB Community Annotation]	NA	NA
AGAP001076-RD	AGAP002417-RA	-1.27071	0.228806	-2.60778	0.0663606	-1.86272	0.0625013	CYP4G16	cytochrome P450 [Source:VB Community Annotation]	CYP4AR1	cytochrome P450 [Source:VB Community Annotation]
AGAP001076-RD	AGAP013094-RA	-3.0117	0.249465	-5.51049	-0.512902	-2.36231	0.0181615	CYP4G16	cytochrome P450 [Source:VB Community Annotation]	NA	Elongation of very long chain fatty acids protein [Source:UniProtKB/TrEMBL;Acc:F5HMZ4]
AGAP001076-RD	AGAP001899-RA	-2.34374	0.286016	-4.12299	-0.564492	-2.58184	0.00982758	CYP4G16	cytochrome P450 [Source:VB Community Annotation]	NA	fatty acid synthase, animal type [Source:VB Community Annotation]
AGAP001076-RD	AGAP010205-RA	-1.17134	0.184952	-2.55622	0.213546	-1.65777	0.0973635	CYP4G16	cytochrome P450 [Source:VB Community Annotation]	NA	NA
AGAP001116-RA	AGAP009379-RA	-0.382344	0.283981	-0.781434	0.0167471	-1.87775	0.060415	NA	D-amino-acid oxidase [Source:VB Community Annotation]	NA	cellular retinaldehyde-binding protein [Source:VB Community Annotation]
AGAP001116-RA	AGAP011827-RA	-1.19404	0.257024	-2.30025	-0.0878184	-2.1156	0.0343791	NA	D-amino-acid oxidase [Source:VB Community Annotation]	NA	acetyl-CoA acyltransferase [Source:VB Community Annotation]
AGAP001136-RA	AGAP002422-RA	-0.326451	0.302943	-0.695731	0.0428276	-1.73269	0.0831514	NA	tetratricopeptide repeat protein 35 [Source:VB Community Annotation]	CLIPD1	CLIP-domain serine protease [Source:VB Community Annotation]
AGAP001136-RA	AGAP000987-RA	-0.205586	0.260314	-0.435112	0.0239392	-1.75557	0.079161	NA	tetratricopeptide repeat protein 35 [Source:VB Community Annotation]	CPAP3-A1b	cuticular protein [Source:VB Community Annotation]
AGAP001136-RA	AGAP002726-RB	-0.294692	0.321445	-0.566119	-0.023266	-2.12801	0.0333365	NA	tetratricopeptide repeat protein 35 [Source:VB Community Annotation]	CPR9	cuticular protein RR-1 family 9 [Source:VB Community Annotation]
AGAP001136-RA	AGAP007408-RA	-0.407301	0.259904	-0.836689	0.0220869	-1.85918	0.0630015	NA	tetratricopeptide repeat protein 35 [Source:VB Community Annotation]	CTLMA8	C-type lectin (CTL) - mannose binding [Source:VB Community Annotation]
AGAP001136-RA	AGAP002419-RA	-0.381281	0.401356	-0.680923	-0.0816393	-2.49401	0.0126307	NA	tetratricopeptide repeat protein 35 [Source:VB Community Annotation]	CYP4D22	cytochrome P450 [Source:VB Community Annotation]
AGAP001136-RA	AGAP007249-RA	-0.245726	0.260031	-0.526264	0.0348117	-1.71679	0.0860184	NA	tetratricopeptide repeat protein 35 [Source:VB Community Annotation]	Flightin	NA
AGAP001136-RA	AGAP007455-RA	-0.387842	0.36969	-0.745492	-0.0301931	-2.12546	0.0335478	NA	tetratricopeptide repeat protein 35 [Source:VB Community Annotation]	LRIM10	leucine-rich immune protein (Short) [Source:VB Community Annotation]
AGAP001136-RA	AGAP002917-RA	-0.382353	0.342873	-0.730379	-0.0343283	-2.15333	0.0312928	NA	tetratricopeptide repeat protein 35 [Source:VB Community Annotation]	mRpL34	39S ribosomal protein L34, mitochondrial [Source:VB Community Annotation]
AGAP001136-RA	AGAP001717-RA	-0.238601	0.303513	-0.475058	-0.0021438	-1.97777	0.0479547	NA	tetratricopeptide repeat protein 35 [Source:VB Community Annotation]	NA	NA
AGAP001136-RA	AGAP001546-RA	-0.236551	0.322426	-0.455627	-0.0174746	-2.11634	0.034316	NA	tetratricopeptide repeat protein 35 [Source:VB Community Annotation]	NA	Neither inactivation nor afterpotential protein G [Source:VB Community Annotation]
AGAP001136-RA	AGAP006202-RA	0.157954	-0.285291	-0.0233736	0.339281	1.70735	0.087757	NA	tetratricopeptide repeat protein 35 [Source:VB Community Annotation]	NA	NA
AGAP001136-RA	AGAP011052-RA	-0.409527	0.535532	-0.650539	-0.168514	-3.33042	0.000867164	NA	tetratricopeptide repeat protein 35 [Source:VB Community Annotation]	NA	aldose reductase [Source:VB Community Annotation]
AGAP001136-RA	AGAP005822-RA	0.192407	-0.306378	-0.0121656	0.396979	1.84344	0.0652645	NA	tetratricopeptide repeat protein 35 [Source:VB Community Annotation]	NA	NA
AGAP001136-RA	AGAP000570-RA	0.540484	-0.318994	-0.0264557	1.10742	1.86854	0.061687	NA	tetratricopeptide repeat protein 35 [Source:VB Community Annotation]	NA	NA
AGAP001136-RA	AGAP008801-RA	-0.286963	0.25634	-0.625221	0.0512949	-1.66278	0.0963571	NA	tetratricopeptide repeat protein 35 [Source:VB Community Annotation]	NA	trafficking kinesin-binding protein 1 [Source:VB Community Annotation]
AGAP001136-RA	AGAP004645-RA	-0.329331	0.275045	-0.68995	0.0312878	-1.78995	0.0734623	NA	tetratricopeptide repeat protein 35 [Source:VB Community Annotation]	NA	juvenile hormone diol kinase [Source:VB Community Annotation]
AGAP001136-RA	AGAP003124-RA	-0.484031	0.285954	-0.996992	0.0289298	-1.84946	0.0643914	NA	tetratricopeptide repeat protein 35 [Source:VB Community Annotation]	NA	dihydropyrimidinase [Source:VB Community Annotation]
AGAP001136-RA	AGAP002520-RA	-0.391213	0.285392	-0.793645	0.0112177	-1.90537	0.0567326	NA	tetratricopeptide repeat protein 35 [Source:VB Community Annotation]	NA	short-chain dehydrogenease/reductase [Source:VB Community Annotation]
AGAP001136-RA	AGAP002940-RA	-0.405337	0.472668	-0.695079	-0.115595	-2.74196	0.00610741	NA	tetratricopeptide repeat protein 35 [Source:VB Community Annotation]	NA	coiled-coil-helix-coiled-coil-helix domain containing 4 [Source:VB Community Annotation]
AGAP001136-RA	AGAP005503-RA	-0.31459	0.29142	-0.656165	0.0269861	-1.80515	0.0710511	NA	tetratricopeptide repeat protein 35 [Source:VB Community Annotation]	NA	dehydrogenase/reductase SDR family member 11 precursor [Source:VB Community Annotation]
AGAP001136-RA	AGAP008885-RA	-0.290365	0.373917	-0.555898	-0.0248324	-2.1433	0.0320892	NA	tetratricopeptide repeat protein 35 [Source:VB Community Annotation]	NA	parafibromin [Source:VB Community Annotation]
AGAP001136-RA	AGAP011330-RA	-0.420525	0.253092	-0.895643	0.0545932	-1.73479	0.0827785	NA	tetratricopeptide repeat protein 35 [Source:VB Community Annotation]	NA	Glutaredoxin-like protein (Fragment) [Source:UniProtKB/TrEMBL;Acc:A7US51]
AGAP001136-RA	AGAP000952-RA	-0.243694	0.276399	-0.493093	0.00570423	-1.91517	0.0554707	NA	tetratricopeptide repeat protein 35 [Source:VB Community Annotation]	RpL37	60S ribosomal protein L37 [Source:VB Community Annotation]
AGAP001161-RA	AGAP002422-RA	0.568107	-0.265123	-0.0906813	1.2269	1.69021	0.0909881	GPROP6	long wavelength sensitive opsin [Source:VB Community Annotation]	CLIPD1	CLIP-domain serine protease [Source:VB Community Annotation]
AGAP001161-RA	AGAP010122-RA	-0.759101	0.298979	-1.41249	-0.105712	-2.27711	0.0227798	GPROP6	long wavelength sensitive opsin [Source:VB Community Annotation]	CPR132	cuticular protein RR-2 family 132 [Source:VB Community Annotation]
AGAP001161-RA	AGAP003714-RA	0.426261	-0.24442	-0.0785219	0.931043	1.65511	0.0979021	GPROP6	long wavelength sensitive opsin [Source:VB Community Annotation]	HPX3	heme peroxidase 3 [Source:VB Community Annotation]
AGAP001161-RA	AGAP005860-RA	-0.55655	0.219011	-1.20467	0.0915738	-1.68307	0.0923614	GPROP6	long wavelength sensitive opsin [Source:VB Community Annotation]	NA	phosphoglucomutase [Source:VB Community Annotation]
AGAP001161-RA	AGAP006181-RA	-0.267289	0.238005	-0.577626	0.0430474	-1.68812	0.0913873	GPROP6	long wavelength sensitive opsin [Source:VB Community Annotation]	NA	troponin C [Source:VB Community Annotation]
AGAP001161-RA	AGAP011522-RA	-0.502253	0.290618	-0.982157	-0.0223487	-2.05128	0.0402401	GPROP6	long wavelength sensitive opsin [Source:VB Community Annotation]	NA	NA
AGAP001161-RA	AGAP011530-RA	-1.37897	0.407985	-2.24589	-0.512043	-3.11766	0.00182293	GPROP6	long wavelength sensitive opsin [Source:VB Community Annotation]	NA	NA
AGAP001161-RA	AGAP002274-RA	-0.609976	0.238198	-1.2879	0.0679427	-1.76356	0.0778054	GPROP6	long wavelength sensitive opsin [Source:VB Community Annotation]	NA	NA
AGAP001187-RA	AGAP001477-RA	1.18353	-0.242561	-0.107814	2.47488	1.79636	0.0724372	NA	Homeobox protein cut-like [Source:UniProtKB/TrEMBL;Acc:Q380C3]	NA	Innexin inx2 [Source:VB Community Annotation]
AGAP001187-RA	AGAP011083-RA	-4.85935	0.270069	-8.92121	-0.797495	-2.34482	0.0190362	NA	Homeobox protein cut-like [Source:UniProtKB/TrEMBL;Acc:Q380C3]	NA	NA
AGAP001193-RA	AGAP006795-RA	-0.258297	0.235895	-0.564281	0.0476874	-1.65454	0.0980188	NA	NA	Aper1	peritrophin 1 [Source:VB Community Annotation]
AGAP001193-RA	AGAP002419-RA	0.249167	-0.286542	-0.00632291	0.504657	1.91149	0.0559412	NA	NA	CYP4D22	cytochrome P450 [Source:VB Community Annotation]
AGAP001193-RA	AGAP012292-RA	-0.344581	0.364806	-0.650619	-0.038543	-2.20685	0.0273248	NA	NA	CYP9J4	cytochrome P450 [Source:VB Community Annotation]
AGAP001193-RA	AGAP007039-RA	-0.26682	0.266977	-0.550533	0.0168919	-1.8433	0.0652846	NA	NA	LRIM4	leucine-rich immune protein (Long) [Source:VB Community Annotation]
AGAP001193-RA	AGAP012136-RA	0.203808	-0.322315	0.0121621	0.395454	2.08438	0.0371253	NA	NA	mRpS25	28S ribosomal protein S25, mitochondrial [Source:VB Community Annotation]
AGAP001193-RA	AGAP013274-RA	-0.383368	0.558364	-0.58344	-0.183297	-3.75567	0.000172881	NA	NA	NA	L-allo-threonine aldolase [Source:VB Community Annotation]
AGAP001193-RA	AGAP000297-RA	-0.284094	0.247231	-0.583308	0.0151214	-1.86095	0.0627516	NA	NA	NA	NA
AGAP001193-RA	AGAP001302-RA	-0.278657	0.249837	-0.564636	0.00732126	-1.90982	0.0561561	NA	NA	NA	RNA polymerase II-associated factor 1 [Source:VB Community Annotation]
AGAP001193-RA	AGAP013493-RA	-0.159762	0.287661	-0.327157	0.00763297	-1.87063	0.0613968	NA	NA	NA	NA
AGAP001193-RA	AGAP005396-RA	-0.353325	0.245867	-0.722926	0.0162761	-1.87369	0.0609735	NA	NA	NA	NA
AGAP001193-RA	AGAP001778-RA	-0.518711	0.225229	-1.10211	0.0646878	-1.74267	0.0813907	NA	NA	NA	NA
AGAP001193-RA	AGAP008306-RA	-0.488168	0.354348	-0.863193	-0.113143	-2.55132	0.0107315	NA	NA	NA	NA
AGAP001193-RA	AGAP004103-RA	-0.237689	0.288732	-0.484587	0.00920883	-1.8869	0.0591744	NA	NA	NA	dehydrogenase/reductase SDR family member 11 precursor [Source:VB Community Annotation]
AGAP001193-RA	AGAP002076-RA	0.197556	-0.248341	-0.0314272	0.42654	1.691	0.0908375	NA	NA	NA	heat shock 70kDa protein 1/8 [Source:VB Community Annotation]
AGAP001193-RA	AGAP004987-RA	-0.310036	0.235009	-0.678756	0.0586845	-1.64805	0.0993421	NA	NA	NA	NA
AGAP001193-RA	AGAP010363-RA	-0.241202	0.380499	-0.442525	-0.0398799	-2.34826	0.0188616	NA	NA	NA	NA
AGAP001193-RA	AGAP009634-RA	-0.222151	0.258146	-0.480235	0.0359331	-1.68711	0.0915825	NA	NA	NA	NA
AGAP001198-RA	AGAP005195-RA	-0.173527	0.285456	-0.343284	-0.00377006	-2.00353	0.0451206	NA	chymotrypsin [Source:VB Community Annotation]	NA	NA
AGAP001198-RA	AGAP001280-RA	-0.594986	0.41568	-0.934076	-0.255896	-3.43913	0.00058359	NA	chymotrypsin [Source:VB Community Annotation]	NA	potassium inwardly-rectifying channel subfamily J [Source:VB Community Annotation]
AGAP001198-RA	AGAP008141-RA	-0.38211	0.381163	-0.634555	-0.129665	-2.96673	0.00300988	NA	chymotrypsin [Source:VB Community Annotation]	NA	argininosuccinate lyase [Source:VB Community Annotation]
AGAP001198-RA	AGAP003027-RA	-0.260263	0.267323	-0.535423	0.0148971	-1.85389	0.0637554	NA	chymotrypsin [Source:VB Community Annotation]	NA	dumpy-like protein [Source:VB Community Annotation]
AGAP001198-RA	AGAP008291-RA	-0.185784	0.415036	-0.308423	-0.0631456	-2.96919	0.0029859	NA	chymotrypsin [Source:VB Community Annotation]	TRYP5	trypsin 5 [Source:VB Community Annotation]
AGAP001233-RA	AGAP002417-RA	-0.82069	0.234634	-1.78875	0.147365	-1.66163	0.0965865	NA	NA	CYP4AR1	cytochrome P450 [Source:VB Community Annotation]
AGAP001233-RA	AGAP008278-RA	0.802731	-0.278376	-0.00426704	1.60973	1.94964	0.0512195	NA	NA	D7L1	D7 long form salivary protein [Source:VB Community Annotation]
AGAP001233-RA	AGAP003083-RA	-0.756876	0.256589	-1.58639	0.0726372	-1.78837	0.0737163	NA	NA	NA	lipase [Source:VB Community Annotation]
AGAP001233-RA	AGAP006037-RA	-0.733612	0.245178	-1.56059	0.0933615	-1.73873	0.0820831	NA	NA	RpL24	60S ribosomal protein L24 [Source:VB Community Annotation]
AGAP001239-RA	AGAP004382-RA	-0.544643	0.287837	-1.1208	0.031514	-1.85279	0.0639119	NA	defective proboscis extension response [Source:VB Community Annotation]	GSTD3	glutathione S-transferase delta class 3 [Source:VB Community Annotation]
AGAP001239-RA	AGAP006199-RA	-0.643844	0.300769	-1.20529	-0.0823995	-2.24766	0.0245981	NA	defective proboscis extension response [Source:VB Community Annotation]	NA	NA
AGAP001239-RA	AGAP003387-RA	-1.0636	0.338417	-1.84811	-0.279098	-2.65729	0.00787706	NA	defective proboscis extension response [Source:VB Community Annotation]	NA	NA
AGAP001239-RA	AGAP007285-RA	-0.519057	0.27412	-1.06549	0.0273728	-1.86182	0.062629	NA	defective proboscis extension response [Source:VB Community Annotation]	NA	alpha-L-fucosidase [Source:VB Community Annotation]
AGAP001239-RA	AGAP009743-RA	-0.514786	0.289426	-1.04842	0.0188478	-1.89077	0.0586546	NA	defective proboscis extension response [Source:VB Community Annotation]	NA	ribonuclease Z [Source:VB Community Annotation]
AGAP001240-RA	AGAP012292-RA	-0.236942	0.280118	-0.492585	0.0187	-1.81663	0.0692741	SP11372	NA	CYP9J4	cytochrome P450 [Source:VB Community Annotation]
AGAP001240-RA	AGAP007146-RB	-0.105575	0.226494	-0.217758	0.00660731	-1.84456	0.0651015	SP11372	NA	NA	NA
AGAP001240-RA	AGAP000272-RA	-0.376218	0.24581	-0.716323	-0.0361121	-2.16811	0.0301503	SP11372	NA	NA	transcription initiation factor TFIID subunit 9 / adenylate kinase [Source:VB Community Annotation]
AGAP001240-RA	AGAP001193-RA	-0.131182	0.34995	-0.230523	-0.0318404	-2.58821	0.00964761	SP11372	NA	NA	NA
AGAP001240-RA	AGAP012448-RA	-0.765579	0.546324	-1.13741	-0.393752	-4.03557	5.4469e-05	SP11372	NA	NA	zinc finger protein 593 homolog [Source:VB Community Annotation]
AGAP001251-RA	AGAP011909-RA	-1.47003	0.64483	-2.15168	-0.788372	-4.22685	2.36983e-05	NA	eupolytin [Source:VB Community Annotation]	NA	NA
AGAP001251-RA	AGAP008892-RA	-0.409729	0.312548	-0.842937	0.0234784	-1.85377	0.0637714	NA	eupolytin [Source:VB Community Annotation]	NA	NA
AGAP001251-RA	AGAP002630-RA	-0.669294	0.305739	-1.32143	-0.0171591	-2.01157	0.0442651	NA	eupolytin [Source:VB Community Annotation]	NA	NADH dehydrogenase (ubiquinone) 1 beta subcomplex 2 [Source:VB Community Annotation]
AGAP001251-RA	AGAP005323-RB	0.619969	-0.244476	-0.0872714	1.32721	1.71814	0.0857708	NA	eupolytin [Source:VB Community Annotation]	NA	D-aspartate oxidase [Source:VB Community Annotation]
AGAP001264-RA	AGAP011784-RA	-0.608089	0.23565	-1.30594	0.0897639	-1.70789	0.0876572	NA	Plasma glutamate carboxypeptidase [Source:VB Community Annotation]	NA	NA
AGAP001264-RA	AGAP011909-RA	0.748855	-0.22852	-0.116118	1.61383	1.69688	0.0897191	NA	Plasma glutamate carboxypeptidase [Source:VB Community Annotation]	NA	NA
AGAP001264-RA	AGAP003124-RA	1.13462	-0.233654	-0.140047	2.40928	1.74465	0.0810449	NA	Plasma glutamate carboxypeptidase [Source:VB Community Annotation]	NA	dihydropyrimidinase [Source:VB Community Annotation]
AGAP001280-RA	AGAP006769-RA	-0.365242	0.249551	-0.713086	-0.0173981	-2.05803	0.0395869	NA	potassium inwardly-rectifying channel subfamily J [Source:VB Community Annotation]	NA	NA
AGAP001280-RA	AGAP008306-RA	-1.0256	0.425027	-1.61867	-0.432523	-3.38941	0.000700427	NA	potassium inwardly-rectifying channel subfamily J [Source:VB Community Annotation]	NA	NA
AGAP001280-RA	AGAP003713-RA	-0.562368	0.204199	-1.19942	0.0746793	-1.73023	0.0835884	NA	potassium inwardly-rectifying channel subfamily J [Source:VB Community Annotation]	NA	NA
AGAP001280-RA	AGAP008351-RA	-1.52268	0.322895	-2.58204	-0.463309	-2.8172	0.00484447	NA	potassium inwardly-rectifying channel subfamily J [Source:VB Community Annotation]	NA	NA
AGAP001298-RA	AGAP000933-RB	-2.1322	0.18844	-4.52656	0.262161	-1.7454	0.0809157	NA	NA	APG10	autophagy related gene [Source:VB Community Annotation]
AGAP001298-RA	AGAP000604-RA	-0.691712	0.233484	-1.43851	0.0550875	-1.81542	0.0694592	NA	NA	NA	NA
AGAP001298-RA	AGAP001069-RA	-2.21588	0.305447	-3.89698	-0.534791	-2.58352	0.00977985	NA	NA	NA	NA
AGAP001302-RA	AGAP001298-RA	-1.55619	0.380736	-2.50526	-0.607127	-3.21383	0.00130977	NA	RNA polymerase II-associated factor 1 [Source:VB Community Annotation]	NA	NA
AGAP001302-RA	AGAP013066-RA	-0.739322	0.377922	-1.21657	-0.262071	-3.03628	0.00239513	NA	RNA polymerase II-associated factor 1 [Source:VB Community Annotation]	NA	NA
AGAP001302-RA	AGAP003583-RA	-0.502011	0.235113	-1.06212	0.0580927	-1.75671	0.0789667	NA	RNA polymerase II-associated factor 1 [Source:VB Community Annotation]	NA	L-iditol 2-dehydrogenase [Source:VB Community Annotation]
AGAP001302-RA	AGAP006970-RA	-0.463568	0.238447	-0.986531	0.0593954	-1.73739	0.0823177	NA	RNA polymerase II-associated factor 1 [Source:VB Community Annotation]	NA	NA
AGAP001323-RA	AGAP004710-RA	-4.16515	0.261348	-7.53194	-0.798363	-2.42477	0.015318	NA	NA	NA	ubiquinol-cytochrome c reductase subunit 9 [Source:VB Community Annotation]
AGAP001345-RA	AGAP001136-RA	-0.276863	0.248818	-0.598063	0.0443364	-1.68945	0.0911324	NA	hexamerin [Source:VB Community Annotation]	NA	tetratricopeptide repeat protein 35 [Source:VB Community Annotation]
AGAP001345-RA	AGAP006227-RA	-0.432193	0.230209	-0.927242	0.0628573	-1.71114	0.0870561	NA	hexamerin [Source:VB Community Annotation]	NA	alpha esterase [Source:VB Community Annotation]
AGAP001345-RA	AGAP004103-RA	-0.510411	0.254818	-1.08039	0.0595642	-1.75517	0.0792296	NA	hexamerin [Source:VB Community Annotation]	NA	dehydrogenase/reductase SDR family member 11 precursor [Source:VB Community Annotation]
AGAP001345-RA	AGAP008487-RA	0.433491	-0.321558	0.0374902	0.829492	2.14556	0.0319083	NA	hexamerin [Source:VB Community Annotation]	NA	Sphingomyelin phosphodiesterase [Source:UniProtKB/TrEMBL;Acc:Q7Q4M5]
AGAP001345-RA	AGAP005767-RA	-1.05459	0.390104	-1.80202	-0.307159	-2.76547	0.00568406	NA	hexamerin [Source:VB Community Annotation]	NA	NA
AGAP001345-RA	AGAP004935-RA	-0.729876	0.238388	-1.53032	0.0705678	-1.7872	0.0739044	NA	hexamerin [Source:VB Community Annotation]	NA	NA
AGAP001345-RA	AGAP009634-RA	-0.540761	0.258253	-1.13656	0.055038	-1.77894	0.0752493	NA	hexamerin [Source:VB Community Annotation]	NA	NA
AGAP001345-RA	AGAP005065-RA	0.647252	-0.297072	0.0317413	1.26276	2.06108	0.0392958	NA	hexamerin [Source:VB Community Annotation]	NA	NA
AGAP001351-RA	AGAP004383-RA	-0.534608	0.215848	-1.14934	0.080127	-1.70453	0.0882829	NA	NA	GSTD10	glutathione S-transferase delta class 10 [Source:VB Community Annotation]
AGAP001351-RA	AGAP012179-RA	-0.447914	0.211801	-0.972043	0.0762139	-1.67499	0.0939352	NA	NA	NA	NA
AGAP001351-RA	AGAP004103-RA	-0.678317	0.410169	-1.14296	-0.213673	-2.86133	0.00421865	NA	NA	NA	dehydrogenase/reductase SDR family member 11 precursor [Source:VB Community Annotation]
AGAP001351-RA	AGAP004987-RA	-1.25035	0.471788	-1.95612	-0.544579	-3.47236	0.000515909	NA	NA	NA	NA
AGAP001351-RA	AGAP009634-RA	-0.602519	0.348522	-1.08376	-0.121273	-2.45391	0.0141311	NA	NA	NA	NA
AGAP001351-RA	AGAP010435-RA	-0.697608	0.219947	-1.51954	0.124324	-1.66353	0.0962057	NA	NA	NA	dynein heavy chain 9, axonemal [Source:VB Community Annotation]
AGAP001351-RA	AGAP010647-RA	-0.549819	0.2289	-1.15372	0.0540769	-1.78449	0.0743443	NA	NA	SG8	salivary gland protein 8 [Source:VB Community Annotation]
AGAP001352-RA	AGAP002422-RA	-0.59828	0.304675	-1.26422	0.0676633	-1.76085	0.0782631	NA	NA	CLIPD1	CLIP-domain serine protease [Source:VB Community Annotation]
AGAP001352-RA	AGAP002195-RB	-0.749509	0.299421	-1.50726	0.00824044	-1.93869	0.0525397	NA	NA	CYP325F2	cytochrome P450 [Source:VB Community Annotation]
AGAP001352-RA	AGAP011616-RA	-1.085	0.367198	-1.8977	-0.272301	-2.61671	0.00887808	NA	NA	NA	NA
AGAP001352-RA	AGAP006678-RA	-0.790464	0.241824	-1.72541	0.144482	-1.65711	0.0974969	NA	NA	NA	cyclin T [Source:VB Community Annotation]
AGAP001352-RA	AGAP003762-RA	-0.412914	0.275182	-0.891732	0.0659038	-1.69023	0.0909843	NA	NA	NA	NA
AGAP001352-RA	AGAP006792-RA	-0.379682	0.264558	-0.830269	0.0709059	-1.65157	0.0986226	NA	NA	NA	NA
AGAP001352-RA	AGAP000851-RA	0.721869	-0.262066	-0.0729927	1.51673	1.78001	0.075074	NA	NA	NA	cytochrome c oxidase subunit 6a, mitochrondrial [Source:VB Community Annotation]
AGAP001352-RA	AGAP009743-RA	-0.437576	0.362174	-0.841713	-0.0334385	-2.12217	0.0338233	NA	NA	NA	ribonuclease Z [Source:VB Community Annotation]
AGAP001352-RA	AGAP003584-RA	-0.524048	0.255004	-1.12919	0.0810961	-1.69734	0.0896328	NA	NA	NA	L-iditol 2-dehydrogenase [Source:VB Community Annotation]
AGAP001352-RA	AGAP005065-RA	-0.747062	0.419082	-1.31104	-0.183081	-2.59626	0.00942449	NA	NA	NA	NA
AGAP001356-RA	AGAP004702-RA	-0.491697	0.264419	-1.04847	0.0650779	-1.73091	0.0834682	ACE1	Acetylcholinesterase [Source:UniProtKB/Swiss-Prot;Acc:Q869C3]	NA	NA
AGAP001356-RA	AGAP006719-RA	-0.551633	0.299723	-1.10772	0.00445956	-1.94428	0.0518615	ACE1	Acetylcholinesterase [Source:UniProtKB/Swiss-Prot;Acc:Q869C3]	NA	NA
AGAP001356-RA	AGAP008892-RA	0.454583	-0.397464	0.0486242	0.860541	2.19476	0.0281807	ACE1	Acetylcholinesterase [Source:UniProtKB/Swiss-Prot;Acc:Q869C3]	NA	NA
AGAP001356-RA	AGAP002630-RA	0.599643	-0.313972	-0.0114726	1.21076	1.9232	0.0544544	ACE1	Acetylcholinesterase [Source:UniProtKB/Swiss-Prot;Acc:Q869C3]	NA	NADH dehydrogenase (ubiquinone) 1 beta subcomplex 2 [Source:VB Community Annotation]
AGAP001356-RA	AGAP003124-RA	-0.774173	0.262676	-1.68562	0.13727	-1.66481	0.0959508	ACE1	Acetylcholinesterase [Source:UniProtKB/Swiss-Prot;Acc:Q869C3]	NA	dihydropyrimidinase [Source:VB Community Annotation]
AGAP001356-RA	AGAP002459-RA	-0.46608	0.323647	-0.948429	0.0162677	-1.8939	0.0582387	ACE1	Acetylcholinesterase [Source:UniProtKB/Swiss-Prot;Acc:Q869C3]	NA	NA
AGAP001356-RA	AGAP009983-RA	-0.884446	0.265796	-1.87563	0.106736	-1.74894	0.0803019	ACE1	Acetylcholinesterase [Source:UniProtKB/Swiss-Prot;Acc:Q869C3]	NA	Bhlh factor math6 [Source:VB Community Annotation]
AGAP001356-RA	AGAP013145-RB	-0.933877	0.240373	-1.99575	0.127992	-1.72375	0.0847525	ACE1	Acetylcholinesterase [Source:UniProtKB/Swiss-Prot;Acc:Q869C3]	NA	NA
AGAP001356-RA	AGAP003848-RA	0.520386	-0.336259	0.00518339	1.03559	1.97972	0.0477351	ACE1	Acetylcholinesterase [Source:UniProtKB/Swiss-Prot;Acc:Q869C3]	NA	acyl-CoA thioesterase 9.1 [Source:VB Community Annotation]
AGAP001417-RA	AGAP001610-RA	-0.213961	0.271767	-0.428154	0.000232667	-1.95787	0.0502452	NA	Brain protein 44-like protein [Source:VB Community Annotation]	NA	NA
AGAP001417-RA	AGAP003595-RA	-1.07653	0.327257	-1.86635	-0.286718	-2.67152	0.00755091	NA	Brain protein 44-like protein [Source:VB Community Annotation]	NA	rRNA biogenesis protein RRP5 [Source:VB Community Annotation]
AGAP001417-RA	AGAP009766-RA	-0.363337	0.230796	-0.788851	0.0621771	-1.6736	0.0942092	NA	Brain protein 44-like protein [Source:VB Community Annotation]	NA	NA
AGAP001477-RA	AGAP011785-RA	-0.178986	0.275094	-0.377905	0.0199337	-1.76359	0.0778013	NA	Innexin inx2 [Source:VB Community Annotation]	CLIPE6	CLIP-domain serine protease [Source:VB Community Annotation]
AGAP001477-RA	AGAP009194-RA	-0.386299	0.525485	-0.610353	-0.162245	-3.37931	0.000726688	NA	Innexin inx2 [Source:VB Community Annotation]	GSTE2	glutathione S-transferase epsilon class 2 [Source:VB Community Annotation]
AGAP001477-RA	AGAP004031-RA	-0.115269	0.321332	-0.224422	-0.0061148	-2.0698	0.0384711	NA	Innexin inx2 [Source:VB Community Annotation]	NA	mitochondrial electron transfer flavoprotein subunit alpha [Source:VB Community Annotation]
AGAP001477-RA	AGAP001729-RA	0.267078	-0.244287	-0.0415	0.575656	1.6964	0.0898094	NA	Innexin inx2 [Source:VB Community Annotation]	NA	protein farnesyltransferase subunit beta [Source:VB Community Annotation]
AGAP001477-RA	AGAP006985-RA	-0.252278	0.248657	-0.54538	0.0408244	-1.687	0.0916027	NA	Innexin inx2 [Source:VB Community Annotation]	NA	NA
AGAP001477-RA	AGAP011197-RA	-0.281778	0.432191	-0.488645	-0.0749099	-2.66975	0.00759087	NA	Innexin inx2 [Source:VB Community Annotation]	NA	NA
AGAP001477-RA	AGAP005889-RA	0.28621	-0.265454	-0.036395	0.608816	1.73888	0.0820557	NA	Innexin inx2 [Source:VB Community Annotation]	NA	NA
AGAP001477-RA	AGAP003691-RA	-0.259502	0.264978	-0.550079	0.031075	-1.75039	0.0800505	NA	Innexin inx2 [Source:VB Community Annotation]	NA	NA
AGAP001477-RA	AGAP009145-RA	0.23018	-0.297853	-0.0216098	0.48197	1.79178	0.0731677	NA	Innexin inx2 [Source:VB Community Annotation]	NA	NA
AGAP001477-RA	AGAP002593-RA	-0.277686	0.256464	-0.604902	0.0495311	-1.66331	0.0962498	NA	Innexin inx2 [Source:VB Community Annotation]	NA	outer membrane lipoprotein Blc [Source:VB Community Annotation]
AGAP001477-RA	AGAP002459-RA	0.250719	-0.290146	-0.0220253	0.523463	1.80172	0.0715893	NA	Innexin inx2 [Source:VB Community Annotation]	NA	NA
AGAP001477-RA	AGAP003848-RA	-0.281728	0.303387	-0.57305	0.00959355	-1.89545	0.0580322	NA	Innexin inx2 [Source:VB Community Annotation]	NA	acyl-CoA thioesterase 9.1 [Source:VB Community Annotation]
AGAP001508-RA	AGAP003371-RA	0.17892	-0.285416	-0.0200049	0.377845	1.76289	0.0779187	NA	NA	NA	NA
AGAP001508-RA	AGAP010479-RA	-0.232528	0.455728	-0.394352	-0.0707033	-2.81635	0.00485728	NA	NA	NA	NA
AGAP001508-RA	AGAP004324-RA	-0.130378	0.311965	-0.277713	0.0169567	-1.73442	0.0828428	NA	NA	NA	Protein yellow [Source:VB Community Annotation]
AGAP001508-RA	AGAP011784-RA	-0.19611	0.30399	-0.40548	0.0132597	-1.83587	0.0663769	NA	NA	NA	NA
AGAP001508-RA	AGAP013219-RA	-0.271744	0.456989	-0.46746	-0.0760269	-2.72137	0.00650119	NA	NA	NA	elongation of very long chain fatty acids protein 7 [Source:VB Community Annotation]
AGAP001508-RA	AGAP003620-RA	-0.278896	0.282715	-0.591167	0.033376	-1.75051	0.0800299	NA	NA	NA	NA
AGAP001508-RA	AGAP013221-RA	-0.230944	0.462222	-0.397629	-0.0642598	-2.71561	0.00661529	NA	NA	NA	NA
AGAP001508-RA	AGAP008892-RA	-0.164548	0.349284	-0.334881	0.00578441	-1.89344	0.0582994	NA	NA	NA	NA
AGAP001508-RA	AGAP003124-RA	0.352543	-0.2904	-0.0298815	0.734968	1.80685	0.0707854	NA	NA	NA	dihydropyrimidinase [Source:VB Community Annotation]
AGAP001508-RA	AGAP011184-RA	-0.325991	0.240264	-0.709427	0.0574451	-1.66636	0.0956419	NA	NA	NA	NA
AGAP001508-RA	AGAP003340-RA	0.340431	-0.247066	-0.0643023	0.745164	1.6486	0.0992289	NA	NA	NA	NA
AGAP001546-RA	AGAP002195-RB	-1.03922	0.515168	-1.61473	-0.463705	-3.53922	0.000401305	NA	Neither inactivation nor afterpotential protein G [Source:VB Community Annotation]	CYP325F2	cytochrome P450 [Source:VB Community Annotation]
AGAP001546-RA	AGAP002419-RA	-0.416747	0.298733	-0.81903	-0.0144629	-2.03047	0.0423092	NA	Neither inactivation nor afterpotential protein G [Source:VB Community Annotation]	CYP4D22	cytochrome P450 [Source:VB Community Annotation]
AGAP001546-RA	AGAP007480-RA	-0.694421	0.379733	-1.18164	-0.2072	-2.79353	0.00521361	NA	Neither inactivation nor afterpotential protein G [Source:VB Community Annotation]	CYP6AH1	cytochrome P450 [Source:VB Community Annotation]
AGAP001546-RA	AGAP008278-RA	0.373342	-0.237109	-0.0661747	0.812859	1.6649	0.0959332	NA	Neither inactivation nor afterpotential protein G [Source:VB Community Annotation]	D7L1	D7 long form salivary protein [Source:VB Community Annotation]
AGAP001546-RA	AGAP010240-RA	-0.276731	0.243917	-0.602165	0.0487022	-1.66668	0.0955781	NA	Neither inactivation nor afterpotential protein G [Source:VB Community Annotation]	ESP	Late trypsin [Source:VB Community Annotation]
AGAP001546-RA	AGAP001956-RA	-0.354892	0.320808	-0.656682	-0.0531017	-2.30487	0.0211737	NA	Neither inactivation nor afterpotential protein G [Source:VB Community Annotation]	NA	Niemann-Pick Type C-2 [Source:VB Community Annotation]
AGAP001546-RA	AGAP013043-RA	-0.507771	0.227142	-1.08331	0.0677678	-1.72922	0.0837703	NA	Neither inactivation nor afterpotential protein G [Source:VB Community Annotation]	NA	NA
AGAP001546-RA	AGAP011842-RA	-0.343501	0.257644	-0.713541	0.0265383	-1.81943	0.0688453	NA	Neither inactivation nor afterpotential protein G [Source:VB Community Annotation]	NA	signal peptidase complex subunit 2 [Source:VB Community Annotation]
AGAP001546-RA	AGAP011052-RA	-0.325781	0.290105	-0.647365	-0.00419577	-1.98557	0.0470808	NA	Neither inactivation nor afterpotential protein G [Source:VB Community Annotation]	NA	aldose reductase [Source:VB Community Annotation]
AGAP001546-RA	AGAP003371-RA	-0.348396	0.27143	-0.706709	0.00991758	-1.90575	0.0566826	NA	Neither inactivation nor afterpotential protein G [Source:VB Community Annotation]	NA	NA
AGAP001546-RA	AGAP003083-RA	-0.389462	0.241801	-0.841241	0.0623176	-1.68964	0.0910966	NA	Neither inactivation nor afterpotential protein G [Source:VB Community Annotation]	NA	lipase [Source:VB Community Annotation]
AGAP001546-RA	AGAP006132-RA	-0.44108	0.248642	-0.935415	0.0532562	-1.74884	0.0803181	NA	Neither inactivation nor afterpotential protein G [Source:VB Community Annotation]	NA	ganglioside-induced differentiation-associated-protein 1 [Source:VB Community Annotation]
AGAP001546-RA	AGAP004463-RA	-0.429258	0.257518	-0.909935	0.0514187	-1.75034	0.0800604	NA	Neither inactivation nor afterpotential protein G [Source:VB Community Annotation]	NA	ribosomal RNA-processing protein 17 [Source:VB Community Annotation]
AGAP001546-RA	AGAP002940-RA	-0.326648	0.259387	-0.715641	0.0623447	-1.64587	0.0997912	NA	Neither inactivation nor afterpotential protein G [Source:VB Community Annotation]	NA	coiled-coil-helix-coiled-coil-helix domain containing 4 [Source:VB Community Annotation]
AGAP001546-RA	AGAP005503-RA	-0.504772	0.318417	-0.963354	-0.0461893	-2.15741	0.0309734	NA	Neither inactivation nor afterpotential protein G [Source:VB Community Annotation]	NA	dehydrogenase/reductase SDR family member 11 precursor [Source:VB Community Annotation]
AGAP001549-RA	AGAP006890-RB	-0.25229	0.217196	-0.521233	0.0166536	-1.83863	0.0659693	NA	NA	Arf3	ADP-ribosylation factor 3 [Source:VB Community Annotation]
AGAP001549-RA	AGAP002422-RA	-0.230063	0.270226	-0.476715	0.0165885	-1.82818	0.0675224	NA	NA	CLIPD1	CLIP-domain serine protease [Source:VB Community Annotation]
AGAP001549-RA	AGAP002195-RB	-0.249762	0.230133	-0.530503	0.0309802	-1.74371	0.0812094	NA	NA	CYP325F2	cytochrome P450 [Source:VB Community Annotation]
AGAP001549-RA	AGAP007249-RB	-0.452753	0.36994	-0.73476	-0.170746	-3.14671	0.00165117	NA	NA	Flightin	NA
AGAP001549-RA	AGAP007507-RA	-0.283603	0.226923	-0.589392	0.0221847	-1.8178	0.0690942	NA	NA	mRpL48	39S ribosomal protein L48, mitochondrial [Source:VB Community Annotation]
AGAP001549-RA	AGAP008182-RA	-0.163446	0.314381	-0.301592	-0.0253005	-2.31896	0.0203971	NA	NA	NA	NA
AGAP001549-RA	AGAP001989-RA	-0.0727246	0.2458	-0.155149	0.00969942	-1.72935	0.083746	NA	NA	NA	NA
AGAP001549-RA	AGAP000885-RA	-0.12951	0.292768	-0.246654	-0.0123664	-2.16691	0.0302418	NA	NA	NA	aminopeptidase N [Source:VB Community Annotation]
AGAP001549-RA	AGAP000468-RA	-0.380919	0.4935	-0.577404	-0.184434	-3.79979	0.000144817	NA	NA	NA	NA
AGAP001549-RA	AGAP001729-RA	-0.277562	0.335723	-0.484146	-0.0709773	-2.63341	0.00845327	NA	NA	NA	protein farnesyltransferase subunit beta [Source:VB Community Annotation]
AGAP001549-RA	AGAP005528-RB	-0.360563	0.382337	-0.596287	-0.124839	-2.99801	0.00271746	NA	NA	NA	NA
AGAP001549-RA	AGAP003371-RA	-0.170584	0.247021	-0.348853	0.0076847	-1.87551	0.0607227	NA	NA	NA	NA
AGAP001549-RA	AGAP009379-RA	-0.134249	0.312168	-0.260709	-0.00778969	-2.08073	0.0374584	NA	NA	NA	cellular retinaldehyde-binding protein [Source:VB Community Annotation]
AGAP001549-RA	AGAP006157-RA	-0.308791	0.27507	-0.609566	-0.0080153	-2.01223	0.0441955	NA	NA	NA	NA
AGAP001549-RA	AGAP005889-RA	-0.18855	0.231254	-0.403018	0.0259174	-1.72314	0.0848627	NA	NA	NA	NA
AGAP001572-RA	AGAP008278-RA	0.68662	-0.265217	-0.0321316	1.40537	1.87238	0.0611542	NA	NA	D7L1	D7 long form salivary protein [Source:VB Community Annotation]
AGAP001572-RA	AGAP001352-RA	-0.674754	0.306963	-1.32083	-0.0286816	-2.04701	0.0406569	NA	NA	NA	NA
AGAP001589-RA	AGAP001890-RA	-0.390378	0.243462	-0.799874	0.0191184	-1.86849	0.0616935	NA	Methylthioribose-1-phosphate isomerase [Source:UniProtKB/Swiss-Prot;Acc:Q7PKS9]	NA	NA
AGAP001589-RA	AGAP007397-RA	-1.36642	0.250513	-2.59667	-0.136175	-2.17695	0.0294843	NA	Methylthioribose-1-phosphate isomerase [Source:UniProtKB/Swiss-Prot;Acc:Q7PKS9]	NA	YrdC domain-containing protein, mitochondrial [Source:VB Community Annotation]
AGAP001589-RA	AGAP007650-RA	-0.931627	0.205401	-2.02348	0.160222	-1.67238	0.0944491	NA	Methylthioribose-1-phosphate isomerase [Source:UniProtKB/Swiss-Prot;Acc:Q7PKS9]	NA	growth arrest and DNA-damage-inducible protein [Source:VB Community Annotation]
AGAP001594-RA	AGAP001989-RA	-0.133296	0.297709	-0.257317	-0.00927561	-2.10659	0.0351531	NA	NA	NA	NA
AGAP001594-RA	AGAP009602-RA	-1.20095	0.41831	-1.89	-0.511892	-3.41606	0.00063534	NA	NA	NA	NADH dehydrogenase (ubiquinone) 1 beta subcomplex 6 [Source:VB Community Annotation]
AGAP001594-RA	AGAP012188-RA	-0.71858	0.207221	-1.49252	0.0553596	-1.8198	0.0687892	NA	NA	NA	ubiquinol-cytochrome c reductase subunit 7 [Source:VB Community Annotation]
AGAP001610-RA	AGAP011787-RA	-0.0769793	0.339589	-0.156251	0.00229239	-1.90332	0.0569987	NA	NA	CLIPA5	CLIP-domain serine protease [Source:VB Community Annotation]
AGAP001610-RA	AGAP009217-RA	-0.0877402	0.363065	-0.167311	-0.00816923	-2.16123	0.0306779	NA	NA	CLIPB12	CLIP-domain serine protease [Source:VB Community Annotation]
AGAP001610-RA	AGAP008061-RA	0.0778751	-0.267396	-0.0118884	0.167639	1.70042	0.0890528	NA	NA	IDGF4	imaginal disc growth factor 4 [Source:VB Community Annotation]
AGAP001610-RA	AGAP001345-RA	-0.294102	0.471215	-0.476636	-0.111567	-3.15798	0.00158868	NA	NA	NA	hexamerin [Source:VB Community Annotation]
AGAP001610-RA	AGAP001890-RA	0.118515	-0.305283	-0.00104819	0.238078	1.94282	0.0520383	NA	NA	NA	NA
AGAP001610-RA	AGAP006227-RA	-0.16107	0.340665	-0.303543	-0.0185963	-2.21583	0.0267033	NA	NA	NA	alpha esterase [Source:VB Community Annotation]
AGAP001610-RA	AGAP012757-RA	0.12125	-0.274458	-0.0133894	0.25589	1.76508	0.0775495	NA	NA	NA	aminopeptidase N1 [Source:VB Community Annotation]
AGAP001610-RA	AGAP004103-RA	-0.21967	0.435461	-0.383706	-0.055633	-2.62473	0.00867165	NA	NA	NA	dehydrogenase/reductase SDR family member 11 precursor [Source:VB Community Annotation]
AGAP001610-RA	AGAP009766-RA	-0.12426	0.395346	-0.228314	-0.0202059	-2.34061	0.0192525	NA	NA	NA	NA
AGAP001610-RA	AGAP008487-RA	0.111366	-0.328021	-0.00260132	0.225334	1.91526	0.055459	NA	NA	NA	Sphingomyelin phosphodiesterase [Source:UniProtKB/TrEMBL;Acc:Q7Q4M5]
AGAP001610-RA	AGAP002913-RA	-0.147282	0.455858	-0.258523	-0.0360404	-2.59501	0.00945888	NA	NA	NA	NA
AGAP001610-RA	AGAP005767-RA	-0.223834	0.32877	-0.437997	-0.00967082	-2.04851	0.0405104	NA	NA	NA	NA
AGAP001610-RA	AGAP007409-RA	-0.225921	0.273549	-0.458942	0.00710044	-1.90028	0.0573969	NA	NA	NA	NA
AGAP001610-RA	AGAP006442-RA	-0.1118	0.343147	-0.213602	-0.00999837	-2.1525	0.0313581	NA	NA	NA	NA
AGAP001610-RA	AGAP003209-RA	0.13983	-0.310593	-0.00362901	0.283289	1.91042	0.0560793	NA	NA	NA	C-4 methylsterol oxidase [Source:VB Community Annotation]
AGAP001610-RA	AGAP004935-RA	-0.243117	0.315297	-0.473482	-0.012753	-2.06851	0.0385925	NA	NA	NA	NA
AGAP001610-RA	AGAP005499-RA	0.117811	-0.284493	-0.016193	0.251816	1.72315	0.0848606	NA	NA	NA	dehydrogenase/reductase SDR family member 11 precursor [Source:VB Community Annotation]
AGAP001610-RA	AGAP009145-RA	-0.191507	0.46158	-0.333476	-0.049538	-2.64391	0.00819535	NA	NA	NA	NA
AGAP001610-RA	AGAP003400-RA	-0.261947	0.249446	-0.570575	0.0466809	-1.66354	0.0962035	NA	NA	NA	NA
AGAP001610-RA	AGAP002830-RA	0.205445	-0.252612	-0.0353363	0.446227	1.67236	0.094454	NA	NA	NA	C-1-tetrahydrofolate synthase, mitochondrial precursor [Source:VB Community Annotation]
AGAP001610-RA	AGAP009983-RA	-0.320359	0.298855	-0.636371	-0.00434748	-1.98696	0.0469263	NA	NA	NA	Bhlh factor math6 [Source:VB Community Annotation]
AGAP001610-RA	AGAP007049-RA	-0.155322	0.368209	-0.29885	-0.0117945	-2.12106	0.0339164	NA	NA	NA	NA
AGAP001610-RA	AGAP006074-RA	-0.312547	0.278861	-0.635848	0.010754	-1.8948	0.0581183	NA	NA	Obp71	odorant-binding protein 71 [Source:VB Community Annotation]
AGAP001610-RA	AGAP009212-RA	-0.257988	0.611911	-0.3897	-0.126275	-3.83909	0.00012349	NA	NA	SRPN6	serine protease inhibitor (serpin) 6 [Source:VB Community Annotation]
AGAP001657-RA	AGAP004383-RA	-0.948602	0.504899	-1.42873	-0.468478	-3.87246	0.000107744	NA	hexamerin [Source:VB Community Annotation]	GSTD10	glutathione S-transferase delta class 10 [Source:VB Community Annotation]
AGAP001657-RA	AGAP000983-RA	-0.643849	0.237124	-1.27154	-0.0161545	-2.01044	0.0443843	NA	hexamerin [Source:VB Community Annotation]	NA	NA
AGAP001657-RA	AGAP004770-RA	0.331336	-0.221072	-0.0623188	0.724991	1.64972	0.0990011	NA	hexamerin [Source:VB Community Annotation]	NA	female reproductive tract protease GLEANR_896 [Source:VB Community Annotation]
AGAP001657-RA	AGAP002630-RA	-0.348779	0.227957	-0.754392	0.0568341	-1.68537	0.0919178	NA	hexamerin [Source:VB Community Annotation]	NA	NADH dehydrogenase (ubiquinone) 1 beta subcomplex 2 [Source:VB Community Annotation]
AGAP001659-RA	AGAP004164-RD	-0.496968	0.293168	-0.905574	-0.0883612	-2.38385	0.0171326	NA	hexamerin [Source:VB Community Annotation]	GSTD1-4	glutathione S-transferase delta class 1 [Source:VB Community Annotation]
AGAP001659-RA	AGAP001657-RA	-0.327416	0.323529	-0.561491	-0.0933406	-2.74158	0.00611453	NA	hexamerin [Source:VB Community Annotation]	NA	hexamerin [Source:VB Community Annotation]
AGAP001659-RA	AGAP006985-RA	-0.296559	0.210292	-0.644245	0.0511276	-1.67178	0.0945677	NA	hexamerin [Source:VB Community Annotation]	NA	NA
AGAP001659-RA	AGAP005838-RA	-0.615888	0.377069	-1.03768	-0.194093	-2.86192	0.00421089	NA	hexamerin [Source:VB Community Annotation]	NA	NA
AGAP001706-RA	AGAP012037-RA	-0.361514	0.330739	-0.635715	-0.0873127	-2.58411	0.00976294	NA	NA	CLIPB20	CLIP-domain serine protease [Source:VB Community Annotation]
AGAP001706-RA	AGAP011228-RA	-0.25613	0.30835	-0.465088	-0.0471713	-2.40246	0.0162852	NA	NA	NA	NA
AGAP001706-RA	AGAP004031-RA	-0.0932316	0.232111	-0.202615	0.0161521	-1.67058	0.0948052	NA	NA	NA	mitochondrial electron transfer flavoprotein subunit alpha [Source:VB Community Annotation]
AGAP001706-RA	AGAP011197-RA	-0.425044	0.582226	-0.636917	-0.21317	-3.932	8.42436e-05	NA	NA	NA	NA
AGAP001706-RA	AGAP008769-RA	-0.558353	0.336032	-0.967591	-0.149114	-2.67417	0.00749153	NA	NA	NA	very long chain acyl-CoA dehydrogenase [Source:VB Community Annotation]
AGAP001706-RA	AGAP007760-RA	-0.686672	0.25142	-1.33302	-0.0403272	-2.08229	0.037316	NA	NA	NA	NA
AGAP001706-RA	AGAP009634-RA	-0.262424	0.238602	-0.567173	0.0423258	-1.68778	0.0914532	NA	NA	NA	NA
AGAP001706-RA	AGAP009867-RA	-0.79922	0.243508	-1.54617	-0.0522746	-2.09717	0.0359786	NA	NA	NA	AFG1-family ATPase [Source:VB Community Annotation]
AGAP001717-RA	AGAP002195-RB	-0.858624	0.397232	-1.4693	-0.247949	-2.75581	0.00585472	NA	NA	CYP325F2	cytochrome P450 [Source:VB Community Annotation]
AGAP001717-RA	AGAP002417-RA	-0.535381	0.26161	-1.10444	0.0336822	-1.84399	0.0651846	NA	NA	CYP4AR1	cytochrome P450 [Source:VB Community Annotation]
AGAP001717-RA	AGAP006584-RA	-0.355004	0.248306	-0.736417	0.0264078	-1.8243	0.0681074	NA	NA	NA	Cysteine-rich venom protein [Source:VB Community Annotation]
AGAP001717-RA	AGAP005144-RA	-0.343586	0.279662	-0.695741	0.00856997	-1.9123	0.0558375	NA	NA	NA	replication factor C subunit 3/5 [Source:VB Community Annotation]
AGAP001717-RA	AGAP001956-RA	-0.365895	0.308677	-0.691468	-0.0403211	-2.20274	0.0276132	NA	NA	NA	Niemann-Pick Type C-2 [Source:VB Community Annotation]
AGAP001717-RA	AGAP011842-RA	-0.375478	0.26283	-0.774876	0.0239191	-1.84262	0.0653845	NA	NA	NA	signal peptidase complex subunit 2 [Source:VB Community Annotation]
AGAP001717-RA	AGAP003083-RA	-0.691086	0.400428	-1.18022	-0.201955	-2.76925	0.00561848	NA	NA	NA	lipase [Source:VB Community Annotation]
AGAP001717-RA	AGAP005313-RA	-0.483599	0.223356	-1.0409	0.0736993	-1.7008	0.0889801	NA	NA	NA	NA
AGAP001717-RA	AGAP005764-RA	-0.885938	0.3394	-1.5927	-0.179172	-2.45688	0.014015	NA	NA	NA	NA
AGAP001717-RA	AGAP004645-RA	-0.485329	0.257592	-1.00789	0.0372308	-1.82036	0.0687048	NA	NA	NA	juvenile hormone diol kinase [Source:VB Community Annotation]
AGAP001717-RA	AGAP002940-RA	-0.421607	0.312445	-0.841462	-0.00175219	-1.96818	0.0490474	NA	NA	NA	coiled-coil-helix-coiled-coil-helix domain containing 4 [Source:VB Community Annotation]
AGAP001717-RA	AGAP005503-RA	-0.571828	0.33664	-1.06679	-0.0768631	-2.26437	0.0235515	NA	NA	NA	dehydrogenase/reductase SDR family member 11 precursor [Source:VB Community Annotation]
AGAP001717-RA	AGAP008885-RA	-0.329446	0.269613	-0.71422	0.0553283	-1.67816	0.0933152	NA	NA	NA	parafibromin [Source:VB Community Annotation]
AGAP001717-RA	AGAP010387-RA	0.619459	-0.233013	-0.0721673	1.31109	1.75549	0.0791764	NA	NA	NA	alanine-glyoxylate aminotransferase [Source:VB Community Annotation]
AGAP001729-RA	AGAP002422-RA	-0.759358	0.336429	-1.45441	-0.0643097	-2.14135	0.0322458	NA	protein farnesyltransferase subunit beta [Source:VB Community Annotation]	CLIPD1	CLIP-domain serine protease [Source:VB Community Annotation]
AGAP001729-RA	AGAP002195-RB	-0.76495	0.26586	-1.55582	0.0259165	-1.89577	0.0579903	NA	protein farnesyltransferase subunit beta [Source:VB Community Annotation]	CYP325F2	cytochrome P450 [Source:VB Community Annotation]
AGAP001729-RA	AGAP012136-RA	-0.502403	0.347219	-0.925554	-0.0792513	-2.32708	0.0199607	NA	protein farnesyltransferase subunit beta [Source:VB Community Annotation]	mRpS25	28S ribosomal protein S25, mitochondrial [Source:VB Community Annotation]
AGAP001729-RA	AGAP007492-RA	-0.695329	0.263798	-1.35727	-0.0333886	-2.05886	0.0395073	NA	protein farnesyltransferase subunit beta [Source:VB Community Annotation]	NA	signal recognition particle subunit SRP9 [Source:VB Community Annotation]
AGAP001729-RA	AGAP011698-RA	-0.528531	0.274146	-1.08044	0.0233769	-1.87698	0.0605207	NA	protein farnesyltransferase subunit beta [Source:VB Community Annotation]	NA	deoxyribonuclease I [Source:VB Community Annotation]
AGAP001729-RA	AGAP001572-RA	-0.733019	0.290116	-1.40847	-0.057572	-2.12706	0.033415	NA	protein farnesyltransferase subunit beta [Source:VB Community Annotation]	NA	NA
AGAP001729-RA	AGAP011971-RA	0.383504	-0.263918	-0.0372753	0.804284	1.78637	0.0740392	NA	protein farnesyltransferase subunit beta [Source:VB Community Annotation]	NA	Ser/Thr protein phosphatase/nucleotidase [Source:VB Community Annotation]
AGAP001729-RA	AGAP009833-RA	-0.523982	0.341823	-0.973274	-0.07469	-2.28583	0.0222643	NA	protein farnesyltransferase subunit beta [Source:VB Community Annotation]	NA	voltage-dependent anion-selective channel protein 2 [Source:VB Community Annotation]
AGAP001729-RA	AGAP005838-RA	-0.565409	0.240004	-1.22229	0.091476	-1.68706	0.0915926	NA	protein farnesyltransferase subunit beta [Source:VB Community Annotation]	NA	NA
AGAP001729-RA	AGAP004987-RA	0.750132	-0.248486	-0.0637939	1.56406	1.80638	0.0708591	NA	protein farnesyltransferase subunit beta [Source:VB Community Annotation]	NA	NA
AGAP001729-RA	AGAP009145-RA	-0.47504	0.306614	-0.946732	-0.00334805	-1.97391	0.0483918	NA	protein farnesyltransferase subunit beta [Source:VB Community Annotation]	NA	NA
AGAP001769-RD	AGAP001769-RA	-21.0911	0.442661	-31.0785	-11.1038	-4.13908	3.48696e-05	NA	beat protein [Source:VB Community Annotation]	NA	beat protein [Source:VB Community Annotation]
AGAP001778-RA	AGAP006899-RA	-3.46473	0.4297	-5.39818	-1.53128	-3.51231	0.000444238	NA	NA	NA	basic tail-containing salivary secreted peptide [Source:VB Community Annotation]
AGAP001778-RA	AGAP008351-RA	-3.8384	0.25913	-7.17435	-0.502456	-2.25521	0.02412	NA	NA	NA	NA
AGAP001791-RA	AGAP012292-RA	0.999671	-0.313469	0.0198198	1.97952	1.99965	0.0455385	Nep2	neprilysin, neutral endopeptidase 2 [Source:VB Community Annotation]	CYP9J4	cytochrome P450 [Source:VB Community Annotation]
AGAP001799-RA	AGAP011516-RA	-2.87333	0.401788	-4.53895	-1.20771	-3.38116	0.000721814	NA	tropomyosin 1 [Source:VB Community Annotation]	NA	actin, cytoplasmic [Source:VB Community Annotation]
AGAP001799-RA	AGAP011514-RA	-2.45186	0.29582	-4.372	-0.531711	-2.50275	0.0123234	NA	tropomyosin 1 [Source:VB Community Annotation]	NA	cytoplasmic actin [Source:VB Community Annotation]
AGAP001799-RB	AGAP010122-RA	-0.87075	0.225163	-1.75941	0.017912	-1.92049	0.0547955	NA	tropomyosin 1 [Source:VB Community Annotation]	CPR132	cuticular protein RR-2 family 132 [Source:VB Community Annotation]
AGAP001799-RB	AGAP011250-RA	-1.16783	0.190034	-2.49292	0.157253	-1.7274	0.0840959	NA	tropomyosin 1 [Source:VB Community Annotation]	NA	NA
AGAP001799-RB	AGAP008820-RA	-2.33652	0.302787	-4.00951	-0.663532	-2.73737	0.00619334	NA	tropomyosin 1 [Source:VB Community Annotation]	NA	NA
AGAP001826-RA	AGAP003785-RE	-0.910066	0.340592	-1.55261	-0.267525	-2.77606	0.00550227	Lp	lipophorin [Source:VB Community Annotation]	NA	glucose dehydrogenase (acceptor) [Source:VB Community Annotation]
AGAP001826-RA	AGAP005323-RB	-0.669208	0.234799	-1.36559	0.0271752	-1.88351	0.0596307	Lp	lipophorin [Source:VB Community Annotation]	NA	D-aspartate oxidase [Source:VB Community Annotation]
AGAP001826-RA	AGAP007287-RA	-1.03187	0.286115	-1.85367	-0.210063	-2.461	0.013855	Lp	lipophorin [Source:VB Community Annotation]	OBP47	odorant-binding protein 47 [Source:VB Community Annotation]
AGAP001889-RA	AGAP011785-RA	-0.310915	0.347037	-0.55414	-0.06769	-2.50547	0.0122288	NA	NA	CLIPE6	CLIP-domain serine protease [Source:VB Community Annotation]
AGAP001889-RA	AGAP003941-RA	-0.66252	0.47097	-1.03893	-0.28611	-3.4498	0.000560998	NA	NA	NA	LYR motif-containing protein 5 [Source:VB Community Annotation]
AGAP001889-RA	AGAP002076-RA	-0.362982	0.290321	-0.690868	-0.035096	-2.16979	0.0300225	NA	NA	NA	heat shock 70kDa protein 1/8 [Source:VB Community Annotation]
AGAP001890-RA	AGAP004382-RA	-0.339479	0.34742	-0.652434	-0.0265249	-2.12612	0.0334931	NA	NA	GSTD3	glutathione S-transferase delta class 3 [Source:VB Community Annotation]
AGAP001890-RA	AGAP002917-RA	-0.466623	0.30205	-0.916764	-0.0164831	-2.03177	0.0421769	NA	NA	mRpL34	39S ribosomal protein L34, mitochondrial [Source:VB Community Annotation]
AGAP001890-RA	AGAP007165-RA	-0.191938	0.263824	-0.414134	0.0302586	-1.69309	0.0904387	NA	NA	NA	Late trypsin [Source:VB Community Annotation]
AGAP001890-RA	AGAP002363-RA	-0.436346	0.22184	-0.955257	0.0825641	-1.64814	0.0993233	NA	NA	NA	NA
AGAP001890-RA	AGAP002736-RA	-0.559748	0.246798	-1.15311	0.0336181	-1.84895	0.0644646	NA	NA	NA	NA
AGAP001890-RA	AGAP006581-RB	-0.370955	0.300939	-0.719204	-0.0227053	-2.08779	0.0368169	NA	NA	NA	NA
AGAP001890-RA	AGAP013106-RA	-0.408962	0.229209	-0.886694	0.0687705	-1.67785	0.0933756	NA	NA	NA	Niemann-Pick Type C-2 [Source:VB Community Annotation]
AGAP001890-RA	AGAP004103-RA	0.435303	-0.34939	0.0607765	0.80983	2.27806	0.022723	NA	NA	NA	dehydrogenase/reductase SDR family member 11 precursor [Source:VB Community Annotation]
AGAP001890-RA	AGAP002913-RA	0.215338	-0.269861	-0.0386475	0.469323	1.66176	0.0965613	NA	NA	NA	NA
AGAP001890-RA	AGAP011477-RA	-0.287616	0.24316	-0.62113	0.0458973	-1.69027	0.0909764	NA	NA	NA	eupolytin [Source:VB Community Annotation]
AGAP001890-RA	AGAP007650-RA	-1.14196	0.421051	-1.87678	-0.407148	-3.046	0.00231907	NA	NA	NA	growth arrest and DNA-damage-inducible protein [Source:VB Community Annotation]
AGAP001890-RA	AGAP000586-RA	-0.308393	0.33315	-0.608724	-0.00806234	-2.01262	0.044155	NA	NA	NA	NA
AGAP001899-RA	AGAP007264-RA	-2.14573	0.232611	-4.21715	-0.0743134	-2.03032	0.0423244	NA	fatty acid synthase, animal type [Source:VB Community Annotation]	NA	elongation of very long chain fatty acids protein 4 [Source:VB Community Annotation]
AGAP001899-RA	AGAP001473-RA	-3.06716	0.288531	-5.46095	-0.673377	-2.51135	0.012027	NA	fatty acid synthase, animal type [Source:VB Community Annotation]	NA	propionyl-CoA synthetase [Source:VB Community Annotation]
AGAP001899-RA	AGAP004787-RA	-2.7344	0.353118	-4.52011	-0.948688	-3.00128	0.00268846	NA	fatty acid synthase, animal type [Source:VB Community Annotation]	NA	Fatty acyl-CoA reductase [Source:UniProtKB/TrEMBL;Acc:Q7Q2S4]
AGAP001903-RA	AGAP007827-RA	-6.25719	0.424227	-9.49325	-3.02114	-3.78983	0.00015075	Mdh2	NAD-dependent malate dehydrogenase [Source:VB Community Annotation]	Eno	enolase [Source:VB Community Annotation]
AGAP001903-RA	AGAP012188-RA	-5.17698	0.354875	-8.33683	-2.01713	-3.21119	0.00132187	Mdh2	NAD-dependent malate dehydrogenase [Source:VB Community Annotation]	NA	ubiquinol-cytochrome c reductase subunit 7 [Source:VB Community Annotation]
AGAP001956-RA	AGAP004809-RA	-0.68531	0.234038	-1.43249	0.0618709	-1.7977	0.0722245	NA	Niemann-Pick Type C-2 [Source:VB Community Annotation]	APN1	alanyl aminopeptidase N 1 [Source:VB Community Annotation]
AGAP001956-RA	AGAP007507-RA	-0.697583	0.292461	-1.32803	-0.067138	-2.16873	0.0301035	NA	Niemann-Pick Type C-2 [Source:VB Community Annotation]	mRpL48	39S ribosomal protein L48, mitochondrial [Source:VB Community Annotation]
AGAP001956-RA	AGAP011842-RA	-0.392268	0.286543	-0.77177	-0.0127662	-2.02593	0.0427716	NA	Niemann-Pick Type C-2 [Source:VB Community Annotation]	NA	signal peptidase complex subunit 2 [Source:VB Community Annotation]
AGAP001956-RA	AGAP011052-RA	-0.288509	0.25021	-0.618299	0.0412817	-1.71466	0.0864084	NA	Niemann-Pick Type C-2 [Source:VB Community Annotation]	NA	aldose reductase [Source:VB Community Annotation]
AGAP001956-RA	AGAP005499-RA	-0.52186	0.468787	-0.849277	-0.194444	-3.12399	0.00178415	NA	Niemann-Pick Type C-2 [Source:VB Community Annotation]	NA	dehydrogenase/reductase SDR family member 11 precursor [Source:VB Community Annotation]
AGAP001956-RA	AGAP011522-RA	-0.428427	0.326923	-0.798704	-0.0581499	-2.26781	0.023341	NA	Niemann-Pick Type C-2 [Source:VB Community Annotation]	NA	NA
AGAP001956-RA	AGAP006157-RA	-0.530116	0.247432	-1.15014	0.0899087	-1.67578	0.0937805	NA	Niemann-Pick Type C-2 [Source:VB Community Annotation]	NA	NA
AGAP001956-RA	AGAP009859-RA	-0.507144	0.324366	-0.95183	-0.0624584	-2.23529	0.0253982	NA	Niemann-Pick Type C-2 [Source:VB Community Annotation]	NA	NA
AGAP001956-RA	AGAP003977-RA	-0.354182	0.289547	-0.719602	0.0112373	-1.89973	0.057469	NA	Niemann-Pick Type C-2 [Source:VB Community Annotation]	NA	NA
AGAP001956-RA	AGAP012984-RA	-0.680416	0.250701	-1.37463	0.0137965	-1.92105	0.0547257	NA	Niemann-Pick Type C-2 [Source:VB Community Annotation]	NA	Protease m1 zinc metalloprotease [Source:VB Community Annotation]
AGAP001956-RA	AGAP002940-RA	-0.384584	0.297423	-0.783524	0.0143564	-1.88947	0.0588293	NA	Niemann-Pick Type C-2 [Source:VB Community Annotation]	NA	coiled-coil-helix-coiled-coil-helix domain containing 4 [Source:VB Community Annotation]
AGAP001956-RA	AGAP005503-RA	-0.437632	0.26886	-0.907941	0.0326777	-1.82382	0.0681798	NA	Niemann-Pick Type C-2 [Source:VB Community Annotation]	NA	dehydrogenase/reductase SDR family member 11 precursor [Source:VB Community Annotation]
AGAP001956-RA	AGAP007049-RA	0.295861	-0.260907	-0.0529874	0.644709	1.66229	0.0964544	NA	Niemann-Pick Type C-2 [Source:VB Community Annotation]	NA	NA
AGAP001969-RA	AGAP003308-RA	-0.344225	0.257604	-0.657864	-0.0305853	-2.15113	0.0314656	NA	polyubiquitin [Source:VB Community Annotation]	CPAP3-C	cuticular protein [Source:VB Community Annotation]
AGAP001969-RA	AGAP008278-RA	-0.254967	0.246743	-0.52443	0.0144951	-1.85457	0.0636581	NA	polyubiquitin [Source:VB Community Annotation]	D7L1	D7 long form salivary protein [Source:VB Community Annotation]
AGAP001969-RA	AGAP011928-RA	-0.306469	0.26297	-0.576003	-0.036934	-2.22858	0.0258421	NA	polyubiquitin [Source:VB Community Annotation]	NA	NA
AGAP001989-RA	AGAP002422-RA	-0.25811	0.319545	-0.537374	0.0211527	-1.81154	0.0700572	NA	NA	CLIPD1	CLIP-domain serine protease [Source:VB Community Annotation]
AGAP001989-RA	AGAP002417-RA	-0.275535	0.282636	-0.572518	0.0214479	-1.81845	0.0689953	NA	NA	CYP4AR1	cytochrome P450 [Source:VB Community Annotation]
AGAP001989-RA	AGAP007249-RA	-0.187931	0.265311	-0.400085	0.0242228	-1.73622	0.0825257	NA	NA	Flightin	NA
AGAP001989-RA	AGAP001161-RA	0.200315	-0.269	-0.0198328	0.420463	1.78343	0.0745169	NA	NA	GPROP6	long wavelength sensitive opsin [Source:VB Community Annotation]
AGAP001989-RA	AGAP003714-RA	-0.221201	0.33648	-0.435181	-0.00722186	-2.02615	0.0427494	NA	NA	HPX3	heme peroxidase 3 [Source:VB Community Annotation]
AGAP001989-RA	AGAP000885-RA	-0.125138	0.298165	-0.257409	0.00713346	-1.8543	0.0636968	NA	NA	NA	aminopeptidase N [Source:VB Community Annotation]
AGAP001989-RA	AGAP008468-RA	-0.161711	0.29227	-0.335265	0.0118418	-1.82627	0.0678102	NA	NA	NA	fatty acid synthase, animal type [Source:VB Community Annotation]
AGAP001989-RA	AGAP006227-RA	-0.307979	0.487433	-0.499195	-0.116764	-3.15686	0.00159476	NA	NA	NA	alpha esterase [Source:VB Community Annotation]
AGAP001989-RA	AGAP005396-RA	-0.315632	0.268212	-0.643362	0.0120985	-1.88764	0.0590737	NA	NA	NA	NA
AGAP001989-RA	AGAP004103-RA	-0.233173	0.345889	-0.452153	-0.0141931	-2.08704	0.0368848	NA	NA	NA	dehydrogenase/reductase SDR family member 11 precursor [Source:VB Community Annotation]
AGAP001989-RA	AGAP009224-RA	0.172686	-0.294149	-0.0230636	0.368436	1.72907	0.0837967	NA	NA	NA	NA
AGAP001989-RA	AGAP008544-RA	-0.242567	0.244912	-0.530531	0.0453971	-1.65101	0.0987368	NA	NA	NA	AMP dependent ligase [Source:VB Community Annotation]
AGAP001989-RA	AGAP011698-RA	-0.219096	0.31756	-0.440847	0.00265506	-1.93653	0.0528025	NA	NA	NA	deoxyribonuclease I [Source:VB Community Annotation]
AGAP001989-RA	AGAP002913-RA	-0.202392	0.468763	-0.350894	-0.0538911	-2.67128	0.00755618	NA	NA	NA	NA
AGAP001989-RA	AGAP000570-RA	0.417801	-0.328968	-0.0109409	0.846543	1.90998	0.0561353	NA	NA	NA	NA
AGAP001989-RA	AGAP009743-RA	-0.193538	0.389425	-0.363012	-0.024063	-2.23829	0.025202	NA	NA	NA	ribonuclease Z [Source:VB Community Annotation]
AGAP001989-RA	AGAP010363-RA	-0.172915	0.333101	-0.351473	0.00564285	-1.89806	0.0576883	NA	NA	NA	NA
AGAP001989-RA	AGAP002459-RA	-0.188175	0.303528	-0.393469	0.0171177	-1.79657	0.0724037	NA	NA	NA	NA
AGAP001989-RA	AGAP000523-RA	-0.335001	0.307767	-0.660068	-0.00993292	-2.01989	0.0433947	NA	NA	NA	F-type H+-transporting ATPase subunit c [Source:VB Community Annotation]
AGAP001989-RA	AGAP008584-RA	-0.26763	0.266676	-0.577396	0.0421355	-1.69339	0.0903806	NA	NA	NA	lysosomal alpha-mannosidase [Source:VB Community Annotation]
AGAP001989-RA	AGAP008922-RA	-0.23418	0.310617	-0.476472	0.00811107	-1.89439	0.0581738	NA	NA	NA	NA
AGAP001989-RA	AGAP002940-RA	-0.194741	0.302959	-0.413855	0.0243727	-1.74198	0.0815113	NA	NA	NA	coiled-coil-helix-coiled-coil-helix domain containing 4 [Source:VB Community Annotation]
AGAP001989-RA	AGAP002667-RA	0.149437	-0.295341	-0.0281202	0.326995	1.64959	0.0990268	NA	NA	Tctp	Translationally-controlled tumor protein homolog [Source:UniProtKB/Swiss-Prot;Acc:Q7QCK2]
AGAP001991-RA	AGAP009833-RA	-0.753778	0.305487	-1.49253	-0.0150298	-1.99988	0.0455136	NA	NA	NA	voltage-dependent anion-selective channel protein 2 [Source:VB Community Annotation]
AGAP001991-RA	AGAP004935-RA	-1.13594	0.245089	-2.39442	0.122549	-1.76914	0.0768707	NA	NA	NA	NA
AGAP001991-RA	AGAP005838-RA	-1.46105	0.385287	-2.54318	-0.378913	-2.6463	0.00813774	NA	NA	NA	NA
AGAP001991-RA	AGAP004770-RA	0.900411	-0.248548	-0.13264	1.93346	1.70834	0.0875727	NA	NA	NA	female reproductive tract protease GLEANR_896 [Source:VB Community Annotation]
AGAP001991-RA	AGAP000017-RA	-1.52589	0.25327	-3.13156	0.0797832	-1.86261	0.0625171	NA	NA	NA	NA
AGAP001991-RA	AGAP002505-RA	-1.06337	0.30692	-1.95166	-0.175067	-2.34628	0.0189619	NA	NA	NA	voltage-dependent calcium channel alpha 1, invertebrate [Source:VB Community Annotation]
AGAP001991-RA	AGAP003977-RA	0.721066	-0.263629	-0.100274	1.54241	1.72071	0.0853033	NA	NA	NA	NA
AGAP001998-RA	AGAP002195-RB	-1.83863	0.431363	-2.90749	-0.769757	-3.37152	0.000747558	mRpS10	28S ribosomal protein S10, mitochondrial [Source:VB Community Annotation]	CYP325F2	cytochrome P450 [Source:VB Community Annotation]
AGAP001998-RA	AGAP011522-RA	-1.02757	0.381041	-1.70322	-0.351919	-2.98088	0.00287419	mRpS10	28S ribosomal protein S10, mitochondrial [Source:VB Community Annotation]	NA	NA
AGAP001998-RA	AGAP005873-RA	-1.81716	0.23973	-3.46126	-0.173049	-2.1663	0.0302884	mRpS10	28S ribosomal protein S10, mitochondrial [Source:VB Community Annotation]	NA	DNA-directed RNA polymerases I, II, and III subunit RPABC2 [Source:VB Community Annotation]
AGAP002015-RA	AGAP000604-RA	-0.537578	0.237689	-1.10789	0.0327333	-1.8475	0.064674	NA	dynein heavy chain 1, cytosolic [Source:VB Community Annotation]	NA	NA
AGAP002015-RA	AGAP005764-RA	-1.60951	0.378877	-2.65606	-0.56296	-3.01432	0.00257552	NA	dynein heavy chain 1, cytosolic [Source:VB Community Annotation]	NA	NA
AGAP002015-RB	AGAP008468-RA	-0.597391	0.25826	-1.18917	-0.00561287	-1.97859	0.0478622	NA	dynein heavy chain 1, cytosolic [Source:VB Community Annotation]	NA	fatty acid synthase, animal type [Source:VB Community Annotation]
AGAP002015-RB	AGAP005396-RA	-1.95882	0.398151	-3.111	-0.806637	-3.33219	0.000861667	NA	dynein heavy chain 1, cytosolic [Source:VB Community Annotation]	NA	NA
AGAP002015-RB	AGAP011435-RA	-1.15541	0.220398	-2.40889	0.0980665	-1.80666	0.0708155	NA	dynein heavy chain 1, cytosolic [Source:VB Community Annotation]	NA	carboxypeptidase A [Source:VB Community Annotation]
AGAP002038-RA	AGAP010672-RA	-1.36617	0.194544	-2.84508	0.112747	-1.81058	0.0702064	NA	NA	NA	succinate dehydrogenase (ubiquinone) cytochrome b560 subunit [Source:VB Community Annotation]
AGAP002038-RA	AGAP001884-RA	-2.94389	0.232492	-5.59315	-0.294632	-2.17798	0.0294077	NA	NA	NA	fumarate hydratase, class II [Source:VB Community Annotation]
AGAP002038-RA	AGAP005005-RA	-2.48659	0.48802	-3.6994	-1.27377	-4.0185	5.85703e-05	NA	NA	NA	NA
AGAP002038-RA	AGAP000523-RA	-1.34979	0.247449	-2.64597	-0.0536103	-2.04107	0.0412443	NA	NA	NA	F-type H+-transporting ATPase subunit c [Source:VB Community Annotation]
AGAP002076-RA	AGAP006723-RA	-0.57	0.312618	-1.08901	-0.050994	-2.15258	0.031352	NA	heat shock 70kDa protein 1/8 [Source:VB Community Annotation]	COEAE2G	carboxylesterase [Source:VB Community Annotation]
AGAP002076-RA	AGAP002917-RA	-0.800147	0.412479	-1.37326	-0.227038	-2.73646	0.00621049	NA	heat shock 70kDa protein 1/8 [Source:VB Community Annotation]	mRpL34	39S ribosomal protein L34, mitochondrial [Source:VB Community Annotation]
AGAP002076-RA	AGAP003209-RA	-0.395151	0.283017	-0.811925	0.0216228	-1.85831	0.0631246	NA	heat shock 70kDa protein 1/8 [Source:VB Community Annotation]	NA	C-4 methylsterol oxidase [Source:VB Community Annotation]
AGAP002076-RA	AGAP007959-RA	-0.303039	0.24496	-0.640798	0.0347198	-1.75852	0.0786587	NA	heat shock 70kDa protein 1/8 [Source:VB Community Annotation]	NA	NA
AGAP002076-RA	AGAP011784-RA	-0.451758	0.288715	-0.913947	0.0104316	-1.91576	0.0553953	NA	heat shock 70kDa protein 1/8 [Source:VB Community Annotation]	NA	NA
AGAP002076-RA	AGAP013219-RA	-0.469541	0.325554	-0.901591	-0.0374917	-2.13008	0.0331649	NA	heat shock 70kDa protein 1/8 [Source:VB Community Annotation]	NA	elongation of very long chain fatty acids protein 7 [Source:VB Community Annotation]
AGAP002076-RA	AGAP000211-RA	-0.493398	0.259982	-1.04769	0.0608889	-1.74469	0.0810384	NA	heat shock 70kDa protein 1/8 [Source:VB Community Annotation]	NA	triacylglycerol lipase [Source:VB Community Annotation]
AGAP002076-RA	AGAP003848-RA	-0.476383	0.308113	-0.953583	0.000816722	-1.95665	0.0503892	NA	heat shock 70kDa protein 1/8 [Source:VB Community Annotation]	NA	acyl-CoA thioesterase 9.1 [Source:VB Community Annotation]
AGAP002088-RA	AGAP011245-RA	-3.09215	0.316182	-5.30797	-0.876329	-2.73515	0.00623509	NA	U3 small nucleolar RNA-associated protein 15 [Source:VB Community Annotation]	NA	chloride channel [Source:VB Community Annotation]
AGAP002088-RA	AGAP004556-RA	-1.26216	0.216914	-2.60709	0.0827649	-1.83938	0.0658587	NA	U3 small nucleolar RNA-associated protein 15 [Source:VB Community Annotation]	NA	ribosome biogenesis protein SSF1/2 [Source:VB Community Annotation]
AGAP002088-RA	AGAP009743-RA	-0.690975	0.311564	-1.32118	-0.060774	-2.14901	0.0316333	NA	U3 small nucleolar RNA-associated protein 15 [Source:VB Community Annotation]	NA	ribonuclease Z [Source:VB Community Annotation]
AGAP002088-RA	AGAP008885-RA	-0.763503	0.293936	-1.51019	-0.0168162	-2.00414	0.0450549	NA	U3 small nucleolar RNA-associated protein 15 [Source:VB Community Annotation]	NA	parafibromin [Source:VB Community Annotation]
AGAP002091-RA	AGAP000180-RA	-3.44221	0.474817	-5.17638	-1.70805	-3.89048	0.000100045	NA	phosphoribosylformylglycinamidine synthase [Source:VB Community Annotation]	NA	phosphoribosylaminoimidazole carboxylase [Source:VB Community Annotation]
AGAP002091-RA	AGAP002830-RA	-1.29539	0.255344	-2.52767	-0.0631069	-2.06037	0.0393628	NA	phosphoribosylformylglycinamidine synthase [Source:VB Community Annotation]	NA	C-1-tetrahydrofolate synthase, mitochondrial precursor [Source:VB Community Annotation]
AGAP002113-RA	AGAP006421-RA	-2.06001	0.275235	-4.43556	0.315537	-1.69966	0.089195	NA	cytochrome b5 [Source:VB Community Annotation]	A5R1	antigen 5 related protein 1 [Source:VB Community Annotation]
AGAP002113-RA	AGAP002865-RA	-1.01503	0.379384	-1.87641	-0.153644	-2.3096	0.0209101	NA	cytochrome b5 [Source:VB Community Annotation]	CYP6P3	cytochrome P450 [Source:VB Community Annotation]
AGAP002113-RA	AGAP005195-RA	-0.827927	0.28114	-1.80945	0.153594	-1.65329	0.0982724	NA	cytochrome b5 [Source:VB Community Annotation]	NA	NA
AGAP002113-RA	AGAP001610-RA	0.70276	-0.289688	-0.123062	1.52858	1.66793	0.0953306	NA	cytochrome b5 [Source:VB Community Annotation]	NA	NA
AGAP002113-RA	AGAP012842-RA	-3.32122	0.38851	-5.67052	-0.971913	-2.77086	0.00559091	NA	cytochrome b5 [Source:VB Community Annotation]	NA	NA
AGAP002113-RA	AGAP003027-RA	-1.90345	0.403575	-3.49278	-0.314117	-2.34738	0.0189062	NA	cytochrome b5 [Source:VB Community Annotation]	NA	dumpy-like protein [Source:VB Community Annotation]
AGAP002113-RA	AGAP012735-RA	-1.82221	0.285427	-3.90001	0.255578	-1.71891	0.0856306	NA	cytochrome b5 [Source:VB Community Annotation]	NA	NA
AGAP002113-RA	AGAP002588-RA	-2.5329	0.316335	-5.01295	-0.0528454	-2.00176	0.0453101	NA	cytochrome b5 [Source:VB Community Annotation]	NA	NA
AGAP002113-RA	AGAP006434-RA	-2.15619	0.333047	-4.18666	-0.125711	-2.08135	0.0374021	NA	cytochrome b5 [Source:VB Community Annotation]	NA	NA
AGAP002113-RA	AGAP013066-RA	-2.54518	0.366549	-4.59874	-0.491628	-2.42923	0.0151309	NA	cytochrome b5 [Source:VB Community Annotation]	NA	NA
AGAP002113-RA	AGAP007409-RA	3.65544	-0.286782	-0.0192967	7.33019	1.94971	0.051211	NA	cytochrome b5 [Source:VB Community Annotation]	NA	NA
AGAP002113-RA	AGAP011477-RA	-2.05511	0.278041	-4.35868	0.248468	-1.74859	0.0803617	NA	cytochrome b5 [Source:VB Community Annotation]	NA	eupolytin [Source:VB Community Annotation]
AGAP002113-RA	AGAP004324-RA	1.92225	-0.381056	0.15674	3.68776	2.13401	0.0328422	NA	cytochrome b5 [Source:VB Community Annotation]	NA	Protein yellow [Source:VB Community Annotation]
AGAP002113-RA	AGAP006964-RA	-2.59414	0.279924	-5.41791	0.229628	-1.80061	0.0717638	NA	cytochrome b5 [Source:VB Community Annotation]	NA	pyroglutamyl-peptidase [Source:VB Community Annotation]
AGAP002113-RA	AGAP013219-RA	2.09514	-0.291902	-0.250128	4.44041	1.75096	0.0799525	NA	cytochrome b5 [Source:VB Community Annotation]	NA	elongation of very long chain fatty acids protein 7 [Source:VB Community Annotation]
AGAP002113-RA	AGAP011442-RA	-2.88452	0.259118	-6.24068	0.471635	-1.68456	0.0920727	NA	cytochrome b5 [Source:VB Community Annotation]	NA	serine carboxypeptidase 1 [Source:VB Community Annotation]
AGAP002113-RA	AGAP003583-RA	-2.23481	0.294882	-4.67466	0.205039	-1.79529	0.0726081	NA	cytochrome b5 [Source:VB Community Annotation]	NA	L-iditol 2-dehydrogenase [Source:VB Community Annotation]
AGAP002113-RA	AGAP009145-RA	2.04871	-0.319946	-0.190136	4.28756	1.79355	0.0728858	NA	cytochrome b5 [Source:VB Community Annotation]	NA	NA
AGAP002113-RA	AGAP006132-RA	2.89786	-0.277107	-0.391546	6.18727	1.7267	0.0842221	NA	cytochrome b5 [Source:VB Community Annotation]	NA	ganglioside-induced differentiation-associated-protein 1 [Source:VB Community Annotation]
AGAP002113-RA	AGAP003713-RA	-3.92226	0.263764	-8.23279	0.388265	-1.78346	0.0745122	NA	cytochrome b5 [Source:VB Community Annotation]	NA	NA
AGAP002113-RA	AGAP002830-RA	-3.22075	0.256595	-7.01786	0.576373	-1.66249	0.0964151	NA	cytochrome b5 [Source:VB Community Annotation]	NA	C-1-tetrahydrofolate synthase, mitochondrial precursor [Source:VB Community Annotation]
AGAP002113-RA	AGAP003195-RA	2.85121	-0.298253	-0.150479	5.85289	1.86174	0.0626394	NA	cytochrome b5 [Source:VB Community Annotation]	NA	fatty acyl-CoA elongase [Source:VB Community Annotation]
AGAP002113-RA	AGAP008294-RA	-2.64514	0.264885	-5.76993	0.479651	-1.65914	0.097087	NA	cytochrome b5 [Source:VB Community Annotation]	TRYP3	trypsin 3 [Source:VB Community Annotation]
AGAP002113-RA	AGAP008293-RA	-1.99273	0.297108	-3.98725	0.00179025	-1.95824	0.0502018	NA	cytochrome b5 [Source:VB Community Annotation]	TRYP7	trypsin 7 [Source:VB Community Annotation]
AGAP002113-RB	AGAP006890-RA	-3.09873	0.316412	-5.29593	-0.901533	-2.76421	0.0057061	NA	cytochrome b5 [Source:VB Community Annotation]	Arf3	ADP-ribosylation factor 3 [Source:VB Community Annotation]
AGAP002113-RB	AGAP006263-RA	-0.69388	0.237625	-1.37826	-0.00950068	-1.98721	0.0468992	NA	cytochrome b5 [Source:VB Community Annotation]	ARR2	arrestin Arr2-like [Source:VB Community Annotation]
AGAP002113-RB	AGAP012136-RA	-0.828078	0.253783	-1.72787	0.0717093	-1.8038	0.0712633	NA	cytochrome b5 [Source:VB Community Annotation]	mRpS25	28S ribosomal protein S25, mitochondrial [Source:VB Community Annotation]
AGAP002113-RB	AGAP007406-RA	-1.3346	0.323366	-2.28175	-0.387451	-2.76178	0.00574877	NA	cytochrome b5 [Source:VB Community Annotation]	NA	Elongation factor 1-alpha [Source:UniProtKB/TrEMBL;Acc:Q7PT29]
AGAP002113-RB	AGAP008640-RA	-0.898965	0.231086	-1.91511	0.117177	-1.73398	0.0829214	NA	cytochrome b5 [Source:VB Community Annotation]	NA	NA
AGAP002113-RB	AGAP000586-RA	-0.789913	0.250274	-1.71947	0.13964	-1.66556	0.0958005	NA	cytochrome b5 [Source:VB Community Annotation]	NA	NA
AGAP002113-RB	AGAP010387-RA	-2.99239	0.374977	-4.92657	-1.05821	-3.03234	0.00242664	NA	cytochrome b5 [Source:VB Community Annotation]	NA	alanine-glyoxylate aminotransferase [Source:VB Community Annotation]
AGAP002113-RB	AGAP009511-RA	-2.80093	0.184424	-6.1128	0.510944	-1.65762	0.0973946	NA	cytochrome b5 [Source:VB Community Annotation]	NA	E3 ubiquitin-protein ligase HECTD1 [Source:VB Community Annotation]
AGAP002113-RB	AGAP003430-RA	-3.58762	0.296134	-6.40925	-0.765992	-2.49208	0.0126996	NA	cytochrome b5 [Source:VB Community Annotation]	VhaM8.9	vacuolar H+ ATPase M8.9 accessory subunit [Source:VB Community Annotation]
AGAP002113-RC	AGAP007293-RA	-0.270085	0.246993	-0.585482	0.0453131	-1.67841	0.0932676	NA	cytochrome b5 [Source:VB Community Annotation]	IAP7	inhibitor of apoptosis 7 [Source:VB Community Annotation]
AGAP002113-RC	AGAP005744-RA	-3.25419	0.508504	-4.83617	-1.67221	-4.03178	5.53551e-05	NA	cytochrome b5 [Source:VB Community Annotation]	LRIM26	leucine-rich immune protein (Coil-less) [Source:VB Community Annotation]
AGAP002113-RC	AGAP006248-RA	-3.0185	0.24883	-5.93134	-0.105654	-2.03109	0.0422456	NA	cytochrome b5 [Source:VB Community Annotation]	Med10	Mediator of RNA polymerase II transcription subunit 10 [Source:UniProtKB/Swiss-Prot;Acc:Q7Q5R5]
AGAP002113-RC	AGAP012136-RA	-0.724187	0.239959	-1.58497	0.136592	-1.64898	0.0991521	NA	cytochrome b5 [Source:VB Community Annotation]	mRpS25	28S ribosomal protein S25, mitochondrial [Source:VB Community Annotation]
AGAP002113-RC	AGAP011636-RA	-1.33707	0.223548	-2.7595	0.0853712	-1.84237	0.0654217	NA	cytochrome b5 [Source:VB Community Annotation]	NA	NA
AGAP002113-RC	AGAP002088-RA	-1.50303	0.205873	-3.26121	0.255146	-1.67557	0.0938233	NA	cytochrome b5 [Source:VB Community Annotation]	NA	U3 small nucleolar RNA-associated protein 15 [Source:VB Community Annotation]
AGAP002113-RC	AGAP009743-RA	-0.887492	0.306393	-1.74573	-0.0292505	-2.0268	0.0426828	NA	cytochrome b5 [Source:VB Community Annotation]	NA	ribonuclease Z [Source:VB Community Annotation]
AGAP002113-RC	AGAP000776-RA	-2.3633	0.23341	-4.78633	0.0597251	-1.91169	0.0559162	NA	cytochrome b5 [Source:VB Community Annotation]	NA	myosin VI [Source:VB Community Annotation]
AGAP002113-RC	AGAP006037-RA	-1.29871	0.26719	-2.58385	-0.0135787	-1.98071	0.0476239	NA	cytochrome b5 [Source:VB Community Annotation]	RpL24	60S ribosomal protein L24 [Source:VB Community Annotation]
AGAP002151-RA	AGAP011327-RA	-2.31186	0.517386	-3.42803	-1.1957	-4.05966	4.91433e-05	NA	NA	NA	ribosomal RNA-processing protein 8 [Source:VB Community Annotation]
AGAP002156-RA	AGAP008451-RA	-2.25797	0.256682	-4.28905	-0.226887	-2.17895	0.0293356	GPRGNR1	putative gonadotrophin releasing hormone receptor 1 [Source:VB Community Annotation]	CPLCG6	cuticular protein CPLCG family (CPLCG6) [Source:VB Community Annotation]
AGAP002156-RA	AGAP009176-RA	-1.67143	0.295532	-3.04509	-0.297779	-2.38489	0.0170844	GPRGNR1	putative gonadotrophin releasing hormone receptor 1 [Source:VB Community Annotation]	NA	fatty acid synthase, animal type [Source:VB Community Annotation]
AGAP002156-RA	AGAP005009-RA	-2.53021	0.205858	-5.17964	0.119222	-1.8718	0.061234	GPRGNR1	putative gonadotrophin releasing hormone receptor 1 [Source:VB Community Annotation]	NA	Pyrroline-5-carboxylate reductase [Source:UniProtKB/TrEMBL;Acc:Q7PPH9]
AGAP002156-RA	AGAP008225-RA	-1.87591	0.205562	-3.95922	0.207397	-1.76488	0.0775842	GPRGNR1	putative gonadotrophin releasing hormone receptor 1 [Source:VB Community Annotation]	NA	trehalose 6-phosphate phosphatase [Source:VB Community Annotation]
AGAP002192-RA	AGAP007841-RA	-6.24639	0.44887	-9.41197	-3.08082	-3.86753	0.000109945	NA	isocitrate dehydrogenase (NAD+) [Source:VB Community Annotation]	NA	F-type H+-transporting ATPase subunit delta [Source:VB Community Annotation]
AGAP002192-RA	AGAP010548-RA	-1.82624	0.250983	-3.47234	-0.180133	-2.17448	0.029669	NA	isocitrate dehydrogenase (NAD+) [Source:VB Community Annotation]	NA	NA
AGAP002194-RA	AGAP002195-RB	-1.02509	0.217666	-2.21977	0.169585	-1.68178	0.092612	NA	1D-myo-inositol-triphosphate 3-kinase [Source:VB Community Annotation]	CYP325F2	cytochrome P450 [Source:VB Community Annotation]
AGAP002194-RA	AGAP003371-RA	-1.04114	0.347439	-1.80673	-0.275544	-2.66542	0.00768922	NA	1D-myo-inositol-triphosphate 3-kinase [Source:VB Community Annotation]	NA	NA
AGAP002194-RB	AGAP008544-RA	-0.856375	0.256062	-1.68664	-0.0261098	-2.02164	0.0432138	NA	1D-myo-inositol-triphosphate 3-kinase [Source:VB Community Annotation]	NA	AMP dependent ligase [Source:VB Community Annotation]
AGAP002195-RB	AGAP002940-RA	-0.653167	0.277013	-1.39925	0.092919	-1.7159	0.0861807	CYP325F2	cytochrome P450 [Source:VB Community Annotation]	NA	coiled-coil-helix-coiled-coil-helix domain containing 4 [Source:VB Community Annotation]
AGAP002195-RB	AGAP005065-RA	-0.880431	0.327328	-1.68563	-0.0752323	-2.14313	0.0321027	CYP325F2	cytochrome P450 [Source:VB Community Annotation]	NA	NA
AGAP002198-RA	AGAP010347-RB	-0.44096	0.277369	-0.846155	-0.0357641	-2.133	0.032925	NA	glycine N-methyltransferase [Source:VB Community Annotation]	CuSOD3	copper-zinc superoxide dismutase 3 [Source:VB Community Annotation]
AGAP002198-RA	AGAP008061-RA	-0.164779	0.223928	-0.358399	0.0288423	-1.66803	0.0953091	NA	glycine N-methyltransferase [Source:VB Community Annotation]	IDGF4	imaginal disc growth factor 4 [Source:VB Community Annotation]
AGAP002198-RA	AGAP001826-RA	-0.413012	0.260054	-0.786808	-0.0392156	-2.16563	0.0303397	NA	glycine N-methyltransferase [Source:VB Community Annotation]	Lp	lipophorin [Source:VB Community Annotation]
AGAP002198-RA	AGAP006370-RA	-0.767424	0.254884	-1.45543	-0.0794192	-2.18625	0.0287973	NA	glycine N-methyltransferase [Source:VB Community Annotation]	NA	NA
AGAP002198-RA	AGAP009252-RA	-0.395183	0.300269	-0.732155	-0.0582113	-2.29859	0.0215284	NA	glycine N-methyltransferase [Source:VB Community Annotation]	NA	NA
AGAP002198-RA	AGAP005889-RA	-0.719642	0.492037	-1.12139	-0.317899	-3.51095	0.000446512	NA	glycine N-methyltransferase [Source:VB Community Annotation]	NA	NA
AGAP002198-RA	AGAP003691-RA	-0.373819	0.28139	-0.727427	-0.0202112	-2.07203	0.0382628	NA	glycine N-methyltransferase [Source:VB Community Annotation]	NA	NA
AGAP002226-RA	AGAP008645-RA	-1.1268	0.242836	-2.35222	0.0986325	-1.80224	0.0715071	NA	diacylglycerol kinase (ATP dependent) [Source:VB Community Annotation]	GAM1	gambicin anti-microbial peptide [Source:VB Community Annotation]
AGAP002263-RB	AGAP002263-RE	-10.8083	0.244707	-19.6635	-1.95299	-2.39227	0.0167445	NA	choline-phosphate cytidylyltransferase [Source:VB Community Annotation]	NA	choline-phosphate cytidylyltransferase [Source:VB Community Annotation]
AGAP002263-RB	AGAP002263-RC	-24.7444	0.455081	-36.1699	-13.3189	-4.24481	2.18779e-05	NA	choline-phosphate cytidylyltransferase [Source:VB Community Annotation]	NA	choline-phosphate cytidylyltransferase [Source:VB Community Annotation]
AGAP002263-RD	AGAP002263-RE	-11.2127	0.268098	-19.6451	-2.78039	-2.60627	0.00915343	NA	choline-phosphate cytidylyltransferase [Source:VB Community Annotation]	NA	choline-phosphate cytidylyltransferase [Source:VB Community Annotation]
AGAP002263-RD	AGAP013524-RA	-5.29007	0.232431	-10.1009	-0.479195	-2.15523	0.0311439	NA	choline-phosphate cytidylyltransferase [Source:VB Community Annotation]	NA	NA
AGAP002268-RA	AGAP012352-RA	-4.08589	0.401029	-6.32729	-1.84449	-3.57292	0.000353022	NA	NA	NA	Niemann-Pick C2 protein [Source:VB Community Annotation]
AGAP002268-RA	AGAP009176-RA	-1.84843	0.303303	-3.27464	-0.42221	-2.54023	0.011078	NA	NA	NA	fatty acid synthase, animal type [Source:VB Community Annotation]
AGAP002270-RA	AGAP003691-RA	-0.995034	0.212261	-2.17082	0.18075	-1.65869	0.0971774	CLIPB7	CLIP-domain serine protease [Source:VB Community Annotation]	NA	NA
AGAP002273-RA	AGAP011615-RA	-0.482548	0.238092	-0.962738	-0.00235749	-1.96962	0.0488816	NA	NA	NA	NA
AGAP002273-RA	AGAP008740-RA	-1.54161	0.269737	-2.85105	-0.232174	-2.30753	0.0210256	NA	NA	NA	NA
AGAP002273-RA	AGAP006582-RD	-0.379402	0.220918	-0.828208	0.0694039	-1.6569	0.097539	NA	NA	NA	Cysteine-rich venom protein [Source:VB Community Annotation]
AGAP002273-RA	AGAP008082-RA	-1.16258	0.2568	-2.18577	-0.139391	-2.22701	0.0259463	NA	NA	NA	NA
AGAP002273-RA	AGAP001023-RF	-0.727356	0.249175	-1.43873	-0.0159853	-2.00404	0.0450654	NA	NA	NA	myofilin variant B [Source:VB Community Annotation]
AGAP002273-RA	AGAP000142-RA	-1.26381	0.428362	-1.99715	-0.530477	-3.37782	0.000730642	NA	NA	NA	NA
AGAP002274-RA	AGAP006970-RA	0.564273	-0.274628	-0.0295555	1.1581	1.86245	0.0625399	NA	NA	NA	NA
AGAP002358-RA	AGAP008061-RA	-0.405073	0.27548	-0.770855	-0.0392921	-2.17054	0.0299658	NA	ADP,ATP carrier protein 2 [Source:UniProtKB/Swiss-Prot;Acc:Q7PQV7]	IDGF4	imaginal disc growth factor 4 [Source:VB Community Annotation]
AGAP002358-RB	AGAP003775-RA	-1.5067	0.219087	-2.96711	-0.0462836	-2.02212	0.0431643	NA	ADP,ATP carrier protein 2 [Source:UniProtKB/Swiss-Prot;Acc:Q7PQV7]	NA	NA
AGAP002358-RB	AGAP002358-RA	-3.11031	0.276698	-5.46512	-0.755494	-2.58883	0.00963036	NA	ADP,ATP carrier protein 2 [Source:UniProtKB/Swiss-Prot;Acc:Q7PQV7]	NA	ADP,ATP carrier protein 2 [Source:UniProtKB/Swiss-Prot;Acc:Q7PQV7]
AGAP002358-RC	AGAP004437-RD	-1.85182	0.18196	-3.92999	0.226342	-1.74653	0.0807192	NA	ADP,ATP carrier protein 2 [Source:UniProtKB/Swiss-Prot;Acc:Q7PQV7]	NA	Glycerol-3-phosphate dehydrogenase [Source:UniProtKB/TrEMBL;Acc:F5HLN3]
AGAP002363-RA	AGAP012292-RA	1.01169	-0.344976	0.12923	1.89414	2.24703	0.0246382	NA	NA	CYP9J4	cytochrome P450 [Source:VB Community Annotation]
AGAP002363-RA	AGAP002917-RA	-0.827537	0.26112	-1.6832	0.0281217	-1.89558	0.0580151	NA	NA	mRpL34	39S ribosomal protein L34, mitochondrial [Source:VB Community Annotation]
AGAP002363-RA	AGAP012136-RA	-0.531335	0.270644	-1.08394	0.0212749	-1.88454	0.0594917	NA	NA	mRpS25	28S ribosomal protein S25, mitochondrial [Source:VB Community Annotation]
AGAP002363-RA	AGAP002151-RA	-1.27211	0.316828	-2.22218	-0.322031	-2.62435	0.00868153	NA	NA	NA	NA
AGAP002363-RA	AGAP012107-RA	-1.36467	0.33499	-2.3389	-0.390445	-2.74552	0.00604157	NA	NA	NA	SUMO-conjugating enzyme UBC9 [Source:VB Community Annotation]
AGAP002363-RA	AGAP013155-RA	-0.652988	0.259602	-1.36139	0.0554145	-1.80668	0.0708122	NA	NA	NA	Protease m1 zinc metalloprotease [Source:VB Community Annotation]
AGAP002363-RA	AGAP002593-RA	-0.94833	0.321988	-1.74937	-0.147292	-2.3204	0.0203193	NA	NA	NA	outer membrane lipoprotein Blc [Source:VB Community Annotation]
AGAP002364-RA	AGAP006197-RA	-0.164212	0.338905	-0.303591	-0.0248318	-2.30919	0.0209329	NA	MICOS complex subunit MIC60 [Source:UniProtKB/TrEMBL;Acc:F5HK71]	NA	NA
AGAP002364-RA	AGAP005528-RB	-0.764911	0.325932	-1.3521	-0.177719	-2.55321	0.0106735	NA	MICOS complex subunit MIC60 [Source:UniProtKB/TrEMBL;Acc:F5HK71]	NA	NA
AGAP002364-RA	AGAP011698-RA	-0.457615	0.252869	-0.952985	0.0377553	-1.81062	0.0702003	NA	MICOS complex subunit MIC60 [Source:UniProtKB/TrEMBL;Acc:F5HK71]	NA	deoxyribonuclease I [Source:VB Community Annotation]
AGAP002364-RB	AGAP002419-RA	-0.846642	0.339623	-1.50026	-0.193022	-2.53881	0.0111229	NA	MICOS complex subunit MIC60 [Source:UniProtKB/TrEMBL;Acc:F5HK71]	CYP4D22	cytochrome P450 [Source:VB Community Annotation]
AGAP002364-RB	AGAP013061-RA	-0.272902	0.231558	-0.55661	0.0108056	-1.88535	0.0593827	NA	MICOS complex subunit MIC60 [Source:UniProtKB/TrEMBL;Acc:F5HK71]	NA	NA
AGAP002364-RB	AGAP006505-RA	-0.246469	0.245068	-0.518743	0.0258053	-1.77424	0.0760239	NA	MICOS complex subunit MIC60 [Source:UniProtKB/TrEMBL;Acc:F5HK71]	NA	NA
AGAP002364-RB	AGAP006031-RA	-0.445151	0.235078	-0.945825	0.0555231	-1.74264	0.0813961	NA	MICOS complex subunit MIC60 [Source:UniProtKB/TrEMBL;Acc:F5HK71]	NA	nuclear pore complex protein Nup54 [Source:VB Community Annotation]
AGAP002364-RB	AGAP003762-RA	-0.494579	0.228885	-1.07147	0.0823155	-1.68033	0.0928926	NA	MICOS complex subunit MIC60 [Source:UniProtKB/TrEMBL;Acc:F5HK71]	NA	NA
AGAP002364-RB	AGAP002459-RA	-0.688537	0.317243	-1.27926	-0.0978131	-2.28454	0.0223398	NA	MICOS complex subunit MIC60 [Source:UniProtKB/TrEMBL;Acc:F5HK71]	NA	NA
AGAP002417-RA	AGAP007455-RA	-0.752773	0.275633	-1.6135	0.107954	-1.71417	0.0864968	CYP4AR1	cytochrome P450 [Source:VB Community Annotation]	LRIM10	leucine-rich immune protein (Short) [Source:VB Community Annotation]
AGAP002417-RA	AGAP010205-RA	-0.999908	0.258979	-1.98015	-0.0196675	-1.99933	0.0455732	CYP4AR1	cytochrome P450 [Source:VB Community Annotation]	NA	NA
AGAP002417-RA	AGAP008584-RA	-0.930996	0.267115	-1.91678	0.0547899	-1.85106	0.0641604	CYP4AR1	cytochrome P450 [Source:VB Community Annotation]	NA	lysosomal alpha-mannosidase [Source:VB Community Annotation]
AGAP002417-RA	AGAP003195-RA	-0.708952	0.246615	-1.51758	0.0996726	-1.71841	0.0857225	CYP4AR1	cytochrome P450 [Source:VB Community Annotation]	NA	fatty acyl-CoA elongase [Source:VB Community Annotation]
AGAP002419-RA	AGAP007455-RA	-0.824318	0.41322	-1.48106	-0.167576	-2.46012	0.0138892	CYP4D22	cytochrome P450 [Source:VB Community Annotation]	LRIM10	leucine-rich immune protein (Short) [Source:VB Community Annotation]
AGAP002419-RA	AGAP002593-RA	-0.608419	0.308747	-1.20646	-0.0103756	-1.994	0.0461516	CYP4D22	cytochrome P450 [Source:VB Community Annotation]	NA	outer membrane lipoprotein Blc [Source:VB Community Annotation]
AGAP002419-RA	AGAP002940-RA	-0.70932	0.434998	-1.24137	-0.177274	-2.61306	0.00897354	CYP4D22	cytochrome P450 [Source:VB Community Annotation]	NA	coiled-coil-helix-coiled-coil-helix domain containing 4 [Source:VB Community Annotation]
AGAP002419-RA	AGAP007324-RA	-1.22056	0.237384	-2.6691	0.227986	-1.65152	0.0986333	CYP4D22	cytochrome P450 [Source:VB Community Annotation]	NA	NA
AGAP002419-RA	AGAP003891-RA	1.16174	-0.25683	-0.0770378	2.40052	1.83811	0.0660461	CYP4D22	cytochrome P450 [Source:VB Community Annotation]	Thoc3	THO complex subunit 3 [Source:VB Community Annotation]
AGAP002422-RA	AGAP002195-RB	-0.888582	0.299899	-1.83948	0.0623127	-1.83156	0.067017	CLIPD1	CLIP-domain serine protease [Source:VB Community Annotation]	CYP325F2	cytochrome P450 [Source:VB Community Annotation]
AGAP002422-RA	AGAP007455-RA	-1.02834	0.454445	-1.83771	-0.21897	-2.49027	0.0127647	CLIPD1	CLIP-domain serine protease [Source:VB Community Annotation]	LRIM10	leucine-rich immune protein (Short) [Source:VB Community Annotation]
AGAP002422-RA	AGAP005889-RA	-0.926487	0.416224	-1.65313	-0.199843	-2.49904	0.0124529	CLIPD1	CLIP-domain serine protease [Source:VB Community Annotation]	NA	NA
AGAP002422-RA	AGAP012148-RC	-1.26748	0.248273	-2.75965	0.224681	-1.66487	0.0959377	CLIPD1	CLIP-domain serine protease [Source:VB Community Annotation]	NA	Mitogen-activated protein kinase [Source:UniProtKB/TrEMBL;Acc:Q7PZY6]
AGAP002422-RA	AGAP003248-RA	-0.650906	0.353674	-1.25943	-0.0423769	-2.09649	0.0360387	CLIPD1	CLIP-domain serine protease [Source:VB Community Annotation]	NA	NA
AGAP002422-RA	AGAP010548-RA	-0.814853	0.266655	-1.72434	0.0946353	-1.75606	0.0790789	CLIPD1	CLIP-domain serine protease [Source:VB Community Annotation]	NA	NA
AGAP002422-RA	AGAP006984-RA	-0.828363	0.285786	-1.75662	0.0998953	-1.74907	0.0802784	CLIPD1	CLIP-domain serine protease [Source:VB Community Annotation]	NA	NA
AGAP002422-RA	AGAP002459-RA	-0.924849	0.518423	-1.5392	-0.3105	-2.95061	0.0031715	CLIPD1	CLIP-domain serine protease [Source:VB Community Annotation]	NA	NA
AGAP002422-RA	AGAP003195-RA	-0.690218	0.289779	-1.45059	0.070158	-1.77916	0.0752142	CLIPD1	CLIP-domain serine protease [Source:VB Community Annotation]	NA	fatty acyl-CoA elongase [Source:VB Community Annotation]
AGAP002422-RA	AGAP011330-RA	-0.909845	0.253873	-1.98505	0.16536	-1.65856	0.0972036	CLIPD1	CLIP-domain serine protease [Source:VB Community Annotation]	NA	Glutaredoxin-like protein (Fragment) [Source:UniProtKB/TrEMBL;Acc:A7US51]
AGAP002459-RA	AGAP008584-RA	-0.724729	0.326972	-1.40617	-0.0432929	-2.08452	0.0371127	NA	NA	NA	lysosomal alpha-mannosidase [Source:VB Community Annotation]
AGAP002459-RA	AGAP011044-RA	-0.774262	0.370454	-1.41019	-0.138337	-2.38637	0.0170156	NA	NA	NA	NA
AGAP002503-RA	AGAP002853-RA	-1.87736	0.256835	-3.57649	-0.178224	-2.16559	0.0303428	NA	4-coumarate:CoA ligase [Source:VB Community Annotation]	NA	NA
AGAP002518-RA	AGAP012352-RA	-2.70986	0.302658	-4.67018	-0.749542	-2.70942	0.00674009	NA	delta-1-pyrroline-5-carboxylate synthetase [Source:VB Community Annotation]	NA	Niemann-Pick C2 protein [Source:VB Community Annotation]
AGAP002564-RC	AGAP006099-RA	-5.55285	0.252554	-10.1617	-0.944054	-2.36148	0.0182021	Aldo	fructose biphosphate aldolase [Source:VB Community Annotation]	NA	ubiquinol-cytochrome c reductase core subunit 2 [Source:VB Community Annotation]
AGAP002564-RE	AGAP002564-RC	-11.3719	0.319916	-18.5683	-4.17551	-3.09724	0.00195334	Aldo	fructose biphosphate aldolase [Source:VB Community Annotation]	Aldo	fructose biphosphate aldolase [Source:VB Community Annotation]
AGAP002586-RA	AGAP007827-RA	-2.20314	0.19243	-4.59161	0.185322	-1.80792	0.0706186	NA	glycogen(starch) synthase [Source:VB Community Annotation]	Eno	enolase [Source:VB Community Annotation]
AGAP002588-RA	AGAP005459-RA	-0.74947	0.253151	-1.51604	0.0171028	-1.91627	0.0553306	NA	NA	CPR16	cuticular protein RR-1 family 16 [Source:VB Community Annotation]
AGAP002588-RA	AGAP002195-RB	-0.633782	0.24921	-1.34863	0.0810642	-1.73773	0.0822577	NA	NA	CYP325F2	cytochrome P450 [Source:VB Community Annotation]
AGAP002588-RA	AGAP003714-RA	-0.500578	0.308297	-0.981953	-0.0192037	-2.03819	0.0415308	NA	NA	HPX3	heme peroxidase 3 [Source:VB Community Annotation]
AGAP002588-RA	AGAP008544-RA	-0.563979	0.230551	-1.21179	0.0838331	-1.70636	0.0879416	NA	NA	NA	AMP dependent ligase [Source:VB Community Annotation]
AGAP002588-RA	AGAP008487-RA	-0.435819	0.388919	-0.778158	-0.09348	-2.4952	0.0125885	NA	NA	NA	Sphingomyelin phosphodiesterase [Source:UniProtKB/TrEMBL;Acc:Q7Q4M5]
AGAP002588-RA	AGAP008371-RA	-0.565896	0.37271	-1.01559	-0.116203	-2.46647	0.013645	NA	NA	NA	NA
AGAP002588-RA	AGAP003209-RA	-0.457009	0.307553	-0.887836	-0.0261814	-2.07911	0.0376073	NA	NA	NA	C-4 methylsterol oxidase [Source:VB Community Annotation]
AGAP002588-RA	AGAP000210-RA	-0.581295	0.307032	-1.11681	-0.0457839	-2.12757	0.0333726	NA	NA	NA	triacylglycerol lipase [Source:VB Community Annotation]
AGAP002588-RA	AGAP011827-RA	-1.18136	0.339744	-2.07771	-0.285008	-2.58321	0.00978849	NA	NA	NA	acetyl-CoA acyltransferase [Source:VB Community Annotation]
AGAP002588-RA	AGAP008013-RA	-0.766082	0.282377	-1.47104	-0.0611291	-2.12996	0.033175	NA	NA	NA	NA
AGAP002588-RA	AGAP000356-RA	-0.486196	0.367671	-0.908552	-0.0638397	-2.25626	0.0240546	NA	NA	NA	NA
AGAP002588-RA	AGAP008892-RA	-0.360066	0.296085	-0.748759	0.0286264	-1.81565	0.069424	NA	NA	NA	NA
AGAP002588-RA	AGAP006433-RA	-0.486479	0.247238	-1.04056	0.0676036	-1.72086	0.0852762	NA	NA	NA	NA
AGAP002588-RA	AGAP008584-RA	-0.665731	0.26858	-1.36259	0.031127	-1.87245	0.0611442	NA	NA	NA	lysosomal alpha-mannosidase [Source:VB Community Annotation]
AGAP002588-RA	AGAP005065-RA	-0.446478	0.246526	-0.978457	0.0855017	-1.64498	0.0999736	NA	NA	NA	NA
AGAP002588-RA	AGAP012320-RA	-0.972473	0.385845	-1.64632	-0.298627	-2.82861	0.00467507	NA	NA	OBP25	odorant-binding protein 25 [Source:VB Community Annotation]
AGAP002593-RA	AGAP004809-RA	-0.94824	0.235391	-2.03098	0.1345	-1.71653	0.0860659	NA	outer membrane lipoprotein Blc [Source:VB Community Annotation]	APN1	alanyl aminopeptidase N 1 [Source:VB Community Annotation]
AGAP002593-RA	AGAP012292-RA	0.724025	-0.338241	0.00765965	1.44039	1.98096	0.0475961	NA	outer membrane lipoprotein Blc [Source:VB Community Annotation]	CYP9J4	cytochrome P450 [Source:VB Community Annotation]
AGAP002593-RA	AGAP002917-RA	-0.741505	0.320551	-1.43612	-0.046894	-2.09232	0.0364097	NA	outer membrane lipoprotein Blc [Source:VB Community Annotation]	mRpL34	39S ribosomal protein L34, mitochondrial [Source:VB Community Annotation]
AGAP002593-RA	AGAP002940-RA	-0.550031	0.309203	-1.12832	0.0282543	-1.86424	0.0622884	NA	outer membrane lipoprotein Blc [Source:VB Community Annotation]	NA	coiled-coil-helix-coiled-coil-helix domain containing 4 [Source:VB Community Annotation]
AGAP002603-RA	AGAP011787-RA	-0.102009	0.256158	-0.222819	0.0188015	-1.65497	0.0979311	NA	elongation factor 1 alpha-like protein [Source:VB Community Annotation]	CLIPA5	CLIP-domain serine protease [Source:VB Community Annotation]
AGAP002603-RA	AGAP002422-RA	-0.315159	0.296804	-0.633971	0.003653	-1.93754	0.0526791	NA	elongation factor 1 alpha-like protein [Source:VB Community Annotation]	CLIPD1	CLIP-domain serine protease [Source:VB Community Annotation]
AGAP002603-RA	AGAP002419-RA	-0.282658	0.301956	-0.541357	-0.0239594	-2.14153	0.0322317	NA	elongation factor 1 alpha-like protein [Source:VB Community Annotation]	CYP4D22	cytochrome P450 [Source:VB Community Annotation]
AGAP002603-RA	AGAP007045-RA	-0.370374	0.361847	-0.652468	-0.0882797	-2.57337	0.0100713	NA	elongation factor 1 alpha-like protein [Source:VB Community Annotation]	LRIM15	leucine-rich immune protein (TM) [Source:VB Community Annotation]
AGAP002603-RA	AGAP006879-RA	-0.0102046	0.240962	-0.0215595	0.00115032	-1.76144	0.0781639	NA	elongation factor 1 alpha-like protein [Source:VB Community Annotation]	NA	F-type H+-transporting ATPase subunit e [Source:VB Community Annotation]
AGAP002603-RA	AGAP010047-RA	-0.157441	0.24377	-0.322801	0.00791933	-1.86613	0.0620228	NA	elongation factor 1 alpha-like protein [Source:VB Community Annotation]	NA	NA
AGAP002603-RA	AGAP006505-RA	-0.135549	0.358925	-0.243917	-0.0271806	-2.4516	0.0142222	NA	elongation factor 1 alpha-like protein [Source:VB Community Annotation]	NA	NA
AGAP002603-RA	AGAP006383-RA	-0.135473	0.3261	-0.253025	-0.0179212	-2.25881	0.0238953	NA	elongation factor 1 alpha-like protein [Source:VB Community Annotation]	NA	oligosaccharyltransferase complex subunit beta [Source:VB Community Annotation]
AGAP002603-RA	AGAP005144-RA	-0.176838	0.22985	-0.386648	0.0329729	-1.65197	0.0985397	NA	elongation factor 1 alpha-like protein [Source:VB Community Annotation]	NA	replication factor C subunit 3/5 [Source:VB Community Annotation]
AGAP002603-RA	AGAP006611-RA	-0.302513	0.312991	-0.547941	-0.0570851	-2.41588	0.0156971	NA	elongation factor 1 alpha-like protein [Source:VB Community Annotation]	NA	TRAF-interacting protein [Source:VB Community Annotation]
AGAP002603-RA	AGAP011842-RA	-0.391992	0.438166	-0.634281	-0.149702	-3.17101	0.0015191	NA	elongation factor 1 alpha-like protein [Source:VB Community Annotation]	NA	signal peptidase complex subunit 2 [Source:VB Community Annotation]
AGAP002603-RA	AGAP010328-RA	-0.231106	0.239103	-0.494841	0.0326292	-1.71751	0.0858861	NA	elongation factor 1 alpha-like protein [Source:VB Community Annotation]	NA	NA
AGAP002603-RA	AGAP013155-RA	-0.448229	0.513943	-0.70174	-0.194717	-3.46544	0.000529368	NA	elongation factor 1 alpha-like protein [Source:VB Community Annotation]	NA	Protease m1 zinc metalloprotease [Source:VB Community Annotation]
AGAP002603-RA	AGAP002593-RA	-0.273559	0.267882	-0.554733	0.00761569	-1.90691	0.0565319	NA	elongation factor 1 alpha-like protein [Source:VB Community Annotation]	NA	outer membrane lipoprotein Blc [Source:VB Community Annotation]
AGAP002603-RA	AGAP002940-RA	-0.45801	0.542017	-0.710961	-0.205059	-3.54891	0.000386834	NA	elongation factor 1 alpha-like protein [Source:VB Community Annotation]	NA	coiled-coil-helix-coiled-coil-helix domain containing 4 [Source:VB Community Annotation]
AGAP002622-RA	AGAP011785-RA	0.741322	-0.32712	0.0949856	1.38766	2.24804	0.0245736	NA	sodium-coupled monocarboxylate transporter 1 [Source:VB Community Annotation]	CLIPE6	CLIP-domain serine protease [Source:VB Community Annotation]
AGAP002622-RA	AGAP008118-RA	-3.09782	0.40785	-5.18855	-1.00708	-2.9041	0.00368308	NA	sodium-coupled monocarboxylate transporter 1 [Source:VB Community Annotation]	NA	serine/threonine-protein kinase Chk1 [Source:VB Community Annotation]
AGAP002622-RA	AGAP012041-RA	-3.38638	0.221363	-7.16183	0.389079	-1.75801	0.0787454	NA	sodium-coupled monocarboxylate transporter 1 [Source:VB Community Annotation]	NA	Activated RNA polymerase II transcriptional coactivator p15 [Source:VB Community Annotation]
AGAP002622-RA	AGAP000618-RA	0.204186	-0.250396	-0.0217107	0.430083	1.77163	0.0764566	NA	sodium-coupled monocarboxylate transporter 1 [Source:VB Community Annotation]	NA	succinate dehydrogenase (ubiquinone) membrane anchor subunit [Source:VB Community Annotation]
AGAP002622-RA	AGAP006707-RA	-0.60518	0.25605	-1.21089	0.000529847	-1.95829	0.0501965	NA	sodium-coupled monocarboxylate transporter 1 [Source:VB Community Annotation]	NA	serine-type enodpeptidase [Source:VB Community Annotation]
AGAP002622-RA	AGAP001136-RA	0.523892	-0.288163	-0.00881016	1.05659	1.92758	0.0539069	NA	sodium-coupled monocarboxylate transporter 1 [Source:VB Community Annotation]	NA	tetratricopeptide repeat protein 35 [Source:VB Community Annotation]
AGAP002622-RA	AGAP005822-RA	-0.571154	0.249923	-1.23898	0.0966764	-1.67627	0.0936859	NA	sodium-coupled monocarboxylate transporter 1 [Source:VB Community Annotation]	NA	NA
AGAP002622-RA	AGAP000570-RA	-1.56008	0.253025	-3.41087	0.290708	-1.65214	0.0985064	NA	sodium-coupled monocarboxylate transporter 1 [Source:VB Community Annotation]	NA	NA
AGAP002622-RA	AGAP013219-RA	0.743225	-0.246332	-0.113785	1.60023	1.69977	0.089174	NA	sodium-coupled monocarboxylate transporter 1 [Source:VB Community Annotation]	NA	elongation of very long chain fatty acids protein 7 [Source:VB Community Annotation]
AGAP002622-RA	AGAP011442-RA	-1.15716	0.247282	-2.38357	0.0692571	-1.84932	0.0644122	NA	sodium-coupled monocarboxylate transporter 1 [Source:VB Community Annotation]	NA	serine carboxypeptidase 1 [Source:VB Community Annotation]
AGAP002622-RA	AGAP007767-RA	-3.43193	0.475868	-5.20802	-1.65584	-3.78729	0.000152299	NA	sodium-coupled monocarboxylate transporter 1 [Source:VB Community Annotation]	NA	NA
AGAP002622-RA	AGAP002520-RA	1.17983	-0.236518	-0.133915	2.49358	1.76021	0.0783723	NA	sodium-coupled monocarboxylate transporter 1 [Source:VB Community Annotation]	NA	short-chain dehydrogenease/reductase [Source:VB Community Annotation]
AGAP002622-RA	AGAP002940-RA	0.855568	-0.274165	-0.0903006	1.80144	1.77288	0.0762483	NA	sodium-coupled monocarboxylate transporter 1 [Source:VB Community Annotation]	NA	coiled-coil-helix-coiled-coil-helix domain containing 4 [Source:VB Community Annotation]
AGAP002622-RA	AGAP005065-RA	-0.986277	0.277055	-2.00709	0.034533	-1.8937	0.0582655	NA	sodium-coupled monocarboxylate transporter 1 [Source:VB Community Annotation]	NA	NA
AGAP002630-RA	AGAP008885-RA	-0.581381	0.340997	-1.14105	-0.0217121	-2.03604	0.0417466	NA	NADH dehydrogenase (ubiquinone) 1 beta subcomplex 2 [Source:VB Community Annotation]	NA	parafibromin [Source:VB Community Annotation]
AGAP002632-RA	AGAP003785-RE	-0.473813	0.21957	-1.01216	0.0645357	-1.72504	0.0845201	NA	NA	NA	glucose dehydrogenase (acceptor) [Source:VB Community Annotation]
AGAP002632-RA	AGAP001717-RA	-0.396003	0.278083	-0.770395	-0.0216113	-2.07314	0.0381594	NA	NA	NA	NA
AGAP002632-RA	AGAP008487-RA	-0.32954	0.300553	-0.647715	-0.011366	-2.03002	0.0423549	NA	NA	NA	Sphingomyelin phosphodiesterase [Source:UniProtKB/TrEMBL;Acc:Q7Q4M5]
AGAP002632-RA	AGAP003083-RA	-0.484614	0.243912	-1.01681	0.047587	-1.78475	0.0743026	NA	NA	NA	lipase [Source:VB Community Annotation]
AGAP002632-RA	AGAP009752-RA	-0.886864	0.254869	-1.71075	-0.0629808	-2.10983	0.034873	NA	NA	NA	NA
AGAP002632-RA	AGAP007505-RA	-0.359535	0.231792	-0.779027	0.0599568	-1.67986	0.092984	NA	NA	NA	vitellogenic carboxypeptidase-like protein [Source:VB Community Annotation]
AGAP002632-RA	AGAP005327-RA	-1.06293	0.280779	-1.98457	-0.141286	-2.26046	0.0237925	NA	NA	NA	ribonuclease UK114 [Source:VB Community Annotation]
AGAP002632-RA	AGAP007049-RA	0.381239	-0.279849	-0.0194608	0.781939	1.86481	0.0622082	NA	NA	NA	NA
AGAP002667-RA	AGAP001356-RA	0.436427	-0.371323	0.0192449	0.853608	2.05042	0.0403238	Tctp	Translationally-controlled tumor protein homolog [Source:UniProtKB/Swiss-Prot;Acc:Q7QCK2]	ACE1	Acetylcholinesterase [Source:UniProtKB/Swiss-Prot;Acc:Q869C3]
AGAP002667-RA	AGAP002422-RA	0.509933	-0.350232	-0.0214039	1.04127	1.88104	0.0599658	Tctp	Translationally-controlled tumor protein homolog [Source:UniProtKB/Swiss-Prot;Acc:Q7QCK2]	CLIPD1	CLIP-domain serine protease [Source:VB Community Annotation]
AGAP002667-RA	AGAP004382-RA	-0.368078	0.386223	-0.716222	-0.0199342	-2.07223	0.0382443	Tctp	Translationally-controlled tumor protein homolog [Source:UniProtKB/Swiss-Prot;Acc:Q7QCK2]	GSTD3	glutathione S-transferase delta class 3 [Source:VB Community Annotation]
AGAP002667-RA	AGAP004103-RA	0.411329	-0.338504	-0.00531109	0.827968	1.93501	0.0529885	Tctp	Translationally-controlled tumor protein homolog [Source:UniProtKB/Swiss-Prot;Acc:Q7QCK2]	NA	dehydrogenase/reductase SDR family member 11 precursor [Source:VB Community Annotation]
AGAP002667-RA	AGAP002913-RA	0.278129	-0.357373	-0.00441531	0.560673	1.92937	0.0536848	Tctp	Translationally-controlled tumor protein homolog [Source:UniProtKB/Swiss-Prot;Acc:Q7QCK2]	NA	NA
AGAP002667-RA	AGAP001352-RA	0.375608	-0.305355	-0.0478043	0.799019	1.73871	0.0820856	Tctp	Translationally-controlled tumor protein homolog [Source:UniProtKB/Swiss-Prot;Acc:Q7QCK2]	NA	NA
AGAP002667-RA	AGAP010935-RA	0.309693	-0.277387	-0.0542608	0.673646	1.66779	0.0953576	Tctp	Translationally-controlled tumor protein homolog [Source:UniProtKB/Swiss-Prot;Acc:Q7QCK2]	NA	porphobilinogen synthase [Source:VB Community Annotation]
AGAP002667-RA	AGAP001264-RA	-0.497674	0.256996	-1.08111	0.0857598	-1.6719	0.0945447	Tctp	Translationally-controlled tumor protein homolog [Source:UniProtKB/Swiss-Prot;Acc:Q7QCK2]	NA	Plasma glutamate carboxypeptidase [Source:VB Community Annotation]
AGAP002667-RA	AGAP009833-RA	-0.299728	0.303115	-0.643194	0.043738	-1.71041	0.0871906	Tctp	Translationally-controlled tumor protein homolog [Source:UniProtKB/Swiss-Prot;Acc:Q7QCK2]	NA	voltage-dependent anion-selective channel protein 2 [Source:VB Community Annotation]
AGAP002667-RA	AGAP007959-RA	-0.258625	0.269157	-0.553919	0.0366684	-1.71662	0.0860495	Tctp	Translationally-controlled tumor protein homolog [Source:UniProtKB/Swiss-Prot;Acc:Q7QCK2]	NA	NA
AGAP002667-RA	AGAP011784-RA	-0.382456	0.314689	-0.786536	0.0216244	-1.85511	0.0635805	Tctp	Translationally-controlled tumor protein homolog [Source:UniProtKB/Swiss-Prot;Acc:Q7QCK2]	NA	NA
AGAP002667-RA	AGAP000570-RA	-0.869114	0.379645	-1.68486	-0.0533728	-2.08824	0.0367762	Tctp	Translationally-controlled tumor protein homolog [Source:UniProtKB/Swiss-Prot;Acc:Q7QCK2]	NA	NA
AGAP002667-RA	AGAP004702-RA	0.405885	-0.28128	-0.0449827	0.856754	1.76445	0.0776558	Tctp	Translationally-controlled tumor protein homolog [Source:UniProtKB/Swiss-Prot;Acc:Q7QCK2]	NA	NA
AGAP002667-RA	AGAP011909-RA	0.453024	-0.293526	-0.0478239	0.953873	1.77285	0.0762539	Tctp	Translationally-controlled tumor protein homolog [Source:UniProtKB/Swiss-Prot;Acc:Q7QCK2]	NA	NA
AGAP002667-RA	AGAP011167-RA	0.436964	-0.266896	-0.0760825	0.95001	1.66934	0.0950499	Tctp	Translationally-controlled tumor protein homolog [Source:UniProtKB/Swiss-Prot;Acc:Q7QCK2]	NA	NA
AGAP002667-RA	AGAP004645-RA	0.451527	-0.279097	-0.0673494	0.970403	1.70559	0.0880836	Tctp	Translationally-controlled tumor protein homolog [Source:UniProtKB/Swiss-Prot;Acc:Q7QCK2]	NA	juvenile hormone diol kinase [Source:VB Community Annotation]
AGAP002667-RA	AGAP004962-RA	-0.814009	0.266085	-1.69226	0.0642429	-1.81663	0.069274	Tctp	Translationally-controlled tumor protein homolog [Source:UniProtKB/Swiss-Prot;Acc:Q7QCK2]	NA	cyclin B [Source:VB Community Annotation]
AGAP002704-RA	AGAP003367-RA	-0.84351	0.561527	-1.24679	-0.440228	-4.09957	4.13927e-05	NA	solute carrier family 25 [Source:VB Community Annotation]	NA	NADH dehydrogenase (ubiquinone) 1 alpha subcomplex 2 [Source:VB Community Annotation]
AGAP002704-RA	AGAP003629-RA	0.28967	-0.30861	0.0236952	0.555645	2.13461	0.0327927	NA	solute carrier family 25 [Source:VB Community Annotation]	NA	NA
AGAP002704-RA	AGAP003371-RA	-0.336136	0.27801	-0.685793	0.0135209	-1.88421	0.0595367	NA	solute carrier family 25 [Source:VB Community Annotation]	NA	NA
AGAP002704-RA	AGAP009766-RA	0.215195	-0.277626	-0.0255059	0.455897	1.75231	0.0797208	NA	solute carrier family 25 [Source:VB Community Annotation]	NA	NA
AGAP002704-RA	AGAP010014-RA	-0.472036	0.288623	-0.911198	-0.032874	-2.10672	0.035142	NA	solute carrier family 25 [Source:VB Community Annotation]	NA	NA
AGAP002704-RA	AGAP000082-RA	-0.437871	0.286962	-0.868873	-0.00687034	-1.99124	0.0464542	NA	solute carrier family 25 [Source:VB Community Annotation]	NA	translation initiation factor eIF-2B subunit epsilon [Source:VB Community Annotation]
AGAP002704-RA	AGAP006389-RA	-0.319645	0.25221	-0.667108	0.0278171	-1.80309	0.0713746	NA	solute carrier family 25 [Source:VB Community Annotation]	NA	ribonuclease kappa [Source:VB Community Annotation]
AGAP002704-RA	AGAP000419-RA	-0.526354	0.323378	-0.982335	-0.0703724	-2.26249	0.0236671	NA	solute carrier family 25 [Source:VB Community Annotation]	NA	NA
AGAP002704-RA	AGAP003124-RA	-0.66029	0.281997	-1.33249	0.0119138	-1.92526	0.0541966	NA	solute carrier family 25 [Source:VB Community Annotation]	NA	dihydropyrimidinase [Source:VB Community Annotation]
AGAP002704-RA	AGAP000523-RA	-0.511821	0.254798	-1.07511	0.0514651	-1.78092	0.074925	NA	solute carrier family 25 [Source:VB Community Annotation]	NA	F-type H+-transporting ATPase subunit c [Source:VB Community Annotation]
AGAP002704-RA	AGAP012448-RA	-0.610019	0.257958	-1.26309	0.0430557	-1.83078	0.0671331	NA	solute carrier family 25 [Source:VB Community Annotation]	NA	zinc finger protein 593 homolog [Source:VB Community Annotation]
AGAP002726-RB	AGAP002422-RA	-0.525549	0.265775	-1.13979	0.0886966	-1.67698	0.0935469	CPR9	cuticular protein RR-1 family 9 [Source:VB Community Annotation]	CLIPD1	CLIP-domain serine protease [Source:VB Community Annotation]
AGAP002726-RB	AGAP002419-RA	-0.427634	0.24531	-0.926047	0.0707789	-1.68166	0.0926341	CPR9	cuticular protein RR-1 family 9 [Source:VB Community Annotation]	CYP4D22	cytochrome P450 [Source:VB Community Annotation]
AGAP002726-RB	AGAP007455-RA	-0.659096	0.342365	-1.25408	-0.0641156	-2.17121	0.0299152	CPR9	cuticular protein RR-1 family 9 [Source:VB Community Annotation]	LRIM10	leucine-rich immune protein (Short) [Source:VB Community Annotation]
AGAP002726-RB	AGAP002917-RA	-0.572451	0.279747	-1.15134	0.00644119	-1.93819	0.0525999	CPR9	cuticular protein RR-1 family 9 [Source:VB Community Annotation]	mRpL34	39S ribosomal protein L34, mitochondrial [Source:VB Community Annotation]
AGAP002726-RB	AGAP008801-RA	-0.637169	0.310173	-1.19982	-0.0745237	-2.21961	0.0264455	CPR9	cuticular protein RR-1 family 9 [Source:VB Community Annotation]	NA	trafficking kinesin-binding protein 1 [Source:VB Community Annotation]
AGAP002726-RB	AGAP006984-RA	-0.638158	0.258789	-1.32044	0.0441271	-1.83324	0.0667675	CPR9	cuticular protein RR-1 family 9 [Source:VB Community Annotation]	NA	NA
AGAP002726-RB	AGAP005503-RA	-0.532751	0.268941	-1.10092	0.0354139	-1.83783	0.0660871	CPR9	cuticular protein RR-1 family 9 [Source:VB Community Annotation]	NA	dehydrogenase/reductase SDR family member 11 precursor [Source:VB Community Annotation]
AGAP002736-RA	AGAP011698-RA	-0.762073	0.252655	-1.58629	0.0621493	-1.81221	0.0699539	NA	NA	NA	deoxyribonuclease I [Source:VB Community Annotation]
AGAP002736-RA	AGAP011477-RA	-0.66327	0.237056	-1.38827	0.0617268	-1.79312	0.0729531	NA	NA	NA	eupolytin [Source:VB Community Annotation]
AGAP002736-RB	AGAP006031-RA	-0.798717	0.395325	-1.33974	-0.25769	-2.89355	0.00380919	NA	NA	NA	nuclear pore complex protein Nup54 [Source:VB Community Annotation]
AGAP002755-RA	AGAP006791-RA	-10.1543	0.428777	-15.2328	-5.07585	-3.91898	8.89244e-05	NA	NA	NA	NA
AGAP002755-RA	AGAP009589-RA	-8.19335	0.389979	-12.6942	-3.6925	-3.56799	0.000359735	NA	NA	NA	Kinase (Fragment) [Source:UniProtKB/TrEMBL;Acc:Q7Q1X4]
AGAP002769-RA	AGAP005752-RA	-1.00858	0.3006	-1.82181	-0.195349	-2.43082	0.0150647	NA	C-4 methylsterol oxidase [Source:VB Community Annotation]	NA	glucosyl/glucuronosyl transferases [Source:VB Community Annotation]
AGAP002769-RB	AGAP010935-RA	-1.03361	0.262224	-2.00032	-0.066896	-2.09563	0.0361149	NA	C-4 methylsterol oxidase [Source:VB Community Annotation]	NA	porphobilinogen synthase [Source:VB Community Annotation]
AGAP002771-RA	AGAP008244-RA	-1.64603	0.38495	-2.7457	-0.546362	-2.93381	0.00334829	NA	NA	NA	NA
AGAP002789-RA	AGAP007422-RA	-1.38547	0.19766	-2.98838	0.217438	-1.69412	0.0902421	NA	NA	NA	NA
AGAP002789-RA	AGAP006719-RA	-0.729281	0.24828	-1.4763	0.0177379	-1.91346	0.0556892	NA	NA	NA	NA
AGAP002790-RA	AGAP008740-RA	-3.67419	0.242535	-6.86277	-0.485613	-2.2585	0.0239143	NA	amyloid beta A4 protein [Source:VB Community Annotation]	NA	NA
AGAP002790-RA	AGAP002039-RA	-4.23492	0.260367	-7.76136	-0.708471	-2.35377	0.0185842	NA	amyloid beta A4 protein [Source:VB Community Annotation]	NA	NA
AGAP002830-RA	AGAP009983-RA	1.26406	-0.227907	-0.188959	2.71708	1.70511	0.088174	NA	C-1-tetrahydrofolate synthase, mitochondrial precursor [Source:VB Community Annotation]	NA	Bhlh factor math6 [Source:VB Community Annotation]
AGAP002852-RA	AGAP008645-RA	0.349529	-0.259097	-0.0325995	0.731657	1.79279	0.0730062	NA	NA	GAM1	gambicin anti-microbial peptide [Source:VB Community Annotation]
AGAP002852-RA	AGAP009752-RA	-0.858952	0.319362	-1.5108	-0.207103	-2.58272	0.00980235	NA	NA	NA	NA
AGAP002852-RA	AGAP006157-RA	-0.684921	0.344275	-1.24205	-0.127787	-2.40955	0.015972	NA	NA	NA	NA
AGAP002852-RA	AGAP009602-RA	-0.778491	0.231549	-1.60352	0.0465438	-1.84943	0.0643961	NA	NA	NA	NADH dehydrogenase (ubiquinone) 1 beta subcomplex 6 [Source:VB Community Annotation]
AGAP002852-RA	AGAP012984-RA	-0.607053	0.240874	-1.23067	0.0165661	-1.90793	0.0563998	NA	NA	NA	Protease m1 zinc metalloprotease [Source:VB Community Annotation]
AGAP002852-RA	AGAP005327-RA	-1.56579	0.535117	-2.31743	-0.814155	-4.08302	4.4455e-05	NA	NA	NA	ribonuclease UK114 [Source:VB Community Annotation]
AGAP002852-RA	AGAP011514-RA	-1.00286	0.398427	-1.64624	-0.359472	-3.05509	0.00224991	NA	NA	NA	cytoplasmic actin [Source:VB Community Annotation]
AGAP002853-RA	AGAP009384-RA	-2.12388	0.450147	-3.289	-0.958766	-3.57287	0.000353092	NA	NA	NA	NA
AGAP002853-RA	AGAP008922-RA	0.789084	-0.246665	-0.100798	1.67897	1.73799	0.0822129	NA	NA	NA	NA
AGAP002862-RA	AGAP010123-RA	0.433038	-0.247177	-0.065046	0.931122	1.70404	0.0883739	CYP6AA1	cytochrome P450 [Source:VB Community Annotation]	CPR131	cuticular protein RR-2 family 131 [Source:VB Community Annotation]
AGAP002862-RA	AGAP002726-RB	-0.604926	0.259367	-1.30915	0.0992932	-1.68364	0.0922503	CYP6AA1	cytochrome P450 [Source:VB Community Annotation]	CPR9	cuticular protein RR-1 family 9 [Source:VB Community Annotation]
AGAP002862-RA	AGAP002205-RA	0.68217	-0.280325	-0.128068	1.49241	1.6502	0.0989025	CYP6AA1	cytochrome P450 [Source:VB Community Annotation]	CYP325C2	cytochrome P450 [Source:VB Community Annotation]
AGAP002862-RA	AGAP002869-RA	-1.42071	0.33467	-2.81151	-0.0299062	-2.00215	0.0452691	CYP6AA1	cytochrome P450 [Source:VB Community Annotation]	CYP6P2	cytochrome P450 [Source:VB Community Annotation]
AGAP002862-RA	AGAP002865-RA	-0.421296	0.535825	-0.672611	-0.16998	-3.28567	0.0010174	CYP6AA1	cytochrome P450 [Source:VB Community Annotation]	CYP6P3	cytochrome P450 [Source:VB Community Annotation]
AGAP002862-RA	AGAP002867-RA	-0.722278	0.540513	-1.12416	-0.320394	-3.52257	0.000427378	CYP6AA1	cytochrome P450 [Source:VB Community Annotation]	CYP6P4	cytochrome P450 [Source:VB Community Annotation]
AGAP002862-RA	AGAP002866-RA	-2.28315	0.458642	-3.98852	-0.577785	-2.62406	0.00868897	CYP6AA1	cytochrome P450 [Source:VB Community Annotation]	CYP6P5	cytochrome P450 [Source:VB Community Annotation]
AGAP002862-RA	AGAP000950-RA	-0.562693	0.242119	-1.22546	0.100074	-1.66405	0.0961022	CYP6AA1	cytochrome P450 [Source:VB Community Annotation]	mRpL9	39S ribosomal protein L9, mitochondrial [Source:VB Community Annotation]
AGAP002862-RA	AGAP007801-RA	-1.52378	0.290154	-3.05015	0.00259723	-1.95666	0.0503869	CYP6AA1	cytochrome P450 [Source:VB Community Annotation]	NA	vrille [Source:VB Community Annotation]
AGAP002862-RA	AGAP012389-RA	4.73735	-0.312356	-0.592934	10.0676	1.74197	0.0815133	CYP6AA1	cytochrome P450 [Source:VB Community Annotation]	NA	Pangolin [Source:VB Community Annotation]
AGAP002862-RA	AGAP012757-RA	0.540141	-0.269568	-0.0765018	1.15678	1.71684	0.0860086	CYP6AA1	cytochrome P450 [Source:VB Community Annotation]	NA	aminopeptidase N1 [Source:VB Community Annotation]
AGAP002862-RA	AGAP010531-RA	0.691151	-0.269363	-0.0747245	1.45703	1.76877	0.0769326	CYP6AA1	cytochrome P450 [Source:VB Community Annotation]	NA	fibrinogen-related protein 7 [Source:VB Community Annotation]
AGAP002862-RA	AGAP008371-RA	0.595475	-0.285404	-0.0903268	1.28128	1.70185	0.0887837	CYP6AA1	cytochrome P450 [Source:VB Community Annotation]	NA	NA
AGAP002862-RA	AGAP000367-RA	-0.800427	0.285181	-1.61065	0.00979777	-1.9363	0.0528312	CYP6AA1	cytochrome P450 [Source:VB Community Annotation]	NA	glyoxalase domain-containing protein 4 [Source:VB Community Annotation]
AGAP002862-RA	AGAP003762-RA	-0.800653	0.382197	-1.48953	-0.111773	-2.27802	0.0227255	CYP6AA1	cytochrome P450 [Source:VB Community Annotation]	NA	NA
AGAP002862-RA	AGAP003248-RA	0.610682	-0.281327	-0.0869837	1.30835	1.71563	0.0862297	CYP6AA1	cytochrome P450 [Source:VB Community Annotation]	NA	NA
AGAP002862-RA	AGAP008801-RA	-0.909589	0.319381	-1.7872	-0.0319747	-2.03141	0.0422134	CYP6AA1	cytochrome P450 [Source:VB Community Annotation]	NA	trafficking kinesin-binding protein 1 [Source:VB Community Annotation]
AGAP002862-RA	AGAP006037-RA	-0.966371	0.341417	-1.83677	-0.0959679	-2.1761	0.0295475	CYP6AA1	cytochrome P450 [Source:VB Community Annotation]	RpL24	60S ribosomal protein L24 [Source:VB Community Annotation]
AGAP002865-RA	AGAP008218-RA	-0.0794199	0.315523	-0.152968	-0.005872	-2.11648	0.0343036	CYP6P3	cytochrome P450 [Source:VB Community Annotation]	CYP6Z2	cytochrome P450 [Source:VB Community Annotation]
AGAP002865-RA	AGAP007456-RA	-0.132349	0.322813	-0.252627	-0.0120706	-2.1567	0.0310293	CYP6P3	cytochrome P450 [Source:VB Community Annotation]	LRIM8B	leucine-rich immune protein (Short) [Source:VB Community Annotation]
AGAP002865-RA	AGAP003449-RA	0.129594	-0.279935	-0.0200374	0.279225	1.69753	0.0895959	CYP6P3	cytochrome P450 [Source:VB Community Annotation]	NA	rootletin [Source:VB Community Annotation]
AGAP002865-RA	AGAP006736-RA	0.307397	-0.312455	-0.00662866	0.621423	1.91863	0.0550316	CYP6P3	cytochrome P450 [Source:VB Community Annotation]	NA	zinc finger protein GLIS2 [Source:VB Community Annotation]
AGAP002865-RA	AGAP007552-RA	-0.0807696	0.24007	-0.170701	0.00916219	-1.76032	0.0783542	CYP6P3	cytochrome P450 [Source:VB Community Annotation]	NA	NA
AGAP002865-RA	AGAP006222-RA	-0.0950721	0.291342	-0.188408	-0.00173566	-1.99645	0.0458852	CYP6P3	cytochrome P450 [Source:VB Community Annotation]	NA	glucosyl/glucuronosyl transferases [Source:VB Community Annotation]
AGAP002865-RA	AGAP005752-RA	-0.231066	0.52275	-0.360754	-0.101379	-3.49216	0.000479135	CYP6P3	cytochrome P450 [Source:VB Community Annotation]	NA	glucosyl/glucuronosyl transferases [Source:VB Community Annotation]
AGAP002865-RA	AGAP012735-RA	-0.12749	0.279458	-0.26492	0.00993959	-1.81824	0.069027	CYP6P3	cytochrome P450 [Source:VB Community Annotation]	NA	NA
AGAP002865-RA	AGAP006581-RB	-0.1601	0.290861	-0.319195	-0.00100435	-1.97237	0.048567	CYP6P3	cytochrome P450 [Source:VB Community Annotation]	NA	NA
AGAP002865-RA	AGAP006434-RA	-0.126652	0.273763	-0.260952	0.00764798	-1.84838	0.0645468	CYP6P3	cytochrome P450 [Source:VB Community Annotation]	NA	NA
AGAP002865-RA	AGAP008544-RA	-0.254797	0.311725	-0.479886	-0.0297081	-2.21869	0.0265079	CYP6P3	cytochrome P450 [Source:VB Community Annotation]	NA	AMP dependent ligase [Source:VB Community Annotation]
AGAP002865-RA	AGAP011477-RA	-0.134238	0.254152	-0.286601	0.0181252	-1.72684	0.0841969	CYP6P3	cytochrome P450 [Source:VB Community Annotation]	NA	eupolytin [Source:VB Community Annotation]
AGAP002865-RA	AGAP010328-RA	-0.159235	0.26242	-0.339741	0.0212713	-1.72903	0.0838039	CYP6P3	cytochrome P450 [Source:VB Community Annotation]	NA	NA
AGAP002865-RA	AGAP003762-RA	-0.186102	0.365346	-0.342991	-0.0292136	-2.32496	0.0200739	CYP6P3	cytochrome P450 [Source:VB Community Annotation]	NA	NA
AGAP002865-RA	AGAP007650-RA	-0.283348	0.233959	-0.616236	0.04954	-1.66832	0.0952532	CYP6P3	cytochrome P450 [Source:VB Community Annotation]	NA	growth arrest and DNA-damage-inducible protein [Source:VB Community Annotation]
AGAP002865-RA	AGAP006037-RA	-0.206619	0.300207	-0.404849	-0.0083885	-2.04294	0.0410583	CYP6P3	cytochrome P450 [Source:VB Community Annotation]	RpL24	60S ribosomal protein L24 [Source:VB Community Annotation]
AGAP002866-RA	AGAP006829-RA	1.25478	-0.274668	-0.136516	2.64607	1.76768	0.0771142	CYP6P5	cytochrome P450 [Source:VB Community Annotation]	CPR59	cuticular protein RR-1 family 59 [Source:VB Community Annotation]
AGAP002866-RA	AGAP002205-RA	1.15335	-0.307853	-0.104571	2.41127	1.79707	0.0723252	CYP6P5	cytochrome P450 [Source:VB Community Annotation]	CYP325C2	cytochrome P450 [Source:VB Community Annotation]
AGAP002866-RA	AGAP010240-RA	-0.826915	0.273278	-1.80332	0.149488	-1.65992	0.0969301	CYP6P5	cytochrome P450 [Source:VB Community Annotation]	ESP	Late trypsin [Source:VB Community Annotation]
AGAP002866-RA	AGAP004164-RB	-2.00689	0.278259	-4.30769	0.293903	-1.70963	0.0873342	CYP6P5	cytochrome P450 [Source:VB Community Annotation]	GSTD1-4	glutathione S-transferase delta class 1 [Source:VB Community Annotation]
AGAP002866-RA	AGAP004382-RA	-1.13706	0.411593	-2.1117	-0.162432	-2.28665	0.0222161	CYP6P5	cytochrome P450 [Source:VB Community Annotation]	GSTD3	glutathione S-transferase delta class 3 [Source:VB Community Annotation]
AGAP002866-RA	AGAP009195-RA	-1.50484	0.459888	-2.67537	-0.334312	-2.51979	0.0117424	CYP6P5	cytochrome P450 [Source:VB Community Annotation]	GSTE1	glutathione S-transferase epsilon class 1 [Source:VB Community Annotation]
AGAP002866-RA	AGAP008118-RA	-3.10814	0.380203	-5.67231	-0.543977	-2.37581	0.0175107	CYP6P5	cytochrome P450 [Source:VB Community Annotation]	NA	serine/threonine-protein kinase Chk1 [Source:VB Community Annotation]
AGAP002866-RA	AGAP010295-RA	6.78961	-0.34443	0.90405	12.6752	2.26107	0.0237552	CYP6P5	cytochrome P450 [Source:VB Community Annotation]	NA	NA
AGAP002866-RA	AGAP006707-RA	-1.12689	0.442988	-1.87817	-0.375612	-2.93993	0.0032829	CYP6P5	cytochrome P450 [Source:VB Community Annotation]	NA	serine-type enodpeptidase [Source:VB Community Annotation]
AGAP002866-RA	AGAP001890-RA	-1.189	0.438623	-2.03917	-0.338825	-2.74113	0.00612281	CYP6P5	cytochrome P450 [Source:VB Community Annotation]	NA	NA
AGAP002866-RA	AGAP003027-RA	0.819076	-0.383844	0.102462	1.53569	2.24024	0.0250752	CYP6P5	cytochrome P450 [Source:VB Community Annotation]	NA	dumpy-like protein [Source:VB Community Annotation]
AGAP002866-RA	AGAP002989-RA	-1.22873	0.261341	-2.56011	0.102648	-1.80889	0.0704687	CYP6P5	cytochrome P450 [Source:VB Community Annotation]	NA	gamma-interferon-inducible lysosomal thiol reductase [Source:VB Community Annotation]
AGAP002866-RA	AGAP005793-RA	-1.39662	0.429769	-2.43652	-0.356731	-2.63237	0.00847918	CYP6P5	cytochrome P450 [Source:VB Community Annotation]	NA	NA
AGAP002866-RA	AGAP004103-RA	1.14955	-0.326353	-0.0168375	2.31593	1.93171	0.0533958	CYP6P5	cytochrome P450 [Source:VB Community Annotation]	NA	dehydrogenase/reductase SDR family member 11 precursor [Source:VB Community Annotation]
AGAP002866-RA	AGAP006434-RA	-0.820542	0.280134	-1.73606	0.0949785	-1.75666	0.078975	CYP6P5	cytochrome P450 [Source:VB Community Annotation]	NA	NA
AGAP002866-RA	AGAP011698-RA	-1.32412	0.367299	-2.50527	-0.142974	-2.19725	0.0280025	CYP6P5	cytochrome P450 [Source:VB Community Annotation]	NA	deoxyribonuclease I [Source:VB Community Annotation]
AGAP002866-RA	AGAP008371-RA	1.25967	-0.392162	0.194935	2.3244	2.31884	0.0204035	CYP6P5	cytochrome P450 [Source:VB Community Annotation]	NA	NA
AGAP002866-RA	AGAP003762-RA	-1.41092	0.437481	-2.48043	-0.341414	-2.58568	0.00971869	CYP6P5	cytochrome P450 [Source:VB Community Annotation]	NA	NA
AGAP002866-RA	AGAP006447-RA	1.9272	-0.259902	-0.308041	4.16244	1.68989	0.091049	CYP6P5	cytochrome P450 [Source:VB Community Annotation]	NA	NA
AGAP002866-RA	AGAP008943-RA	1.23407	-0.370216	0.162087	2.30605	2.25636	0.0240482	CYP6P5	cytochrome P450 [Source:VB Community Annotation]	NA	protein turtle [Source:VB Community Annotation]
AGAP002866-RA	AGAP002593-RA	-1.56022	0.384386	-2.8721	-0.248347	-2.33104	0.0197512	CYP6P5	cytochrome P450 [Source:VB Community Annotation]	NA	outer membrane lipoprotein Blc [Source:VB Community Annotation]
AGAP002866-RA	AGAP000586-RA	-1.03969	0.397264	-1.97501	-0.104369	-2.17871	0.0293533	CYP6P5	cytochrome P450 [Source:VB Community Annotation]	NA	NA
AGAP002866-RA	AGAP006074-RA	2.06227	-0.26351	-0.236574	4.36111	1.7583	0.0786972	CYP6P5	cytochrome P450 [Source:VB Community Annotation]	Obp71	odorant-binding protein 71 [Source:VB Community Annotation]
AGAP002867-RA	AGAP002726-RB	-0.268715	0.278791	-0.5223	-0.0151294	-2.07694	0.0378074	CYP6P4	cytochrome P450 [Source:VB Community Annotation]	CPR9	cuticular protein RR-1 family 9 [Source:VB Community Annotation]
AGAP002867-RA	AGAP008212-RA	-0.25925	0.49281	-0.402125	-0.116375	-3.55647	0.000375875	CYP6P4	cytochrome P450 [Source:VB Community Annotation]	CYP6M2	cytochrome P450 [Source:VB Community Annotation]
AGAP002867-RA	AGAP002869-RA	-0.661821	0.377249	-1.16334	-0.160298	-2.58646	0.00969668	CYP6P4	cytochrome P450 [Source:VB Community Annotation]	CYP6P2	cytochrome P450 [Source:VB Community Annotation]
AGAP002867-RA	AGAP008218-RA	-0.184899	0.432218	-0.302161	-0.0676378	-3.09055	0.00199787	CYP6P4	cytochrome P450 [Source:VB Community Annotation]	CYP6Z2	cytochrome P450 [Source:VB Community Annotation]
AGAP002867-RA	AGAP008217-RA	-0.114913	0.268954	-0.238025	0.0081985	-1.82948	0.0673284	CYP6P4	cytochrome P450 [Source:VB Community Annotation]	CYP6Z3	cytochrome P450 [Source:VB Community Annotation]
AGAP002867-RA	AGAP007456-RA	-0.200601	0.287891	-0.390635	-0.0105662	-2.06898	0.038548	CYP6P4	cytochrome P450 [Source:VB Community Annotation]	LRIM8B	leucine-rich immune protein (Short) [Source:VB Community Annotation]
AGAP002867-RA	AGAP006505-RA	-0.112483	0.279155	-0.229455	0.00448947	-1.88477	0.0594604	CYP6P4	cytochrome P450 [Source:VB Community Annotation]	NA	NA
AGAP002867-RA	AGAP006222-RA	-0.136352	0.245854	-0.283797	0.0110932	-1.81254	0.0699033	CYP6P4	cytochrome P450 [Source:VB Community Annotation]	NA	glucosyl/glucuronosyl transferases [Source:VB Community Annotation]
AGAP002867-RA	AGAP006982-RA	-0.272798	0.260292	-0.532552	-0.0130449	-2.05843	0.0395487	CYP6P4	cytochrome P450 [Source:VB Community Annotation]	NA	NA
AGAP002867-RA	AGAP010328-RA	-0.297409	0.288389	-0.582606	-0.0122123	-2.04393	0.0409606	CYP6P4	cytochrome P450 [Source:VB Community Annotation]	NA	NA
AGAP002867-RA	AGAP010935-RA	-0.227309	0.261649	-0.463423	0.0088049	-1.88691	0.0591725	CYP6P4	cytochrome P450 [Source:VB Community Annotation]	NA	porphobilinogen synthase [Source:VB Community Annotation]
AGAP002867-RA	AGAP003762-RA	-0.310441	0.358589	-0.558772	-0.0621102	-2.45022	0.014277	CYP6P4	cytochrome P450 [Source:VB Community Annotation]	NA	NA
AGAP002867-RA	AGAP002940-RA	-0.248897	0.276064	-0.519357	0.0215619	-1.80374	0.0712717	CYP6P4	cytochrome P450 [Source:VB Community Annotation]	NA	coiled-coil-helix-coiled-coil-helix domain containing 4 [Source:VB Community Annotation]
AGAP002869-RA	AGAP011787-RA	-0.511981	0.379304	-0.971673	-0.052289	-2.18295	0.0290398	CYP6P2	cytochrome P450 [Source:VB Community Annotation]	CLIPA5	CLIP-domain serine protease [Source:VB Community Annotation]
AGAP002869-RA	AGAP002726-RB	-1.95008	0.636869	-2.87203	-1.02813	-4.14574	3.38725e-05	CYP6P2	cytochrome P450 [Source:VB Community Annotation]	CPR9	cuticular protein RR-1 family 9 [Source:VB Community Annotation]
AGAP002869-RA	AGAP008212-RA	-0.486714	0.291236	-0.979637	0.00620859	-1.93531	0.0529519	CYP6P2	cytochrome P450 [Source:VB Community Annotation]	CYP6M2	cytochrome P450 [Source:VB Community Annotation]
AGAP002869-RA	AGAP007455-RA	-1.11819	0.319124	-2.2931	0.0567074	-1.8654	0.0621255	CYP6P2	cytochrome P450 [Source:VB Community Annotation]	LRIM10	leucine-rich immune protein (Short) [Source:VB Community Annotation]
AGAP002869-RA	AGAP006982-RA	-1.28638	0.386365	-2.20365	-0.369104	-2.74869	0.00598341	CYP6P2	cytochrome P450 [Source:VB Community Annotation]	NA	NA
AGAP002869-RA	AGAP013493-RA	0.712227	-0.351458	0.0672946	1.35716	2.16451	0.030425	CYP6P2	cytochrome P450 [Source:VB Community Annotation]	NA	NA
AGAP002869-RA	AGAP011971-RA	-0.735217	0.317299	-1.46963	-0.000807207	-1.96215	0.0497445	CYP6P2	cytochrome P450 [Source:VB Community Annotation]	NA	Ser/Thr protein phosphatase/nucleotidase [Source:VB Community Annotation]
AGAP002869-RA	AGAP002076-RA	-0.776049	0.267358	-1.65827	0.10617	-1.72412	0.0846854	CYP6P2	cytochrome P450 [Source:VB Community Annotation]	NA	heat shock 70kDa protein 1/8 [Source:VB Community Annotation]
AGAP002869-RA	AGAP003762-RA	-0.877154	0.318936	-1.74939	-0.00492225	-1.97106	0.0487169	CYP6P2	cytochrome P450 [Source:VB Community Annotation]	NA	NA
AGAP002869-RA	AGAP000211-RA	-1.28415	0.352417	-2.39055	-0.177753	-2.27489	0.0229124	CYP6P2	cytochrome P450 [Source:VB Community Annotation]	NA	triacylglycerol lipase [Source:VB Community Annotation]
AGAP002869-RA	AGAP006984-RA	-1.24599	0.277608	-2.59347	0.10149	-1.81238	0.0699281	CYP6P2	cytochrome P450 [Source:VB Community Annotation]	NA	NA
AGAP002869-RA	AGAP003195-RA	-0.936362	0.253875	-2.04014	0.167419	-1.66271	0.0963702	CYP6P2	cytochrome P450 [Source:VB Community Annotation]	NA	fatty acyl-CoA elongase [Source:VB Community Annotation]
AGAP002869-RA	AGAP003848-RA	-0.92066	0.310133	-1.87319	0.0318657	-1.89443	0.0581679	CYP6P2	cytochrome P450 [Source:VB Community Annotation]	NA	acyl-CoA thioesterase 9.1 [Source:VB Community Annotation]
AGAP002878-RA	AGAP002893-RA	-0.338918	0.238525	-0.650853	-0.0269833	-2.12955	0.0332091	NA	Cystatin-like protein [Source:VB Community Annotation]	mRpS23	28S ribosomal protein S23, mitochondrial [Source:VB Community Annotation]
AGAP002878-RA	AGAP009842-RA	-0.0593593	0.249715	-0.121132	0.00241331	-1.88343	0.0596424	NA	Cystatin-like protein [Source:VB Community Annotation]	NA	ribonuclease T2 [Source:VB Community Annotation]
AGAP002878-RA	AGAP009202-RA	-0.274988	0.276776	-0.504259	-0.0457157	-2.35081	0.0187324	NA	Cystatin-like protein [Source:VB Community Annotation]	NA	selenoprotein T [Source:VB Community Annotation]
AGAP002878-RA	AGAP006678-RA	-0.293919	0.246043	-0.578881	-0.00895658	-2.0216	0.0432172	NA	Cystatin-like protein [Source:VB Community Annotation]	NA	cyclin T [Source:VB Community Annotation]
AGAP002893-RA	AGAP007529-RA	-4.54825	0.36513	-7.34588	-1.75062	-3.18647	0.00144019	mRpS23	28S ribosomal protein S23, mitochondrial [Source:VB Community Annotation]	NA	NA
AGAP002893-RA	AGAP007324-RA	-4.39743	0.380794	-7.18848	-1.60639	-3.08808	0.00201457	mRpS23	28S ribosomal protein S23, mitochondrial [Source:VB Community Annotation]	NA	NA
AGAP002905-RA	AGAP006447-RA	-2.25768	0.295489	-4.22719	-0.288169	-2.24678	0.0246543	OBP13	odorant-binding protein 13 [Source:VB Community Annotation]	NA	NA
AGAP002905-RA	AGAP008885-RA	1.01097	-0.322588	0.0698526	1.95208	2.10548	0.0352497	OBP13	odorant-binding protein 13 [Source:VB Community Annotation]	NA	parafibromin [Source:VB Community Annotation]
AGAP002905-RA	AGAP006076-RA	-3.19763	0.396517	-5.16113	-1.23413	-3.19194	0.00141323	OBP13	odorant-binding protein 13 [Source:VB Community Annotation]	OBP50	odorant-binding protein 50 [Source:VB Community Annotation]
AGAP002905-RA	AGAP006074-RA	-1.77207	0.21975	-3.79599	0.251848	-1.71611	0.0861427	OBP13	odorant-binding protein 13 [Source:VB Community Annotation]	Obp71	odorant-binding protein 71 [Source:VB Community Annotation]
AGAP002913-RA	AGAP001356-RA	-0.339194	0.338207	-0.688106	0.00971839	-1.90541	0.0567271	NA	NA	ACE1	Acetylcholinesterase [Source:UniProtKB/Swiss-Prot;Acc:Q869C3]
AGAP002913-RA	AGAP002917-RA	0.382933	-0.297842	-0.0358772	0.801743	1.7921	0.0731174	NA	NA	mRpL34	39S ribosomal protein L34, mitochondrial [Source:VB Community Annotation]
AGAP002913-RA	AGAP005767-RA	-0.41187	0.294318	-0.866782	0.0430417	-1.77455	0.0759716	NA	NA	NA	NA
AGAP002913-RA	AGAP010935-RA	-0.354177	0.371767	-0.658572	-0.0497828	-2.28055	0.022575	NA	NA	NA	porphobilinogen synthase [Source:VB Community Annotation]
AGAP002913-RA	AGAP007142-RA	-0.360012	0.357341	-0.697978	-0.0220465	-2.08786	0.0368108	NA	NA	NA	Serine-type enodpeptidase [Source:VB Community Annotation]
AGAP002913-RA	AGAP009743-RA	-0.234698	0.307028	-0.50438	0.0349844	-1.70574	0.0880566	NA	NA	NA	ribonuclease Z [Source:VB Community Annotation]
AGAP002913-RA	AGAP012706-RA	-0.520337	0.269358	-1.07251	0.0318318	-1.84701	0.0647459	NA	NA	NA	Acp34A-2 [Source:VB Community Annotation]
AGAP002913-RA	AGAP007339-RA	-0.436299	0.25874	-0.940844	0.0682456	-1.69489	0.0900969	NA	NA	NA	troponin C, isoform 3 [Source:VB Community Annotation]
AGAP002913-RA	AGAP002593-RA	0.356602	-0.298452	-0.0353219	0.748527	1.78336	0.0745283	NA	NA	NA	outer membrane lipoprotein Blc [Source:VB Community Annotation]
AGAP002913-RA	AGAP003584-RA	-0.436099	0.335402	-0.839914	-0.0322836	-2.1167	0.0342857	NA	NA	NA	L-iditol 2-dehydrogenase [Source:VB Community Annotation]
AGAP002913-RA	AGAP002459-RA	-0.375648	0.393937	-0.702328	-0.0489684	-2.2538	0.0242088	NA	NA	NA	NA
AGAP002925-RB	AGAP002925-RC	-36.9537	0.431138	-54.5924	-19.3151	-4.10629	4.02071e-05	NA	poly(U)-specific endoribonuclease [Source:VB Community Annotation]	NA	poly(U)-specific endoribonuclease [Source:VB Community Annotation]
AGAP002940-RA	AGAP003195-RA	-0.632665	0.333774	-1.22927	-0.0360625	-2.07848	0.0376656	NA	coiled-coil-helix-coiled-coil-helix domain containing 4 [Source:VB Community Annotation]	NA	fatty acyl-CoA elongase [Source:VB Community Annotation]
AGAP002940-RA	AGAP008885-RA	-0.731776	0.548997	-1.20326	-0.260294	-3.04207	0.00234956	NA	coiled-coil-helix-coiled-coil-helix domain containing 4 [Source:VB Community Annotation]	NA	parafibromin [Source:VB Community Annotation]
AGAP002940-RA	AGAP011330-RA	-1.41585	0.496438	-2.26425	-0.567446	-3.27093	0.00107196	NA	coiled-coil-helix-coiled-coil-helix domain containing 4 [Source:VB Community Annotation]	NA	Glutaredoxin-like protein (Fragment) [Source:UniProtKB/TrEMBL;Acc:A7US51]
AGAP002940-RA	AGAP007324-RA	-1.33366	0.287339	-2.73434	0.0670257	-1.86621	0.062012	NA	coiled-coil-helix-coiled-coil-helix domain containing 4 [Source:VB Community Annotation]	NA	NA
AGAP002989-RA	AGAP002422-RA	-0.712619	0.275223	-1.46074	0.0354994	-1.867	0.0619023	NA	gamma-interferon-inducible lysosomal thiol reductase [Source:VB Community Annotation]	CLIPD1	CLIP-domain serine protease [Source:VB Community Annotation]
AGAP002989-RA	AGAP002419-RA	-0.89974	0.394172	-1.51022	-0.289263	-2.88871	0.00386824	NA	gamma-interferon-inducible lysosomal thiol reductase [Source:VB Community Annotation]	CYP4D22	cytochrome P450 [Source:VB Community Annotation]
AGAP002989-RA	AGAP002917-RA	-0.618409	0.230796	-1.32335	0.0865278	-1.71942	0.0855381	NA	gamma-interferon-inducible lysosomal thiol reductase [Source:VB Community Annotation]	mRpL34	39S ribosomal protein L34, mitochondrial [Source:VB Community Annotation]
AGAP002989-RA	AGAP012136-RA	-0.46013	0.277211	-0.915559	-0.00470102	-1.98023	0.0476775	NA	gamma-interferon-inducible lysosomal thiol reductase [Source:VB Community Annotation]	mRpS25	28S ribosomal protein S25, mitochondrial [Source:VB Community Annotation]
AGAP002989-RA	AGAP007492-RA	-0.760686	0.251574	-1.47451	-0.0468599	-2.08867	0.0367378	NA	gamma-interferon-inducible lysosomal thiol reductase [Source:VB Community Annotation]	NA	signal recognition particle subunit SRP9 [Source:VB Community Annotation]
AGAP002989-RA	AGAP011698-RA	-0.734269	0.332006	-1.33109	-0.137451	-2.4114	0.0158913	NA	gamma-interferon-inducible lysosomal thiol reductase [Source:VB Community Annotation]	NA	deoxyribonuclease I [Source:VB Community Annotation]
AGAP002989-RA	AGAP003762-RA	-0.460836	0.232916	-0.998644	0.0769722	-1.67948	0.0930584	NA	gamma-interferon-inducible lysosomal thiol reductase [Source:VB Community Annotation]	NA	NA
AGAP002989-RA	AGAP012148-RC	-2.301	0.404599	-3.67594	-0.926051	-3.2801	0.00103772	NA	gamma-interferon-inducible lysosomal thiol reductase [Source:VB Community Annotation]	NA	Mitogen-activated protein kinase [Source:UniProtKB/TrEMBL;Acc:Q7PZY6]
AGAP002989-RA	AGAP006970-RA	0.48785	-0.254716	-0.0286601	1.00436	1.85124	0.0641345	NA	gamma-interferon-inducible lysosomal thiol reductase [Source:VB Community Annotation]	NA	NA
AGAP003027-RA	AGAP006421-RA	-0.493786	0.523718	-0.785114	-0.202458	-3.3221	0.000893437	NA	dumpy-like protein [Source:VB Community Annotation]	A5R1	antigen 5 related protein 1 [Source:VB Community Annotation]
AGAP003027-RA	AGAP004382-RA	0.290974	-0.378282	0.027179	0.55477	2.16194	0.0306228	NA	dumpy-like protein [Source:VB Community Annotation]	GSTD3	glutathione S-transferase delta class 3 [Source:VB Community Annotation]
AGAP003027-RA	AGAP003582-RA	-0.114906	0.289401	-0.248046	0.0182347	-1.69156	0.0907296	NA	dumpy-like protein [Source:VB Community Annotation]	NA	D-xylulose reductase A [Source:VB Community Annotation]
AGAP003027-RA	AGAP006181-RA	-0.164435	0.266986	-0.354083	0.0252127	-1.69943	0.0892385	NA	dumpy-like protein [Source:VB Community Annotation]	NA	troponin C [Source:VB Community Annotation]
AGAP003027-RA	AGAP002588-RA	-0.299029	0.296461	-0.601691	0.00363282	-1.93647	0.0528096	NA	dumpy-like protein [Source:VB Community Annotation]	NA	NA
AGAP003027-RA	AGAP008487-RA	-0.193591	0.293286	-0.412926	0.025745	-1.72994	0.0836409	NA	dumpy-like protein [Source:VB Community Annotation]	NA	Sphingomyelin phosphodiesterase [Source:UniProtKB/TrEMBL;Acc:Q7Q4M5]
AGAP003027-RA	AGAP011478-RA	-0.453584	0.278483	-0.906257	-0.000912232	-1.96395	0.0495359	NA	dumpy-like protein [Source:VB Community Annotation]	NA	NA
AGAP003027-RA	AGAP008371-RA	-0.298511	0.333772	-0.586693	-0.0103302	-2.03026	0.0423303	NA	dumpy-like protein [Source:VB Community Annotation]	NA	NA
AGAP003027-RA	AGAP000210-RA	-0.334769	0.300183	-0.677949	0.00841065	-1.91196	0.0558808	NA	dumpy-like protein [Source:VB Community Annotation]	NA	triacylglycerol lipase [Source:VB Community Annotation]
AGAP003027-RA	AGAP002771-RA	-0.585336	0.264246	-1.20207	0.0313962	-1.86022	0.0628542	NA	dumpy-like protein [Source:VB Community Annotation]	NA	NA
AGAP003027-RA	AGAP006964-RA	-0.297672	0.254982	-0.64228	0.0469366	-1.69304	0.0904473	NA	dumpy-like protein [Source:VB Community Annotation]	NA	pyroglutamyl-peptidase [Source:VB Community Annotation]
AGAP003027-RA	AGAP011442-RA	-0.369239	0.263304	-0.77882	0.0403409	-1.76695	0.0772361	NA	dumpy-like protein [Source:VB Community Annotation]	NA	serine carboxypeptidase 1 [Source:VB Community Annotation]
AGAP003027-RA	AGAP011530-RA	-0.456313	0.246175	-0.974559	0.0619323	-1.72577	0.0843883	NA	dumpy-like protein [Source:VB Community Annotation]	NA	NA
AGAP003027-RA	AGAP008943-RA	-0.2606	0.280781	-0.550744	0.0295441	-1.76042	0.0783363	NA	dumpy-like protein [Source:VB Community Annotation]	NA	protein turtle [Source:VB Community Annotation]
AGAP003027-RA	AGAP003583-RA	-0.363983	0.381254	-0.661739	-0.0662276	-2.39595	0.0165774	NA	dumpy-like protein [Source:VB Community Annotation]	NA	L-iditol 2-dehydrogenase [Source:VB Community Annotation]
AGAP003027-RA	AGAP007748-RA	-0.410589	0.258302	-0.886039	0.0648614	-1.69261	0.0905289	NA	dumpy-like protein [Source:VB Community Annotation]	NA	NA
AGAP003027-RA	AGAP008013-RA	-0.419331	0.2624	-0.870497	0.0318355	-1.8217	0.0685009	NA	dumpy-like protein [Source:VB Community Annotation]	NA	NA
AGAP003027-RA	AGAP000356-RA	-0.290177	0.372533	-0.560842	-0.0195115	-2.10129	0.0356155	NA	dumpy-like protein [Source:VB Community Annotation]	NA	NA
AGAP003027-RA	AGAP006970-RA	-0.335635	0.386114	-0.61365	-0.0576197	-2.36622	0.0179709	NA	dumpy-like protein [Source:VB Community Annotation]	NA	NA
AGAP003027-RA	AGAP006433-RA	-0.347465	0.299789	-0.702546	0.00761662	-1.91796	0.0551164	NA	dumpy-like protein [Source:VB Community Annotation]	NA	NA
AGAP003027-RA	AGAP008584-RA	-0.499025	0.341784	-0.945604	-0.0524467	-2.19018	0.0285109	NA	dumpy-like protein [Source:VB Community Annotation]	NA	lysosomal alpha-mannosidase [Source:VB Community Annotation]
AGAP003027-RA	AGAP011044-RA	-0.373293	0.271138	-0.790045	0.0434582	-1.75561	0.0791543	NA	dumpy-like protein [Source:VB Community Annotation]	NA	NA
AGAP003030-RA	AGAP001323-RA	-4.30763	0.297204	-7.37992	-1.23535	-2.7481	0.00599409	NA	Pyruvate dehydrogenase E1 component subunit alpha [Source:UniProtKB/TrEMBL;Acc:Q7QDA6]	NA	NA
AGAP003030-RA	AGAP009602-RA	-4.31726	0.293993	-7.55874	-1.07578	-2.61048	0.00904144	NA	Pyruvate dehydrogenase E1 component subunit alpha [Source:UniProtKB/TrEMBL;Acc:Q7QDA6]	NA	NADH dehydrogenase (ubiquinone) 1 beta subcomplex 6 [Source:VB Community Annotation]
AGAP003037-RA	AGAP011516-RA	-2.05679	0.277705	-3.77124	-0.342339	-2.35137	0.0187044	NA	NA	NA	actin, cytoplasmic [Source:VB Community Annotation]
AGAP003083-RA	AGAP002417-RA	-0.714024	0.250072	-1.52387	0.0958251	-1.72808	0.0839732	NA	lipase [Source:VB Community Annotation]	CYP4AR1	cytochrome P450 [Source:VB Community Annotation]
AGAP003083-RA	AGAP007480-RA	-0.739083	0.27034	-1.48224	0.00407638	-1.94925	0.0512657	NA	lipase [Source:VB Community Annotation]	CYP6AH1	cytochrome P450 [Source:VB Community Annotation]
AGAP003083-RA	AGAP007455-RA	-0.834239	0.36221	-1.57178	-0.0966941	-2.21696	0.0266257	NA	lipase [Source:VB Community Annotation]	LRIM10	leucine-rich immune protein (Short) [Source:VB Community Annotation]
AGAP003083-RA	AGAP005313-RA	-1.51695	0.502162	-2.33054	-0.703355	-3.65443	0.000257751	NA	lipase [Source:VB Community Annotation]	NA	NA
AGAP003083-RA	AGAP013155-RA	-0.517267	0.266207	-1.11145	0.0769175	-1.70628	0.0879565	NA	lipase [Source:VB Community Annotation]	NA	Protease m1 zinc metalloprotease [Source:VB Community Annotation]
AGAP003083-RA	AGAP007142-RA	-0.548888	0.286115	-1.12805	0.0302707	-1.85756	0.0632319	NA	lipase [Source:VB Community Annotation]	NA	Serine-type enodpeptidase [Source:VB Community Annotation]
AGAP003083-RA	AGAP005889-RA	-0.6445	0.28447	-1.30666	0.0176596	-1.90773	0.0564265	NA	lipase [Source:VB Community Annotation]	NA	NA
AGAP003083-RA	AGAP003248-RA	-0.63713	0.340124	-1.19166	-0.0826029	-2.25196	0.0243246	NA	lipase [Source:VB Community Annotation]	NA	NA
AGAP003083-RA	AGAP010363-RA	0.500303	-0.329063	0.01339	0.987216	2.0139	0.0440201	NA	lipase [Source:VB Community Annotation]	NA	NA
AGAP003083-RA	AGAP003583-RA	0.480426	-0.249967	-0.0827809	1.04363	1.67192	0.0945408	NA	lipase [Source:VB Community Annotation]	NA	L-iditol 2-dehydrogenase [Source:VB Community Annotation]
AGAP003083-RA	AGAP009145-RA	-0.480514	0.295904	-0.997323	0.0362939	-1.82236	0.0684011	NA	lipase [Source:VB Community Annotation]	NA	NA
AGAP003083-RA	AGAP006132-RA	-0.671652	0.253257	-1.43097	0.0876647	-1.73371	0.0829689	NA	lipase [Source:VB Community Annotation]	NA	ganglioside-induced differentiation-associated-protein 1 [Source:VB Community Annotation]
AGAP003083-RA	AGAP003977-RA	-0.498908	0.280128	-1.04621	0.0483932	-1.78669	0.073987	NA	lipase [Source:VB Community Annotation]	NA	NA
AGAP003083-RA	AGAP000356-RA	0.486688	-0.310367	-0.0252765	0.998653	1.86323	0.0624296	NA	lipase [Source:VB Community Annotation]	NA	NA
AGAP003083-RA	AGAP012984-RA	-1.24766	0.315736	-2.28969	-0.205634	-2.34679	0.0189361	NA	lipase [Source:VB Community Annotation]	NA	Protease m1 zinc metalloprotease [Source:VB Community Annotation]
AGAP003083-RA	AGAP005503-RA	-0.630593	0.26608	-1.33499	0.0738047	-1.75464	0.0793214	NA	lipase [Source:VB Community Annotation]	NA	dehydrogenase/reductase SDR family member 11 precursor [Source:VB Community Annotation]
AGAP003083-RA	AGAP008294-RA	0.670968	-0.264947	-0.0503478	1.39228	1.82319	0.0682743	NA	lipase [Source:VB Community Annotation]	TRYP3	trypsin 3 [Source:VB Community Annotation]
AGAP003121-RA	AGAP008892-RA	0.364252	-0.260466	-0.0537659	0.78227	1.7079	0.0876544	NA	phosphatidylinositol 4-kinase type 2 [Source:VB Community Annotation]	NA	NA
AGAP003124-RA	AGAP006186-RB	-1.12243	0.233017	-2.4048	0.159937	-1.71555	0.0862446	NA	dihydropyrimidinase [Source:VB Community Annotation]	Ca-P60A	Calcium-transporting ATPase sarcoplasmic/endoplasmic reticulum type [Source:UniProtKB/Swiss-Prot;Acc:Q7PPA5]
AGAP003124-RA	AGAP000523-RA	-1.14807	0.233347	-2.49931	0.20318	-1.66529	0.0958559	NA	dihydropyrimidinase [Source:VB Community Annotation]	NA	F-type H+-transporting ATPase subunit c [Source:VB Community Annotation]
AGAP003124-RA	AGAP013097-RA	-2.12375	0.28844	-4.003	-0.244509	-2.21502	0.026759	NA	dihydropyrimidinase [Source:VB Community Annotation]	NA	NA
AGAP003124-RA	AGAP000924-RA	1.34234	-0.226843	-0.16612	2.8508	1.74415	0.0811324	NA	dihydropyrimidinase [Source:VB Community Annotation]	NA	NA
AGAP003124-RA	AGAP005503-RA	-1.03768	0.283713	-2.11143	0.0360834	-1.89413	0.0582071	NA	dihydropyrimidinase [Source:VB Community Annotation]	NA	dehydrogenase/reductase SDR family member 11 precursor [Source:VB Community Annotation]
AGAP003126-RA	AGAP002417-RA	-0.988269	0.218931	-2.14942	0.172878	-1.66818	0.0952792	NA	NA	CYP4AR1	cytochrome P450 [Source:VB Community Annotation]
AGAP003128-RA	AGAP000017-RA	-1.49325	0.217842	-3.25151	0.265012	-1.66458	0.0959963	NA	NA	NA	NA
AGAP003139-RA	AGAP008640-RA	-0.550818	0.29339	-1.07852	-0.0231147	-2.04585	0.0407709	SRPN9	serine protease inhibitor (serpin) 9 [Source:VB Community Annotation]	NA	NA
AGAP003139-RA	AGAP004316-RA	-1.52317	0.616831	-2.2293	-0.817041	-4.22786	2.35923e-05	SRPN9	serine protease inhibitor (serpin) 9 [Source:VB Community Annotation]	NA	NA
AGAP003139-RA	AGAP009145-RA	-0.551247	0.32693	-1.07238	-0.0301089	-2.07324	0.03815	SRPN9	serine protease inhibitor (serpin) 9 [Source:VB Community Annotation]	NA	NA
AGAP003139-RA	AGAP000356-RA	0.464361	-0.285197	-0.0517641	0.980487	1.76342	0.0778289	SRPN9	serine protease inhibitor (serpin) 9 [Source:VB Community Annotation]	NA	NA
AGAP003139-RA	AGAP000586-RA	-0.54351	0.35682	-1.02624	-0.0607741	-2.20675	0.0273312	SRPN9	serine protease inhibitor (serpin) 9 [Source:VB Community Annotation]	NA	NA
AGAP003139-RA	AGAP002940-RA	0.55163	-0.282189	-0.0507319	1.15399	1.79493	0.0726656	SRPN9	serine protease inhibitor (serpin) 9 [Source:VB Community Annotation]	NA	coiled-coil-helix-coiled-coil-helix domain containing 4 [Source:VB Community Annotation]
AGAP003196-RA	AGAP006723-RA	-0.676271	0.219299	-1.45489	0.102349	-1.70236	0.0886878	NA	elongation of very long chain fatty acids protein 7 [Source:VB Community Annotation]	COEAE2G	carboxylesterase [Source:VB Community Annotation]
AGAP003196-RA	AGAP003197-RA	-1.44975	0.283054	-2.64958	-0.249912	-2.36825	0.0178727	NA	elongation of very long chain fatty acids protein 7 [Source:VB Community Annotation]	NA	fatty acyl-CoA elongase [Source:VB Community Annotation]
AGAP003196-RA	AGAP011184-RA	-1.21548	0.218379	-2.49054	0.0595877	-1.8684	0.0617059	NA	elongation of very long chain fatty acids protein 7 [Source:VB Community Annotation]	NA	NA
AGAP003196-RA	AGAP012404-RA	-1.78334	0.300296	-3.17534	-0.391349	-2.51104	0.0120376	NA	elongation of very long chain fatty acids protein 7 [Source:VB Community Annotation]	NA	alanine--glyoxylate aminotransferase 2, mitochondrial [Source:VB Community Annotation]
AGAP003197-RA	AGAP012404-RA	-2.3749	0.337655	-4.0474	-0.702407	-2.78315	0.00538334	NA	fatty acyl-CoA elongase [Source:VB Community Annotation]	NA	alanine--glyoxylate aminotransferase 2, mitochondrial [Source:VB Community Annotation]
AGAP003200-RA	AGAP001356-RA	0.610924	-0.304481	0.0223284	1.19952	2.03435	0.041916	NA	NipSnap homolog 2 [Source:VB Community Annotation]	ACE1	Acetylcholinesterase [Source:UniProtKB/Swiss-Prot;Acc:Q869C3]
AGAP003200-RA	AGAP012136-RA	-0.453813	0.284811	-0.910096	0.00247084	-1.94939	0.0512493	NA	NipSnap homolog 2 [Source:VB Community Annotation]	mRpS25	28S ribosomal protein S25, mitochondrial [Source:VB Community Annotation]
AGAP003200-RA	AGAP008640-RA	-0.437387	0.230242	-0.952675	0.0779006	-1.66369	0.0961745	NA	NipSnap homolog 2 [Source:VB Community Annotation]	NA	NA
AGAP003200-RA	AGAP002913-RA	0.376544	-0.283416	-0.0220933	0.775182	1.85137	0.064116	NA	NipSnap homolog 2 [Source:VB Community Annotation]	NA	NA
AGAP003200-RA	AGAP007589-RA	-0.572713	0.293587	-1.0951	-0.0503286	-2.14883	0.0316476	NA	NipSnap homolog 2 [Source:VB Community Annotation]	NA	glucosyl/glucuronosyl transferases [Source:VB Community Annotation]
AGAP003200-RA	AGAP008307-RA	-0.904864	0.246331	-1.92622	0.116496	-1.73644	0.0824856	NA	NipSnap homolog 2 [Source:VB Community Annotation]	NA	NA
AGAP003200-RA	AGAP000586-RA	-0.426593	0.276782	-0.897971	0.0447854	-1.77378	0.0760993	NA	NipSnap homolog 2 [Source:VB Community Annotation]	NA	NA
AGAP003200-RA	AGAP005549-RA	-0.518932	0.207291	-1.13114	0.0932772	-1.66137	0.096639	NA	NipSnap homolog 2 [Source:VB Community Annotation]	NA	Pre-mRNA-splicing factor rse1 [Source:VB Community Annotation]
AGAP003209-RA	AGAP006795-RA	0.480879	-0.250224	-0.0760439	1.0378	1.69238	0.0905743	NA	C-4 methylsterol oxidase [Source:VB Community Annotation]	Aper1	peritrophin 1 [Source:VB Community Annotation]
AGAP003209-RA	AGAP002917-RA	-0.55655	0.310655	-1.09666	-0.0164439	-2.01967	0.0434173	NA	C-4 methylsterol oxidase [Source:VB Community Annotation]	mRpL34	39S ribosomal protein L34, mitochondrial [Source:VB Community Annotation]
AGAP003209-RA	AGAP000570-RA	1.09693	-0.402982	0.217089	1.97678	2.4436	0.0145414	NA	C-4 methylsterol oxidase [Source:VB Community Annotation]	NA	NA
AGAP003209-RA	AGAP005499-RA	-0.381656	0.321778	-0.748763	-0.0145502	-2.03768	0.0415815	NA	C-4 methylsterol oxidase [Source:VB Community Annotation]	NA	dehydrogenase/reductase SDR family member 11 precursor [Source:VB Community Annotation]
AGAP003209-RA	AGAP004770-RA	-0.508341	0.294483	-1.02638	0.00969807	-1.92331	0.0544415	NA	C-4 methylsterol oxidase [Source:VB Community Annotation]	NA	female reproductive tract protease GLEANR_896 [Source:VB Community Annotation]
AGAP003209-RA	AGAP000356-RA	-0.45821	0.399307	-0.84349	-0.0729287	-2.331	0.0197532	NA	C-4 methylsterol oxidase [Source:VB Community Annotation]	NA	NA
AGAP003209-RA	AGAP002593-RA	-0.512912	0.308066	-1.01835	-0.00747826	-1.989	0.0467012	NA	C-4 methylsterol oxidase [Source:VB Community Annotation]	NA	outer membrane lipoprotein Blc [Source:VB Community Annotation]
AGAP003209-RA	AGAP006433-RA	-0.442566	0.259194	-0.948009	0.0628777	-1.71617	0.0861302	NA	C-4 methylsterol oxidase [Source:VB Community Annotation]	NA	NA
AGAP003209-RA	AGAP002830-RA	-0.610463	0.26207	-1.27009	0.049161	-1.81392	0.0696895	NA	C-4 methylsterol oxidase [Source:VB Community Annotation]	NA	C-1-tetrahydrofolate synthase, mitochondrial precursor [Source:VB Community Annotation]
AGAP003209-RA	AGAP007049-RA	0.333969	-0.276419	-0.0592262	0.727165	1.66477	0.0959587	NA	C-4 methylsterol oxidase [Source:VB Community Annotation]	NA	NA
AGAP003217-RA	AGAP003581-RA	0.191103	-0.265229	-0.0196957	0.401902	1.77687	0.0755896	mRpS6	28S ribosomal protein S6, mitochondrial [Source:VB Community Annotation]	NA	D-xylulose reductase A [Source:VB Community Annotation]
AGAP003217-RA	AGAP011627-RA	-0.198677	0.245774	-0.434781	0.037426	-1.64931	0.0990842	mRpS6	28S ribosomal protein S6, mitochondrial [Source:VB Community Annotation]	NA	polyadenylate-binding protein-interacting protein 1 [Source:VB Community Annotation]
AGAP003217-RA	AGAP003239-RA	-0.527972	0.214525	-1.15366	0.0977208	-1.65389	0.0981505	mRpS6	28S ribosomal protein S6, mitochondrial [Source:VB Community Annotation]	NA	meiotic chromosome segregation protein [Source:VB Community Annotation]
AGAP003217-RA	AGAP001991-RA	-0.892596	0.22505	-1.95249	0.167296	-1.65063	0.0988144	mRpS6	28S ribosomal protein S6, mitochondrial [Source:VB Community Annotation]	NA	NA
AGAP003217-RA	AGAP009634-RA	-0.59716	0.269754	-1.23243	0.0381094	-1.84242	0.0654136	mRpS6	28S ribosomal protein S6, mitochondrial [Source:VB Community Annotation]	NA	NA
AGAP003217-RA	AGAP002630-RA	-0.654348	0.253349	-1.37676	0.0680624	-1.77534	0.0758422	mRpS6	28S ribosomal protein S6, mitochondrial [Source:VB Community Annotation]	NA	NADH dehydrogenase (ubiquinone) 1 beta subcomplex 2 [Source:VB Community Annotation]
AGAP003217-RA	AGAP005065-RA	0.608544	-0.26419	-0.0477435	1.26483	1.81741	0.0691537	mRpS6	28S ribosomal protein S6, mitochondrial [Source:VB Community Annotation]	NA	NA
AGAP003217-RA	AGAP002667-RA	-0.431375	0.2714	-0.924151	0.0613998	-1.71578	0.0862016	mRpS6	28S ribosomal protein S6, mitochondrial [Source:VB Community Annotation]	Tctp	Translationally-controlled tumor protein homolog [Source:UniProtKB/Swiss-Prot;Acc:Q7QCK2]
AGAP003239-RA	AGAP008451-RA	-0.963078	0.223761	-2.00795	0.0817919	-1.80657	0.070829	NA	meiotic chromosome segregation protein [Source:VB Community Annotation]	CPLCG6	cuticular protein CPLCG family (CPLCG6) [Source:VB Community Annotation]
AGAP003239-RA	AGAP010057-RA	-1.05872	0.259016	-2.00409	-0.113359	-2.19502	0.0281618	NA	meiotic chromosome segregation protein [Source:VB Community Annotation]	NA	nicotinic acetylcholine receptor, beta-2 subunit [Source:VB Community Annotation]
AGAP003239-RA	AGAP009609-RA	-0.510982	0.231448	-1.05079	0.0288265	-1.85533	0.0635486	NA	meiotic chromosome segregation protein [Source:VB Community Annotation]	NA	homogentisate 1,2-dioxygenase [Source:VB Community Annotation]
AGAP003239-RA	AGAP011197-RA	-0.461357	0.353379	-0.837688	-0.0850259	-2.40283	0.0162687	NA	meiotic chromosome segregation protein [Source:VB Community Annotation]	NA	NA
AGAP003239-RA	AGAP008013-RA	-0.784742	0.255967	-1.54285	-0.0266313	-2.02885	0.0424734	NA	meiotic chromosome segregation protein [Source:VB Community Annotation]	NA	NA
AGAP003248-RA	AGAP002205-RA	-0.481316	0.294624	-0.995931	0.0333003	-1.83317	0.0667773	NA	NA	CYP325C2	cytochrome P450 [Source:VB Community Annotation]
AGAP003248-RA	AGAP002417-RA	-0.57163	0.257349	-1.21877	0.0755118	-1.7313	0.0833988	NA	NA	CYP4AR1	cytochrome P450 [Source:VB Community Annotation]
AGAP003248-RA	AGAP007455-RA	-0.878245	0.490163	-1.46761	-0.288881	-2.92071	0.00349238	NA	NA	LRIM10	leucine-rich immune protein (Short) [Source:VB Community Annotation]
AGAP003248-RA	AGAP003483-RA	-0.564145	0.297099	-1.13023	0.0019439	-1.95327	0.0507877	NA	NA	NA	NA
AGAP003248-RA	AGAP003691-RA	-0.563389	0.351919	-1.03998	-0.0867952	-2.31695	0.0205066	NA	NA	NA	NA
AGAP003248-RA	AGAP000017-RA	0.78988	-0.258818	-0.0649649	1.64472	1.81105	0.0701335	NA	NA	NA	NA
AGAP003248-RA	AGAP009145-RA	-0.453919	0.359317	-0.866895	-0.0409429	-2.15432	0.0312154	NA	NA	NA	NA
AGAP003248-RA	AGAP000162-RA	-0.40697	0.248599	-0.891357	0.0774164	-1.64675	0.0996103	NA	NA	NA	Cystathionine beta-synthase [Source:UniProtKB/TrEMBL;Acc:Q7QEV0]
AGAP003248-RA	AGAP011317-RA	-1.71519	0.42538	-2.76125	-0.66912	-3.21372	0.00131028	NA	NA	NA	NA
AGAP003248-RA	AGAP002459-RA	-0.649997	0.460156	-1.09742	-0.202572	-2.84739	0.00440794	NA	NA	NA	NA
AGAP003248-RA	AGAP003195-RA	-0.467473	0.247866	-1.02116	0.0862152	-1.65481	0.0979637	NA	NA	NA	fatty acyl-CoA elongase [Source:VB Community Annotation]
AGAP003261-RA	AGAP009790-RA	-0.768283	0.228295	-1.55051	0.013942	-1.92507	0.0542211	NA	NA	CPAP3-B	cuticular protein [Source:VB Community Annotation]
AGAP003261-RA	AGAP005456-RA	-1.60281	0.419577	-2.51034	-0.695286	-3.46162	0.00053693	NA	NA	CPR15	cuticular protein RR-1 family 15 [Source:VB Community Annotation]
AGAP003308-RA	AGAP010531-RA	-0.6259	0.223606	-1.31295	0.0611523	-1.78555	0.0741727	CPAP3-C	cuticular protein [Source:VB Community Annotation]	NA	fibrinogen-related protein 7 [Source:VB Community Annotation]
AGAP003308-RA	AGAP003483-RA	-0.82292	0.266693	-1.62262	-0.023219	-2.01691	0.0437051	CPAP3-C	cuticular protein [Source:VB Community Annotation]	NA	NA
AGAP003308-RA	AGAP012448-RA	-1.03864	0.218912	-2.19757	0.120298	-1.75655	0.0789943	CPAP3-C	cuticular protein [Source:VB Community Annotation]	NA	zinc finger protein 593 homolog [Source:VB Community Annotation]
AGAP003308-RB	AGAP006421-RA	-0.483503	0.221219	-1.05488	0.0878729	-1.65857	0.0972028	CPAP3-C	cuticular protein [Source:VB Community Annotation]	A5R1	antigen 5 related protein 1 [Source:VB Community Annotation]
AGAP003308-RB	AGAP003308-RA	-1.07368	0.306317	-1.89342	-0.253942	-2.56718	0.0102531	CPAP3-C	cuticular protein [Source:VB Community Annotation]	CPAP3-C	cuticular protein [Source:VB Community Annotation]
AGAP003308-RB	AGAP010122-RA	-1.55256	0.480997	-2.36701	-0.7381	-3.73624	0.00018679	CPAP3-C	cuticular protein [Source:VB Community Annotation]	CPR132	cuticular protein RR-2 family 132 [Source:VB Community Annotation]
AGAP003308-RB	AGAP008278-RA	-0.71562	0.264013	-1.41946	-0.0117788	-1.9928	0.0462833	CPAP3-C	cuticular protein [Source:VB Community Annotation]	D7L1	D7 long form salivary protein [Source:VB Community Annotation]
AGAP003308-RB	AGAP011052-RA	0.448764	-0.23214	-0.0659019	0.963431	1.70903	0.0874461	CPAP3-C	cuticular protein [Source:VB Community Annotation]	NA	aldose reductase [Source:VB Community Annotation]
AGAP003308-RB	AGAP003400-RA	-0.994673	0.210168	-2.16532	0.175971	-1.66537	0.0958383	CPAP3-C	cuticular protein [Source:VB Community Annotation]	NA	NA
AGAP003308-RB	AGAP010647-RA	-0.785277	0.237805	-1.60097	0.0304122	-1.88692	0.0591706	CPAP3-C	cuticular protein [Source:VB Community Annotation]	SG8	salivary gland protein 8 [Source:VB Community Annotation]
AGAP003328-RA	AGAP008073-RA	-2.43353	0.347532	-4.02947	-0.837588	-2.98866	0.00280208	NA	NADH dehydrogenase (ubiquinone) 1 alpha subcomplex 6 [Source:VB Community Annotation]	NA	NA
AGAP003334-RA	AGAP003354-RA	-1.06711	0.231535	-2.10096	-0.0332589	-2.02305	0.0430677	CPLCX2	cuticular protein unclassified [Source:VB Community Annotation]	A5R3	antigen 5 related protein 3 [Source:VB Community Annotation]
AGAP003334-RA	AGAP008446-RA	-2.6906	0.426846	-4.1683	-1.2129	-3.56877	0.000358666	CPLCX2	cuticular protein unclassified [Source:VB Community Annotation]	CPLCG3	cuticular protein CPLCG family (CPLCG3) [Source:VB Community Annotation]
AGAP003334-RA	AGAP005456-RA	-1.02233	0.243921	-2.03166	-0.01301	-1.98526	0.0471151	CPLCX2	cuticular protein unclassified [Source:VB Community Annotation]	CPR15	cuticular protein RR-1 family 15 [Source:VB Community Annotation]
AGAP003334-RA	AGAP008450-RA	-0.577476	0.466178	-0.884792	-0.270159	-3.68302	0.000230489	CPLCX2	cuticular protein unclassified [Source:VB Community Annotation]	NA	NA
AGAP003334-RA	AGAP003513-RB	-2.57342	0.382484	-4.12799	-1.01885	-3.24457	0.00117628	CPLCX2	cuticular protein unclassified [Source:VB Community Annotation]	NA	NA
AGAP003334-RA	AGAP006447-RA	-1.40856	0.290278	-2.62122	-0.195904	-2.27664	0.0228079	CPLCX2	cuticular protein unclassified [Source:VB Community Annotation]	NA	NA
AGAP003354-RA	AGAP006370-RA	-1.72848	0.226049	-3.36022	-0.0967533	-2.07622	0.0378738	A5R3	antigen 5 related protein 3 [Source:VB Community Annotation]	NA	NA
AGAP003354-RA	AGAP010695-RA	-2.63848	0.340644	-4.33863	-0.938336	-3.04175	0.00235204	A5R3	antigen 5 related protein 3 [Source:VB Community Annotation]	NA	elongation of very long chain fatty acids protein 4 [Source:VB Community Annotation]
AGAP003357-RA	AGAP002417-RA	-0.320557	0.25027	-0.679405	0.0382908	-1.75086	0.0799703	NA	RAG1-activating protein 1-like protein [Source:VB Community Annotation]	CYP4AR1	cytochrome P450 [Source:VB Community Annotation]
AGAP003357-RA	AGAP001239-RA	-0.312447	0.236719	-0.667505	0.0426113	-1.72478	0.0845678	NA	RAG1-activating protein 1-like protein [Source:VB Community Annotation]	NA	defective proboscis extension response [Source:VB Community Annotation]
AGAP003357-RA	AGAP007161-RA	-0.126265	0.355996	-0.232257	-0.0202732	-2.33489	0.0195491	NA	RAG1-activating protein 1-like protein [Source:VB Community Annotation]	NA	alpha-crystallin chain A [Source:VB Community Annotation]
AGAP003357-RA	AGAP002704-RA	-0.28981	0.425813	-0.486268	-0.0933515	-2.89134	0.00383607	NA	RAG1-activating protein 1-like protein [Source:VB Community Annotation]	NA	solute carrier family 25 [Source:VB Community Annotation]
AGAP003357-RA	AGAP013493-RA	-0.189492	0.317122	-0.368886	-0.0100984	-2.07033	0.0384212	NA	RAG1-activating protein 1-like protein [Source:VB Community Annotation]	NA	NA
AGAP003357-RA	AGAP003371-RA	-0.210884	0.244986	-0.454702	0.0329332	-1.69526	0.0900267	NA	RAG1-activating protein 1-like protein [Source:VB Community Annotation]	NA	NA
AGAP003357-RA	AGAP008502-RA	-0.350459	0.271399	-0.699823	-0.00109574	-1.96615	0.0492816	NA	RAG1-activating protein 1-like protein [Source:VB Community Annotation]	NA	L-xylulose reductase [Source:VB Community Annotation]
AGAP003357-RA	AGAP013155-RA	0.274912	-0.315393	0.0116267	0.538198	2.04655	0.0407019	NA	RAG1-activating protein 1-like protein [Source:VB Community Annotation]	NA	Protease m1 zinc metalloprotease [Source:VB Community Annotation]
AGAP003357-RA	AGAP001023-RF	-0.484511	0.344448	-0.856845	-0.112176	-2.55051	0.0107567	NA	RAG1-activating protein 1-like protein [Source:VB Community Annotation]	NA	myofilin variant B [Source:VB Community Annotation]
AGAP003357-RA	AGAP009634-RA	-0.268865	0.290387	-0.545449	0.00771852	-1.9053	0.0567407	NA	RAG1-activating protein 1-like protein [Source:VB Community Annotation]	NA	NA
AGAP003357-RA	AGAP006389-RA	-0.21854	0.242202	-0.460831	0.0237498	-1.76788	0.0770816	NA	RAG1-activating protein 1-like protein [Source:VB Community Annotation]	NA	ribonuclease kappa [Source:VB Community Annotation]
AGAP003357-RA	AGAP003124-RA	-0.604708	0.36275	-1.07426	-0.135158	-2.52418	0.0115969	NA	RAG1-activating protein 1-like protein [Source:VB Community Annotation]	NA	dihydropyrimidinase [Source:VB Community Annotation]
AGAP003357-RA	AGAP004463-RA	-0.438086	0.391888	-0.765246	-0.110926	-2.62455	0.00867624	NA	RAG1-activating protein 1-like protein [Source:VB Community Annotation]	NA	ribosomal RNA-processing protein 17 [Source:VB Community Annotation]
AGAP003357-RA	AGAP005503-RA	-0.320512	0.30148	-0.632634	-0.00838996	-2.01269	0.0441477	NA	RAG1-activating protein 1-like protein [Source:VB Community Annotation]	NA	dehydrogenase/reductase SDR family member 11 precursor [Source:VB Community Annotation]
AGAP003367-RA	AGAP002417-RA	-0.765773	0.270881	-1.47861	-0.0529384	-2.10556	0.0352427	NA	NADH dehydrogenase (ubiquinone) 1 alpha subcomplex 2 [Source:VB Community Annotation]	CYP4AR1	cytochrome P450 [Source:VB Community Annotation]
AGAP003367-RA	AGAP006248-RA	-1.92362	0.318717	-3.31861	-0.528634	-2.70275	0.00687692	NA	NADH dehydrogenase (ubiquinone) 1 alpha subcomplex 2 [Source:VB Community Annotation]	Med10	Mediator of RNA polymerase II transcription subunit 10 [Source:UniProtKB/Swiss-Prot;Acc:Q7Q5R5]
AGAP003367-RA	AGAP003261-RA	-0.57272	0.225761	-1.13654	-0.00890113	-1.99094	0.0464872	NA	NADH dehydrogenase (ubiquinone) 1 alpha subcomplex 2 [Source:VB Community Annotation]	NA	NA
AGAP003367-RA	AGAP000468-RA	-0.443129	0.20867	-0.959328	0.0730693	-1.68256	0.092461	NA	NADH dehydrogenase (ubiquinone) 1 alpha subcomplex 2 [Source:VB Community Annotation]	NA	NA
AGAP003367-RA	AGAP011636-RA	-0.857883	0.288284	-1.53476	-0.181002	-2.48412	0.0129873	NA	NADH dehydrogenase (ubiquinone) 1 alpha subcomplex 2 [Source:VB Community Annotation]	NA	NA
AGAP003371-RA	AGAP002422-RA	-0.549487	0.291459	-1.15332	0.0543474	-1.78359	0.0744899	NA	NA	CLIPD1	CLIP-domain serine protease [Source:VB Community Annotation]
AGAP003371-RA	AGAP002417-RA	-0.613885	0.269793	-1.25603	0.0282637	-1.87373	0.0609674	NA	NA	CYP4AR1	cytochrome P450 [Source:VB Community Annotation]
AGAP003371-RA	AGAP007480-RA	-0.515095	0.236426	-1.10435	0.0741592	-1.71333	0.0866521	NA	NA	CYP6AH1	cytochrome P450 [Source:VB Community Annotation]
AGAP003371-RA	AGAP007249-RA	-0.4645	0.280955	-0.923228	-0.00577234	-1.98466	0.0471819	NA	NA	Flightin	NA
AGAP003371-RA	AGAP001233-RA	-0.67514	0.287209	-1.33288	-0.0173989	-2.01185	0.0442361	NA	NA	NA	NA
AGAP003371-RA	AGAP008502-RA	-0.562921	0.24539	-1.1881	0.0622562	-1.76482	0.077594	NA	NA	NA	L-xylulose reductase [Source:VB Community Annotation]
AGAP003371-RA	AGAP000082-RA	-0.475541	0.246409	-1.01335	0.0622668	-1.73307	0.0830827	NA	NA	NA	translation initiation factor eIF-2B subunit epsilon [Source:VB Community Annotation]
AGAP003371-RA	AGAP007142-RA	-0.453251	0.296475	-0.91248	0.00597753	-1.93449	0.0530532	NA	NA	NA	Serine-type enodpeptidase [Source:VB Community Annotation]
AGAP003371-RA	AGAP006157-RA	-0.620125	0.249459	-1.35646	0.11621	-1.65067	0.0988062	NA	NA	NA	NA
AGAP003371-RA	AGAP005889-RA	-0.536636	0.297223	-1.06168	-0.0115929	-2.00328	0.0451476	NA	NA	NA	NA
AGAP003371-RA	AGAP011909-RA	-0.49187	0.246123	-1.06106	0.0773158	-1.69376	0.0903106	NA	NA	NA	NA
AGAP003371-RA	AGAP002459-RA	-0.60599	0.418788	-1.0501	-0.161878	-2.67441	0.00748599	NA	NA	NA	NA
AGAP003371-RA	AGAP008922-RA	-0.581079	0.33022	-1.10497	-0.0571869	-2.17395	0.029709	NA	NA	NA	NA
AGAP003371-RA	AGAP004463-RA	-0.54774	0.275813	-1.13318	0.0377045	-1.83377	0.0666882	NA	NA	NA	ribosomal RNA-processing protein 17 [Source:VB Community Annotation]
AGAP003371-RA	AGAP005503-RA	-0.867606	0.459384	-1.42845	-0.306766	-3.03208	0.00242879	NA	NA	NA	dehydrogenase/reductase SDR family member 11 precursor [Source:VB Community Annotation]
AGAP003387-RA	AGAP004205-RA	-1.19096	0.354767	-1.98039	-0.401524	-2.9569	0.00310749	NA	NA	NA	N-sulfoglucosamine sulfohydrolase [Source:VB Community Annotation]
AGAP003387-RA	AGAP000468-RA	-0.493558	0.215432	-1.06418	0.077061	-1.69531	0.0900174	NA	NA	NA	NA
AGAP003387-RA	AGAP013493-RA	-0.410549	0.288547	-0.804099	-0.016999	-2.04466	0.0408884	NA	NA	NA	NA
AGAP003387-RA	AGAP004556-RA	-0.889325	0.21801	-1.84828	0.0696271	-1.81769	0.0691116	NA	NA	NA	ribosome biogenesis protein SSF1/2 [Source:VB Community Annotation]
AGAP003387-RA	AGAP008491-RA	-1.35231	0.319131	-2.39018	-0.314447	-2.55383	0.0106545	NA	NA	NA	oligosaccharyltransferase complex subunit epsilon [Source:VB Community Annotation]
AGAP003387-RA	AGAP009743-RA	-0.421735	0.27125	-0.870972	0.0275017	-1.84001	0.0657666	NA	NA	NA	ribonuclease Z [Source:VB Community Annotation]
AGAP003387-RA	AGAP004463-RA	-0.82255	0.309016	-1.54039	-0.104707	-2.24589	0.0247109	NA	NA	NA	ribosomal RNA-processing protein 17 [Source:VB Community Annotation]
AGAP003400-RA	AGAP006421-RA	-1.54433	0.476664	-2.44338	-0.645286	-3.36678	0.000760507	NA	NA	A5R1	antigen 5 related protein 1 [Source:VB Community Annotation]
AGAP003430-RA	AGAP000776-RA	-4.35104	0.365688	-7.11638	-1.5857	-3.0839	0.00204306	VhaM8.9	vacuolar H+ ATPase M8.9 accessory subunit [Source:VB Community Annotation]	NA	myosin VI [Source:VB Community Annotation]
AGAP003442-RA	AGAP010363-RA	0.451093	-0.254703	-0.0576291	0.959814	1.73797	0.0822166	NA	NA	NA	NA
AGAP003442-RA	AGAP001791-RA	-0.96471	0.244323	-1.92699	-0.00243255	-1.96495	0.0494195	NA	NA	Nep2	neprilysin, neutral endopeptidase 2 [Source:VB Community Annotation]
AGAP003444-RA	AGAP006741-RA	-1.1604	0.245453	-2.23008	-0.0907319	-2.12625	0.0334823	NA	NA	NA	NA
AGAP003444-RA	AGAP003442-RA	-2.30697	0.48731	-3.41588	-1.19805	-4.07755	4.55118e-05	NA	NA	NA	NA
AGAP003444-RA	AGAP013106-RA	-1.35794	0.284551	-2.4836	-0.232279	-2.36444	0.0180572	NA	NA	NA	Niemann-Pick Type C-2 [Source:VB Community Annotation]
AGAP003449-RA	AGAP011785-RA	-0.265015	0.284096	-0.572264	0.0422339	-1.69058	0.0909166	NA	rootletin [Source:VB Community Annotation]	CLIPE6	CLIP-domain serine protease [Source:VB Community Annotation]
AGAP003449-RA	AGAP007480-RA	0.569342	-0.30522	0.010109	1.12857	1.99543	0.045996	NA	rootletin [Source:VB Community Annotation]	CYP6AH1	cytochrome P450 [Source:VB Community Annotation]
AGAP003449-RA	AGAP007453-RA	-0.762204	0.310404	-1.47897	-0.0454332	-2.08424	0.0371387	NA	rootletin [Source:VB Community Annotation]	LRIM9	leucine-rich immune protein (Short) [Source:VB Community Annotation]
AGAP003449-RA	AGAP006736-RA	-0.905478	0.380096	-1.73021	-0.0807451	-2.15189	0.0314058	NA	rootletin [Source:VB Community Annotation]	NA	zinc finger protein GLIS2 [Source:VB Community Annotation]
AGAP003449-RA	AGAP008118-RA	0.899751	-0.287781	-0.0881227	1.88762	1.78516	0.0742355	NA	rootletin [Source:VB Community Annotation]	NA	serine/threonine-protein kinase Chk1 [Source:VB Community Annotation]
AGAP003449-RA	AGAP008344-RA	-2.80442	0.294125	-5.79135	0.182521	-1.84023	0.0657343	NA	rootletin [Source:VB Community Annotation]	NA	nuclear transcription Y subunit beta [Source:VB Community Annotation]
AGAP003449-RA	AGAP008499-RA	-2.32042	0.297701	-4.59766	-0.0431855	-1.99717	0.0458068	NA	rootletin [Source:VB Community Annotation]	NA	mitochondrial transcription factor A [Source:VB Community Annotation]
AGAP003449-RA	AGAP006505-RA	0.163915	-0.285523	-0.0305513	0.358382	1.65208	0.0985187	NA	rootletin [Source:VB Community Annotation]	NA	NA
AGAP003449-RA	AGAP011228-RA	-0.30162	0.283588	-0.620853	0.0176136	-1.85186	0.0640463	NA	rootletin [Source:VB Community Annotation]	NA	NA
AGAP003449-RA	AGAP001477-RA	-0.248355	0.317645	-0.502779	0.00606807	-1.91325	0.0557156	NA	rootletin [Source:VB Community Annotation]	NA	Innexin inx2 [Source:VB Community Annotation]
AGAP003449-RA	AGAP003582-RA	0.162845	-0.298593	-0.0266676	0.352358	1.6842	0.0921439	NA	rootletin [Source:VB Community Annotation]	NA	D-xylulose reductase A [Source:VB Community Annotation]
AGAP003449-RA	AGAP008468-RA	-0.36542	0.330493	-0.721565	-0.00927561	-2.01105	0.0443205	NA	rootletin [Source:VB Community Annotation]	NA	fatty acid synthase, animal type [Source:VB Community Annotation]
AGAP003449-RA	AGAP003490-RA	0.246613	-0.283019	-0.0252769	0.518503	1.77778	0.0754393	NA	rootletin [Source:VB Community Annotation]	NA	alanine-glyoxylate aminotransferase [Source:VB Community Annotation]
AGAP003449-RA	AGAP006769-RA	0.368092	-0.269186	-0.0410935	0.777278	1.76316	0.0778732	NA	rootletin [Source:VB Community Annotation]	NA	NA
AGAP003449-RA	AGAP009830-RA	0.795546	-0.364937	0.157	1.43409	2.44191	0.0146099	NA	rootletin [Source:VB Community Annotation]	NA	NA
AGAP003449-RA	AGAP005005-RA	-0.516679	0.254295	-1.1091	0.0757406	-1.70941	0.0873742	NA	rootletin [Source:VB Community Annotation]	NA	NA
AGAP003449-RA	AGAP006581-RB	0.368385	-0.276392	-0.0494511	0.78622	1.72803	0.0839824	NA	rootletin [Source:VB Community Annotation]	NA	NA
AGAP003449-RA	AGAP009224-RA	-0.457361	0.389849	-0.859055	-0.0556684	-2.23163	0.0256397	NA	rootletin [Source:VB Community Annotation]	NA	NA
AGAP003449-RA	AGAP010479-RA	-0.313861	0.294522	-0.650689	0.0229665	-1.82636	0.0677964	NA	rootletin [Source:VB Community Annotation]	NA	NA
AGAP003449-RA	AGAP011197-RA	-0.319934	0.342264	-0.639446	-0.000421758	-1.96259	0.0496942	NA	rootletin [Source:VB Community Annotation]	NA	NA
AGAP003449-RA	AGAP002913-RA	0.259364	-0.300605	-0.0453719	0.5641	1.66818	0.0952805	NA	rootletin [Source:VB Community Annotation]	NA	NA
AGAP003449-RA	AGAP001899-RA	-1.04775	0.364497	-1.85039	-0.245118	-2.55857	0.0105105	NA	rootletin [Source:VB Community Annotation]	NA	fatty acid synthase, animal type [Source:VB Community Annotation]
AGAP003449-RA	AGAP000570-RA	0.775455	-0.30554	-0.104356	1.65527	1.72752	0.0840742	NA	rootletin [Source:VB Community Annotation]	NA	NA
AGAP003449-RA	AGAP005838-RA	0.475553	-0.282267	-0.066051	1.01716	1.72097	0.0852564	NA	rootletin [Source:VB Community Annotation]	NA	NA
AGAP003449-RA	AGAP001069-RA	-0.810818	0.250286	-1.74478	0.123147	-1.70157	0.0888368	NA	rootletin [Source:VB Community Annotation]	NA	NA
AGAP003449-RA	AGAP007760-RA	-0.901916	0.257905	-1.89515	0.0913157	-1.7798	0.0751084	NA	rootletin [Source:VB Community Annotation]	NA	NA
AGAP003449-RA	AGAP010226-RA	-2.37342	0.494038	-3.71094	-1.03589	-3.478	0.000505177	NA	rootletin [Source:VB Community Annotation]	NA	NA
AGAP003449-RA	AGAP000162-RA	0.42523	-0.296162	-0.0309311	0.881391	1.8271	0.0676851	NA	rootletin [Source:VB Community Annotation]	NA	Cystathionine beta-synthase [Source:UniProtKB/TrEMBL;Acc:Q7QEV0]
AGAP003449-RA	AGAP004787-RA	-0.755002	0.250018	-1.61038	0.100374	-1.73	0.0836295	NA	rootletin [Source:VB Community Annotation]	NA	Fatty acyl-CoA reductase [Source:UniProtKB/TrEMBL;Acc:Q7Q2S4]
AGAP003449-RA	AGAP005323-RB	-0.507935	0.266863	-1.08678	0.0709077	-1.7199	0.0854503	NA	rootletin [Source:VB Community Annotation]	NA	D-aspartate oxidase [Source:VB Community Annotation]
AGAP003449-RA	AGAP005065-RA	0.436934	-0.29818	-0.0483299	0.922197	1.76479	0.0775985	NA	rootletin [Source:VB Community Annotation]	NA	NA
AGAP003449-RA	AGAP008225-RA	-1.23456	0.386175	-2.14979	-0.319326	-2.64385	0.00819698	NA	rootletin [Source:VB Community Annotation]	NA	trehalose 6-phosphate phosphatase [Source:VB Community Annotation]
AGAP003462-RA	AGAP009782-RA	-1.27352	0.435951	-1.98575	-0.561288	-3.50461	0.000457273	NA	protein arginine N-methyltransferase 1 [Source:VB Community Annotation]	NA	methylosome protein 50 [Source:VB Community Annotation]
AGAP003462-RA	AGAP006788-RA	-0.608457	0.327656	-1.09448	-0.122428	-2.45372	0.0141389	NA	protein arginine N-methyltransferase 1 [Source:VB Community Annotation]	NA	NA
AGAP003462-RA	AGAP011636-RA	-0.831432	0.285802	-1.50928	-0.153585	-2.40409	0.0162127	NA	protein arginine N-methyltransferase 1 [Source:VB Community Annotation]	NA	NA
AGAP003462-RA	AGAP003550-RA	-1.79109	0.434761	-2.80588	-0.776295	-3.45936	0.000541463	NA	protein arginine N-methyltransferase 1 [Source:VB Community Annotation]	NA	NA
AGAP003473-RA	AGAP006898-RA	-0.178364	0.23321	-0.386736	0.0300088	-1.67773	0.0933997	NA	NA	Cht6	chitinase [Source:VB Community Annotation]
AGAP003473-RA	AGAP002917-RA	-0.192911	0.245493	-0.416519	0.030696	-1.69094	0.0908486	NA	NA	mRpL34	39S ribosomal protein L34, mitochondrial [Source:VB Community Annotation]
AGAP003473-RA	AGAP009842-RA	-0.0780231	0.310195	-0.150576	-0.00547002	-2.10777	0.0350508	NA	NA	NA	ribonuclease T2 [Source:VB Community Annotation]
AGAP003473-RA	AGAP005793-RA	0.165716	-0.283431	-0.000145554	0.331578	1.95828	0.0501972	NA	NA	NA	NA
AGAP003473-RA	AGAP009859-RA	-0.18121	0.248003	-0.388656	0.0262357	-1.71212	0.0868749	NA	NA	NA	NA
AGAP003473-RA	AGAP003977-RA	-0.15257	0.266889	-0.323088	0.0179484	-1.75369	0.0794829	NA	NA	NA	NA
AGAP003473-RA	AGAP008885-RA	-0.155299	0.2838	-0.325905	0.0153066	-1.78415	0.0743992	NA	NA	NA	parafibromin [Source:VB Community Annotation]
AGAP003473-RA	AGAP011330-RA	-0.266079	0.227253	-0.571379	0.0392215	-1.7082	0.087599	NA	NA	NA	Glutaredoxin-like protein (Fragment) [Source:UniProtKB/TrEMBL;Acc:A7US51]
AGAP003483-RA	AGAP004809-RA	1.2366	-0.286137	0.0945439	2.37865	2.12226	0.0338162	NA	NA	APN1	alanyl aminopeptidase N 1 [Source:VB Community Annotation]
AGAP003483-RA	AGAP012292-RA	-0.971225	0.422926	-1.72683	-0.215616	-2.51929	0.011759	NA	NA	CYP9J4	cytochrome P450 [Source:VB Community Annotation]
AGAP003483-RA	AGAP000092-RA	-1.39962	0.284195	-2.70367	-0.0955725	-2.10365	0.0354093	NA	NA	NA	methylsterol monooxygenase [Source:VB Community Annotation]
AGAP003483-RA	AGAP002593-RA	0.627059	-0.271889	-0.0585701	1.31269	1.79257	0.0730423	NA	NA	NA	outer membrane lipoprotein Blc [Source:VB Community Annotation]
AGAP003483-RA	AGAP009176-RA	-0.764373	0.259681	-1.57674	0.0479983	-1.84419	0.0651547	NA	NA	NA	fatty acid synthase, animal type [Source:VB Community Annotation]
AGAP003483-RA	AGAP002459-RA	-0.688561	0.374095	-1.26005	-0.117071	-2.36151	0.0182007	NA	NA	NA	NA
AGAP003483-RA	AGAP008584-RA	-0.984382	0.330381	-1.84688	-0.121884	-2.23698	0.0252878	NA	NA	NA	lysosomal alpha-mannosidase [Source:VB Community Annotation]
AGAP003483-RA	AGAP011044-RA	-0.733481	0.261067	-1.5382	0.0712435	-1.78648	0.0740219	NA	NA	NA	NA
AGAP003483-RA	AGAP007324-RA	1.74509	-0.289997	0.0844025	3.40577	2.05961	0.0394354	NA	NA	NA	NA
AGAP003490-RA	AGAP011787-RA	-0.129392	0.274973	-0.279637	0.0208524	-1.68797	0.0914164	NA	alanine-glyoxylate aminotransferase [Source:VB Community Annotation]	CLIPA5	CLIP-domain serine protease [Source:VB Community Annotation]
AGAP003490-RA	AGAP008209-RA	-0.549291	0.433808	-0.907612	-0.19097	-3.0046	0.00265933	NA	alanine-glyoxylate aminotransferase [Source:VB Community Annotation]	CYP6M1	cytochrome P450 [Source:VB Community Annotation]
AGAP003490-RA	AGAP012292-RA	-0.349487	0.290869	-0.734859	0.0358843	-1.77749	0.0754873	NA	alanine-glyoxylate aminotransferase [Source:VB Community Annotation]	CYP9J4	cytochrome P450 [Source:VB Community Annotation]
AGAP003490-RA	AGAP004382-RA	-0.233244	0.283998	-0.493032	0.0265445	-1.75973	0.0784533	NA	alanine-glyoxylate aminotransferase [Source:VB Community Annotation]	GSTD3	glutathione S-transferase delta class 3 [Source:VB Community Annotation]
AGAP003490-RA	AGAP007165-RA	-0.352393	0.576295	-0.539392	-0.165394	-3.69354	0.000221151	NA	alanine-glyoxylate aminotransferase [Source:VB Community Annotation]	NA	Late trypsin [Source:VB Community Annotation]
AGAP003490-RA	AGAP003720-RA	-0.291656	0.22414	-0.639147	0.0558343	-1.64507	0.0999554	NA	alanine-glyoxylate aminotransferase [Source:VB Community Annotation]	NA	annexin A4 [Source:VB Community Annotation]
AGAP003490-RA	AGAP009224-RA	0.331036	-0.363003	0.0531177	0.608955	2.33461	0.0195639	NA	alanine-glyoxylate aminotransferase [Source:VB Community Annotation]	NA	NA
AGAP003490-RA	AGAP011746-RA	-0.395749	0.228159	-0.865413	0.0739149	-1.65154	0.0986286	NA	alanine-glyoxylate aminotransferase [Source:VB Community Annotation]	NA	NA
AGAP003490-RA	AGAP010935-RA	-0.235059	0.244309	-0.506644	0.0365268	-1.69639	0.089812	NA	alanine-glyoxylate aminotransferase [Source:VB Community Annotation]	NA	porphobilinogen synthase [Source:VB Community Annotation]
AGAP003490-RA	AGAP009743-RA	-0.214279	0.277563	-0.454893	0.0263359	-1.74547	0.0809026	NA	alanine-glyoxylate aminotransferase [Source:VB Community Annotation]	NA	ribonuclease Z [Source:VB Community Annotation]
AGAP003490-RA	AGAP007339-RA	-0.521528	0.306246	-0.973354	-0.0697023	-2.26237	0.0236748	NA	alanine-glyoxylate aminotransferase [Source:VB Community Annotation]	NA	troponin C, isoform 3 [Source:VB Community Annotation]
AGAP003490-RA	AGAP011909-RA	-0.387557	0.291386	-0.761376	-0.0137388	-2.03204	0.0421501	NA	alanine-glyoxylate aminotransferase [Source:VB Community Annotation]	NA	NA
AGAP003490-RA	AGAP000162-RA	-0.288139	0.25817	-0.603743	0.027464	-1.78944	0.073544	NA	alanine-glyoxylate aminotransferase [Source:VB Community Annotation]	NA	Cystathionine beta-synthase [Source:UniProtKB/TrEMBL;Acc:Q7QEV0]
AGAP003490-RA	AGAP002940-RA	-0.332855	0.333353	-0.643946	-0.0217646	-2.09713	0.0359825	NA	alanine-glyoxylate aminotransferase [Source:VB Community Annotation]	NA	coiled-coil-helix-coiled-coil-helix domain containing 4 [Source:VB Community Annotation]
AGAP003490-RA	AGAP008885-RA	-0.320399	0.354349	-0.605497	-0.0353014	-2.20269	0.0276165	NA	alanine-glyoxylate aminotransferase [Source:VB Community Annotation]	NA	parafibromin [Source:VB Community Annotation]
AGAP003490-RA	AGAP003515-RA	-0.194847	0.266814	-0.411109	0.0214146	-1.76592	0.0774097	NA	alanine-glyoxylate aminotransferase [Source:VB Community Annotation]	NIT8537	NA
AGAP003513-RB	AGAP004645-RA	-1.38468	0.220091	-2.91648	0.147122	-1.77175	0.0764359	NA	NA	NA	juvenile hormone diol kinase [Source:VB Community Annotation]
AGAP003515-RA	AGAP008278-RA	-0.463062	0.344017	-0.867157	-0.0589668	-2.24601	0.0247034	NIT8537	NA	D7L1	D7 long form salivary protein [Source:VB Community Annotation]
AGAP003515-RA	AGAP002588-RA	-0.340787	0.293494	-0.683455	0.00188082	-1.94924	0.0512665	NIT8537	NA	NA	NA
AGAP003515-RA	AGAP009107-RA	-0.718239	0.425769	-1.18653	-0.249947	-3.00613	0.00264592	NIT8537	NA	NA	NA
AGAP003515-RA	AGAP009224-RA	0.311946	-0.317272	-0.00756137	0.631453	1.91362	0.0556693	NIT8537	NA	NA	NA
AGAP003515-RA	AGAP009766-RA	-0.246469	0.350371	-0.473195	-0.0197417	-2.13066	0.033117	NIT8537	NA	NA	NA
AGAP003515-RA	AGAP008487-RA	-0.258288	0.339917	-0.506615	-0.00996082	-2.03862	0.0414881	NIT8537	NA	NA	Sphingomyelin phosphodiesterase [Source:UniProtKB/TrEMBL;Acc:Q7Q4M5]
AGAP003515-RA	AGAP000082-RA	0.498726	-0.360147	0.092748	0.904704	2.40777	0.0160502	NIT8537	NA	NA	translation initiation factor eIF-2B subunit epsilon [Source:VB Community Annotation]
AGAP003515-RA	AGAP004324-RA	-0.214317	0.292969	-0.458257	0.029623	-1.72199	0.0850721	NIT8537	NA	NA	Protein yellow [Source:VB Community Annotation]
AGAP003515-RA	AGAP000210-RA	-0.378846	0.295098	-0.767387	0.00969477	-1.91109	0.0559924	NIT8537	NA	NA	triacylglycerol lipase [Source:VB Community Annotation]
AGAP003515-RA	AGAP012012-RA	0.60588	-0.374126	0.131862	1.0799	2.50523	0.0122371	NIT8537	NA	NA	NA
AGAP003515-RA	AGAP006053-RA	0.468885	-0.284783	-0.0506572	0.988428	1.76889	0.0769117	NIT8537	NA	NA	NA
AGAP003515-RA	AGAP003691-RA	-0.33639	0.285865	-0.693383	0.0206034	-1.84688	0.0647644	NIT8537	NA	NA	NA
AGAP003515-RA	AGAP000211-RA	-0.454623	0.33194	-0.870349	-0.0388978	-2.14339	0.0320818	NIT8537	NA	NA	triacylglycerol lipase [Source:VB Community Annotation]
AGAP003515-RA	AGAP000586-RA	0.257891	-0.307434	-0.028726	0.544507	1.76356	0.0778061	NIT8537	NA	NA	NA
AGAP003515-RA	AGAP004645-RA	-0.417996	0.27808	-0.863126	0.0271343	-1.84052	0.0656916	NIT8537	NA	NA	juvenile hormone diol kinase [Source:VB Community Annotation]
AGAP003550-RA	AGAP010240-RA	0.746592	-0.249021	-0.0552565	1.54844	1.82493	0.068011	NA	NA	ESP	Late trypsin [Source:VB Community Annotation]
AGAP003550-RA	AGAP004556-RA	-2.62936	0.389499	-4.25396	-1.00476	-3.1722	0.00151289	NA	NA	NA	ribosome biogenesis protein SSF1/2 [Source:VB Community Annotation]
AGAP003552-RA	AGAP008209-RA	-2.33409	0.447846	-3.70825	-0.959927	-3.32916	0.000871071	NA	SET and MYND domain-containing protein 5 [Source:VB Community Annotation]	CYP6M1	cytochrome P450 [Source:VB Community Annotation]
AGAP003552-RA	AGAP004987-RA	-1.51832	0.21981	-3.27626	0.239623	-1.69283	0.0904869	NA	SET and MYND domain-containing protein 5 [Source:VB Community Annotation]	NA	NA
AGAP003552-RA	AGAP008351-RA	-6.67058	0.473204	-10.0318	-3.30935	-3.88975	0.000100346	NA	SET and MYND domain-containing protein 5 [Source:VB Community Annotation]	NA	NA
AGAP003571-RA	AGAP003571-RC	-14.6854	0.466107	-21.475	-7.89579	-4.23934	2.24182e-05	NA	threonine dehydratase [Source:VB Community Annotation]	NA	threonine dehydratase [Source:VB Community Annotation]
AGAP003581-RA	AGAP010347-RB	-0.437998	0.637492	-0.645807	-0.23019	-4.1311	3.6103e-05	NA	D-xylulose reductase A [Source:VB Community Annotation]	CuSOD3	copper-zinc superoxide dismutase 3 [Source:VB Community Annotation]
AGAP003581-RA	AGAP004382-RA	0.125842	-0.291287	-0.0230869	0.274771	1.65616	0.097689	NA	D-xylulose reductase A [Source:VB Community Annotation]	GSTD3	glutathione S-transferase delta class 3 [Source:VB Community Annotation]
AGAP003581-RA	AGAP002198-RA	-0.115847	0.267129	-0.238576	0.00688201	-1.85009	0.0643001	NA	D-xylulose reductase A [Source:VB Community Annotation]	NA	glycine N-methyltransferase [Source:VB Community Annotation]
AGAP003581-RA	AGAP003027-RA	-0.109579	0.328374	-0.219081	-7.62531e-05	-1.96136	0.0498365	NA	D-xylulose reductase A [Source:VB Community Annotation]	NA	dumpy-like protein [Source:VB Community Annotation]
AGAP003581-RA	AGAP003582-RA	-0.108843	0.488086	-0.18401	-0.0336772	-2.83815	0.00453757	NA	D-xylulose reductase A [Source:VB Community Annotation]	NA	D-xylulose reductase A [Source:VB Community Annotation]
AGAP003581-RA	AGAP005860-RA	-0.191573	0.244749	-0.415108	0.0319619	-1.67975	0.0930056	NA	D-xylulose reductase A [Source:VB Community Annotation]	NA	phosphoglucomutase [Source:VB Community Annotation]
AGAP003581-RA	AGAP006202-RA	-0.159368	0.469957	-0.270977	-0.047758	-2.79869	0.00513104	NA	D-xylulose reductase A [Source:VB Community Annotation]	NA	NA
AGAP003581-RA	AGAP009224-RA	0.156379	-0.32599	-0.00294338	0.315701	1.92379	0.0543809	NA	D-xylulose reductase A [Source:VB Community Annotation]	NA	NA
AGAP003581-RA	AGAP007445-RA	-0.157146	0.412862	-0.288157	-0.0261352	-2.351	0.0187231	NA	D-xylulose reductase A [Source:VB Community Annotation]	NA	NA
AGAP003581-RA	AGAP003248-RA	-0.158211	0.302733	-0.323722	0.00729938	-1.87356	0.0609911	NA	D-xylulose reductase A [Source:VB Community Annotation]	NA	NA
AGAP003581-RA	AGAP003483-RA	-0.196733	0.288898	-0.408176	0.0147099	-1.82364	0.0682058	NA	D-xylulose reductase A [Source:VB Community Annotation]	NA	NA
AGAP003581-RA	AGAP009634-RA	0.187175	-0.325051	0.000870411	0.37348	1.96916	0.0489351	NA	D-xylulose reductase A [Source:VB Community Annotation]	NA	NA
AGAP003581-RA	AGAP003977-RA	-0.203105	0.408761	-0.36646	-0.0397512	-2.43695	0.0148116	NA	D-xylulose reductase A [Source:VB Community Annotation]	NA	NA
AGAP003581-RA	AGAP000211-RA	-0.174184	0.260669	-0.381485	0.0331174	-1.64688	0.0995827	NA	D-xylulose reductase A [Source:VB Community Annotation]	NA	triacylglycerol lipase [Source:VB Community Annotation]
AGAP003581-RA	AGAP000162-RA	-0.18948	0.322742	-0.370405	-0.00855362	-2.05266	0.0401053	NA	D-xylulose reductase A [Source:VB Community Annotation]	NA	Cystathionine beta-synthase [Source:UniProtKB/TrEMBL;Acc:Q7QEV0]
AGAP003581-RA	AGAP005764-RA	0.259976	-0.255867	-0.0391259	0.559078	1.70361	0.0884541	NA	D-xylulose reductase A [Source:VB Community Annotation]	NA	NA
AGAP003581-RA	AGAP002459-RA	-0.148702	0.29354	-0.315792	0.0183879	-1.74431	0.0811057	NA	D-xylulose reductase A [Source:VB Community Annotation]	NA	NA
AGAP003581-RA	AGAP008584-RA	-0.2194	0.267547	-0.471522	0.032721	-1.70563	0.0880778	NA	D-xylulose reductase A [Source:VB Community Annotation]	NA	lysosomal alpha-mannosidase [Source:VB Community Annotation]
AGAP003581-RA	AGAP011044-RA	-0.297379	0.384579	-0.53271	-0.0620486	-2.47678	0.0132572	NA	D-xylulose reductase A [Source:VB Community Annotation]	NA	NA
AGAP003581-RA	AGAP011514-RA	-0.269474	0.244738	-0.584282	0.0453338	-1.67775	0.0933958	NA	D-xylulose reductase A [Source:VB Community Annotation]	NA	cytoplasmic actin [Source:VB Community Annotation]
AGAP003582-RA	AGAP004382-RA	0.157566	-0.30653	-0.023512	0.338643	1.7055	0.0881004	NA	D-xylulose reductase A [Source:VB Community Annotation]	GSTD3	glutathione S-transferase delta class 3 [Source:VB Community Annotation]
AGAP003582-RA	AGAP007507-RA	0.289587	-0.251202	-0.052212	0.631387	1.6606	0.0967942	NA	D-xylulose reductase A [Source:VB Community Annotation]	mRpL48	39S ribosomal protein L48, mitochondrial [Source:VB Community Annotation]
AGAP003582-RA	AGAP002736-RA	0.314897	-0.263929	-0.0283638	0.658157	1.79804	0.0721701	NA	D-xylulose reductase A [Source:VB Community Annotation]	NA	NA
AGAP003582-RA	AGAP009224-RA	0.194731	-0.341174	0.00101635	0.388446	1.97028	0.0488059	NA	D-xylulose reductase A [Source:VB Community Annotation]	NA	NA
AGAP003582-RA	AGAP002913-RA	-0.204851	0.488009	-0.351809	-0.0578935	-2.73214	0.00629253	NA	D-xylulose reductase A [Source:VB Community Annotation]	NA	NA
AGAP003582-RA	AGAP007142-RA	-0.229205	0.359922	-0.439383	-0.0190266	-2.13743	0.032563	NA	D-xylulose reductase A [Source:VB Community Annotation]	NA	Serine-type enodpeptidase [Source:VB Community Annotation]
AGAP003582-RA	AGAP011522-RA	-0.173093	0.273287	-0.374344	0.0281592	-1.68576	0.0918428	NA	D-xylulose reductase A [Source:VB Community Annotation]	NA	NA
AGAP003582-RA	AGAP012706-RA	-0.394444	0.323035	-0.737954	-0.0509329	-2.25061	0.0244101	NA	D-xylulose reductase A [Source:VB Community Annotation]	NA	Acp34A-2 [Source:VB Community Annotation]
AGAP003582-RA	AGAP003583-RA	-0.17953	0.281397	-0.383919	0.0248591	-1.72161	0.0851398	NA	D-xylulose reductase A [Source:VB Community Annotation]	NA	L-iditol 2-dehydrogenase [Source:VB Community Annotation]
AGAP003582-RA	AGAP003620-RA	0.309472	-0.308732	-0.00399555	0.622939	1.93502	0.0529882	NA	D-xylulose reductase A [Source:VB Community Annotation]	NA	NA
AGAP003582-RA	AGAP008892-RA	0.180566	-0.377203	0.00958139	0.351551	2.06983	0.0384681	NA	D-xylulose reductase A [Source:VB Community Annotation]	NA	NA
AGAP003582-RA	AGAP002630-RA	0.216205	-0.27047	-0.0411893	0.4736	1.64635	0.0996912	NA	D-xylulose reductase A [Source:VB Community Annotation]	NA	NADH dehydrogenase (ubiquinone) 1 beta subcomplex 2 [Source:VB Community Annotation]
AGAP003582-RA	AGAP003584-RA	-0.373615	0.454595	-0.625299	-0.121931	-2.90954	0.00361956	NA	D-xylulose reductase A [Source:VB Community Annotation]	NA	L-iditol 2-dehydrogenase [Source:VB Community Annotation]
AGAP003582-RA	AGAP002459-RA	-0.191676	0.318005	-0.394835	0.0114833	-1.84921	0.064427	NA	D-xylulose reductase A [Source:VB Community Annotation]	NA	NA
AGAP003582-RA	AGAP011044-RA	-0.265497	0.288569	-0.551569	0.0205742	-1.81904	0.0689057	NA	D-xylulose reductase A [Source:VB Community Annotation]	NA	NA
AGAP003582-RA	AGAP012448-RA	-0.315548	0.253279	-0.688514	0.0574185	-1.65826	0.0972657	NA	D-xylulose reductase A [Source:VB Community Annotation]	NA	zinc finger protein 593 homolog [Source:VB Community Annotation]
AGAP003582-RA	AGAP002667-RA	0.153473	-0.311981	-0.0222385	0.329185	1.71194	0.0869081	NA	D-xylulose reductase A [Source:VB Community Annotation]	Tctp	Translationally-controlled tumor protein homolog [Source:UniProtKB/Swiss-Prot;Acc:Q7QCK2]
AGAP003583-RA	AGAP004770-RA	-0.931263	0.494608	-1.4939	-0.36863	-3.24417	0.00117795	NA	L-iditol 2-dehydrogenase [Source:VB Community Annotation]	NA	female reproductive tract protease GLEANR_896 [Source:VB Community Annotation]
AGAP003583-RA	AGAP009145-RA	0.523426	-0.403832	0.103986	0.942867	2.44592	0.0144485	NA	L-iditol 2-dehydrogenase [Source:VB Community Annotation]	NA	NA
AGAP003583-RA	AGAP000356-RA	-0.481741	0.384893	-0.897251	-0.0662317	-2.27242	0.0230611	NA	L-iditol 2-dehydrogenase [Source:VB Community Annotation]	NA	NA
AGAP003583-RA	AGAP006970-RA	-0.448653	0.321206	-0.87544	-0.0218657	-2.06042	0.0393587	NA	L-iditol 2-dehydrogenase [Source:VB Community Annotation]	NA	NA
AGAP003583-RA	AGAP000586-RA	0.351066	-0.299825	-0.0375627	0.739694	1.77056	0.0766344	NA	L-iditol 2-dehydrogenase [Source:VB Community Annotation]	NA	NA
AGAP003583-RA	AGAP003584-RA	-1.20884	0.611707	-1.78569	-0.631994	-4.10737	4.00193e-05	NA	L-iditol 2-dehydrogenase [Source:VB Community Annotation]	NA	L-iditol 2-dehydrogenase [Source:VB Community Annotation]
AGAP003583-RA	AGAP008584-RA	-0.644211	0.274587	-1.32977	0.0413507	-1.84178	0.0655074	NA	L-iditol 2-dehydrogenase [Source:VB Community Annotation]	NA	lysosomal alpha-mannosidase [Source:VB Community Annotation]
AGAP003583-RA	AGAP011044-RA	-0.635831	0.287412	-1.2756	0.0039412	-1.94793	0.0514238	NA	L-iditol 2-dehydrogenase [Source:VB Community Annotation]	NA	NA
AGAP003583-RA	AGAP002830-RA	-0.942791	0.37107	-1.65485	-0.230733	-2.59511	0.00945603	NA	L-iditol 2-dehydrogenase [Source:VB Community Annotation]	NA	C-1-tetrahydrofolate synthase, mitochondrial precursor [Source:VB Community Annotation]
AGAP003583-RA	AGAP012533-RA	0.934169	-0.233231	-0.139126	2.00746	1.70593	0.0880204	NA	L-iditol 2-dehydrogenase [Source:VB Community Annotation]	NA	NADH dehydrogenase (ubiquinone) 1 alpha subcomplex 6 [Source:VB Community Annotation]
AGAP003583-RA	AGAP012448-RA	-0.797776	0.266311	-1.63188	0.0363284	-1.87463	0.060843	NA	L-iditol 2-dehydrogenase [Source:VB Community Annotation]	NA	zinc finger protein 593 homolog [Source:VB Community Annotation]
AGAP003583-RA	AGAP008288-RA	-0.874329	0.220081	-1.9078	0.159144	-1.65818	0.097281	NA	L-iditol 2-dehydrogenase [Source:VB Community Annotation]	TIM	timeless [Source:VB Community Annotation]
AGAP003584-RA	AGAP002459-RA	-0.531599	0.284735	-1.08985	0.0266484	-1.86644	0.0619801	NA	L-iditol 2-dehydrogenase [Source:VB Community Annotation]	NA	NA
AGAP003586-RA	AGAP007841-RA	-2.80908	0.319631	-4.76798	-0.850175	-2.81065	0.00494414	NA	Phosphate carrier, mitochondrial [Source:VB Community Annotation]	NA	F-type H+-transporting ATPase subunit delta [Source:VB Community Annotation]
AGAP003586-RA	AGAP007768-RA	-1.98313	0.217434	-3.95464	-0.0116258	-1.97156	0.0486601	NA	Phosphate carrier, mitochondrial [Source:VB Community Annotation]	NA	mitochondrial cytochrome c oxidase subunit VIC [Source:VB Community Annotation]
AGAP003586-RA	AGAP005134-RA	-2.26373	0.202878	-4.60709	0.0796277	-1.8934	0.0583048	NA	Phosphate carrier, mitochondrial [Source:VB Community Annotation]	NA	F-type H+-transporting ATPase subunit alpha [Source:VB Community Annotation]
AGAP003586-RA	AGAP010421-RA	-1.88747	0.24656	-3.53775	-0.237197	-2.24171	0.0249799	NA	Phosphate carrier, mitochondrial [Source:VB Community Annotation]	NA	pyruvate dehydrogenase E1 component subunit beta [Source:VB Community Annotation]
AGAP003595-RA	AGAP002205-RA	0.562003	-0.250691	-0.0815276	1.20553	1.71169	0.0869535	NA	rRNA biogenesis protein RRP5 [Source:VB Community Annotation]	CYP325C2	cytochrome P450 [Source:VB Community Annotation]
AGAP003595-RA	AGAP009866-RA	-1.00621	0.447686	-1.59001	-0.422401	-3.37812	0.000729828	NA	rRNA biogenesis protein RRP5 [Source:VB Community Annotation]	NA	dolichol-phosphate mannosyltransferase [Source:VB Community Annotation]
AGAP003595-RA	AGAP009766-RA	-0.385955	0.293888	-0.764465	-0.00744542	-1.99855	0.0456566	NA	rRNA biogenesis protein RRP5 [Source:VB Community Annotation]	NA	NA
AGAP003595-RA	AGAP011197-RA	-0.431491	0.295031	-0.855766	-0.00721627	-1.99334	0.0462246	NA	rRNA biogenesis protein RRP5 [Source:VB Community Annotation]	NA	NA
AGAP003595-RA	AGAP011746-RA	-1.91325	0.548007	-2.83659	-0.989913	-4.06132	4.87959e-05	NA	rRNA biogenesis protein RRP5 [Source:VB Community Annotation]	NA	NA
AGAP003595-RA	AGAP010363-RA	-0.41244	0.254111	-0.898996	0.0741165	-1.66144	0.096626	NA	rRNA biogenesis protein RRP5 [Source:VB Community Annotation]	NA	NA
AGAP003610-RA	AGAP010347-RB	-1.36315	0.468697	-2.1079	-0.618402	-3.58748	0.000333885	NA	NA	CuSOD3	copper-zinc superoxide dismutase 3 [Source:VB Community Annotation]
AGAP003610-RA	AGAP010066-RA	-0.970204	0.253476	-1.8477	-0.0927034	-2.16706	0.03023	NA	NA	NA	NA
AGAP003610-RA	AGAP009602-RA	-1.54126	0.247564	-3.01129	-0.0712371	-2.05498	0.0398808	NA	NA	NA	NADH dehydrogenase (ubiquinone) 1 beta subcomplex 6 [Source:VB Community Annotation]
AGAP003620-RA	AGAP008451-RA	-1.33733	0.236111	-2.80519	0.130527	-1.78571	0.0741462	NA	NA	CPLCG6	cuticular protein CPLCG family (CPLCG6) [Source:VB Community Annotation]
AGAP003620-RA	AGAP007264-RA	-1.40833	0.213001	-3.07861	0.261947	-1.65262	0.098409	NA	NA	NA	elongation of very long chain fatty acids protein 4 [Source:VB Community Annotation]
AGAP003620-RA	AGAP008892-RA	-0.793874	0.438977	-1.38034	-0.207409	-2.65317	0.00797395	NA	NA	NA	NA
AGAP003620-RA	AGAP011184-RA	-1.83877	0.353033	-3.16871	-0.508821	-2.70987	0.00673092	NA	NA	NA	NA
AGAP003629-RA	AGAP003371-RA	0.280283	-0.236099	-0.0516027	0.61217	1.65525	0.0978732	NA	NA	NA	NA
AGAP003629-RA	AGAP001233-RA	0.460442	-0.252314	-0.0398843	0.960769	1.80376	0.0712696	NA	NA	NA	NA
AGAP003629-RA	AGAP011746-RA	-0.631179	0.311962	-1.17538	-0.0869804	-2.27327	0.0230099	NA	NA	NA	NA
AGAP003629-RA	AGAP011971-RA	-0.315891	0.335251	-0.593962	-0.0378199	-2.22658	0.0259756	NA	NA	NA	Ser/Thr protein phosphatase/nucleotidase [Source:VB Community Annotation]
AGAP003629-RA	AGAP002076-RA	-0.360465	0.305384	-0.694953	-0.0259769	-2.11222	0.0346679	NA	NA	NA	heat shock 70kDa protein 1/8 [Source:VB Community Annotation]
AGAP003629-RA	AGAP007959-RA	-0.224114	0.232029	-0.479385	0.0311559	-1.72078	0.0852907	NA	NA	NA	NA
AGAP003629-RA	AGAP011784-RA	-0.299862	0.245448	-0.649174	0.0494507	-1.68253	0.0924659	NA	NA	NA	NA
AGAP003629-RA	AGAP000211-RA	-0.560159	0.378035	-0.980128	-0.14019	-2.61427	0.00894184	NA	NA	NA	triacylglycerol lipase [Source:VB Community Annotation]
AGAP003629-RA	AGAP005764-RA	0.53365	-0.236853	-0.0707791	1.13808	1.73048	0.0835441	NA	NA	NA	NA
AGAP003629-RA	AGAP006433-RA	-0.393685	0.272728	-0.798788	0.0114181	-1.90476	0.0568118	NA	NA	NA	NA
AGAP003629-RA	AGAP003515-RA	-0.237357	0.278643	-0.48789	0.0131756	-1.85692	0.0633222	NA	NA	NIT8537	NA
AGAP003645-RA	AGAP006898-RA	2.09986	-0.361653	0.266166	3.93356	2.2445	0.0248003	NA	kelch-like protein 19 [Source:VB Community Annotation]	Cht6	chitinase [Source:VB Community Annotation]
AGAP003645-RA	AGAP006710-RA	0.0554668	-0.29916	-0.0012438	0.112177	1.91701	0.0552363	NA	kelch-like protein 19 [Source:VB Community Annotation]	CHYM2	chymotrypsin [Source:VB Community Annotation]
AGAP003645-RA	AGAP009217-RA	1.34807	-0.584878	0.553145	2.14299	3.32386	0.000887797	NA	kelch-like protein 19 [Source:VB Community Annotation]	CLIPB12	CLIP-domain serine protease [Source:VB Community Annotation]
AGAP003645-RA	AGAP008447-RA	0.797757	-0.262669	-0.0974736	1.69299	1.74659	0.0807079	NA	kelch-like protein 19 [Source:VB Community Annotation]	CPLCG4	cuticular protein CPLCG family (CPLCG4) [Source:VB Community Annotation]
AGAP003645-RA	AGAP006829-RA	1.96784	-0.315369	0.0149197	3.92075	1.97497	0.0482711	NA	kelch-like protein 19 [Source:VB Community Annotation]	CPR59	cuticular protein RR-1 family 59 [Source:VB Community Annotation]
AGAP003645-RA	AGAP002195-RB	2.83583	-0.385895	0.460055	5.2116	2.33954	0.0193073	NA	kelch-like protein 19 [Source:VB Community Annotation]	CYP325F2	cytochrome P450 [Source:VB Community Annotation]
AGAP003645-RA	AGAP007480-RA	1.87877	-0.282018	-0.158747	3.91629	1.80729	0.0707167	NA	kelch-like protein 19 [Source:VB Community Annotation]	CYP6AH1	cytochrome P450 [Source:VB Community Annotation]
AGAP003645-RA	AGAP008212-RA	-1.04152	0.389091	-1.88991	-0.193124	-2.40616	0.016121	NA	kelch-like protein 19 [Source:VB Community Annotation]	CYP6M2	cytochrome P450 [Source:VB Community Annotation]
AGAP003645-RA	AGAP008213-RA	-1.60052	0.269047	-3.35941	0.158373	-1.78352	0.0745018	NA	kelch-like protein 19 [Source:VB Community Annotation]	CYP6M3	cytochrome P450 [Source:VB Community Annotation]
AGAP003645-RA	AGAP008645-RA	-1.67921	0.325787	-3.42553	0.0671091	-1.88468	0.0594731	NA	kelch-like protein 19 [Source:VB Community Annotation]	GAM1	gambicin anti-microbial peptide [Source:VB Community Annotation]
AGAP003645-RA	AGAP004383-RA	-2.21446	0.307326	-4.40292	-0.0260069	-1.98329	0.0473348	NA	kelch-like protein 19 [Source:VB Community Annotation]	GSTD10	glutathione S-transferase delta class 10 [Source:VB Community Annotation]
AGAP003645-RA	AGAP004382-RA	-1.74306	0.461936	-3.11112	-0.374994	-2.49725	0.0125161	NA	kelch-like protein 19 [Source:VB Community Annotation]	GSTD3	glutathione S-transferase delta class 3 [Source:VB Community Annotation]
AGAP003645-RA	AGAP009193-RA	-1.08687	0.430617	-1.8783	-0.295445	-2.69168	0.00710928	NA	kelch-like protein 19 [Source:VB Community Annotation]	GSTE4	glutathione S-transferase epsilon class 4 [Source:VB Community Annotation]
AGAP003645-RA	AGAP007455-RA	2.73059	-0.486533	0.708412	4.75277	2.64663	0.00812983	NA	kelch-like protein 19 [Source:VB Community Annotation]	LRIM10	leucine-rich immune protein (Short) [Source:VB Community Annotation]
AGAP003645-RA	AGAP007045-RA	2.29635	-0.413237	0.452722	4.13997	2.4413	0.0146345	NA	kelch-like protein 19 [Source:VB Community Annotation]	LRIM15	leucine-rich immune protein (TM) [Source:VB Community Annotation]
AGAP003645-RA	AGAP007456-RA	1.0452	-0.294797	-0.105699	2.19611	1.77999	0.075077	NA	kelch-like protein 19 [Source:VB Community Annotation]	LRIM8B	leucine-rich immune protein (Short) [Source:VB Community Annotation]
AGAP003645-RA	AGAP007801-RA	-3.03787	0.275091	-6.36421	0.288476	-1.79002	0.0734507	NA	kelch-like protein 19 [Source:VB Community Annotation]	NA	vrille [Source:VB Community Annotation]
AGAP003645-RA	AGAP009028-RA	-7.2173	0.300542	-14.2409	-0.193651	-2.01404	0.0440054	NA	kelch-like protein 19 [Source:VB Community Annotation]	NA	Teashirt-like protein [Source:VB Community Annotation]
AGAP003645-RA	AGAP010405-RA	-4.83963	0.471276	-8.32391	-1.35536	-2.72243	0.00648036	NA	kelch-like protein 19 [Source:VB Community Annotation]	NA	transcription factor MAFF/G/K [Source:VB Community Annotation]
AGAP003645-RA	AGAP013192-RA	0.124399	-0.260016	-0.0200862	0.268883	1.68752	0.0915031	NA	kelch-like protein 19 [Source:VB Community Annotation]	NA	venom allergen [Source:VB Community Annotation]
AGAP003645-RA	AGAP003473-RA	0.570026	-0.302664	-0.0227661	1.16282	1.88473	0.0594668	NA	kelch-like protein 19 [Source:VB Community Annotation]	NA	NA
AGAP003645-RA	AGAP013061-RA	0.67986	-0.282965	-0.0570738	1.41679	1.8082	0.070575	NA	kelch-like protein 19 [Source:VB Community Annotation]	NA	NA
AGAP003645-RA	AGAP005645-RA	-1.68798	0.374788	-2.95326	-0.422708	-2.61481	0.00892782	NA	kelch-like protein 19 [Source:VB Community Annotation]	NA	dehydrogenase/reductase SDR family member 11 precursor [Source:VB Community Annotation]
AGAP003645-RA	AGAP001477-RA	-0.816164	0.292287	-1.74314	0.110808	-1.72571	0.0844004	NA	kelch-like protein 19 [Source:VB Community Annotation]	NA	Innexin inx2 [Source:VB Community Annotation]
AGAP003645-RA	AGAP007990-RA	-0.811567	0.327608	-1.62309	-4.81253e-05	-1.96012	0.0499822	NA	kelch-like protein 19 [Source:VB Community Annotation]	NA	glucosyl/glucuronosyl transferases [Source:VB Community Annotation]
AGAP003645-RA	AGAP013365-RA	0.993188	-0.287016	-0.179389	2.16577	1.66015	0.0968853	NA	kelch-like protein 19 [Source:VB Community Annotation]	NA	NA
AGAP003645-RA	AGAP013533-RA	1.03162	-0.259881	-0.189893	2.25314	1.6553	0.0978629	NA	kelch-like protein 19 [Source:VB Community Annotation]	NA	NA
AGAP003645-RA	AGAP001717-RA	1.2258	-0.291474	-0.111144	2.56275	1.79706	0.0723261	NA	kelch-like protein 19 [Source:VB Community Annotation]	NA	NA
AGAP003645-RA	AGAP001729-RA	1.71401	-0.306177	-0.0225363	3.45056	1.93456	0.0530438	NA	kelch-like protein 19 [Source:VB Community Annotation]	NA	protein farnesyltransferase subunit beta [Source:VB Community Annotation]
AGAP003645-RA	AGAP006985-RA	-1.80443	0.347342	-3.45388	-0.154972	-2.14415	0.032021	NA	kelch-like protein 19 [Source:VB Community Annotation]	NA	NA
AGAP003645-RA	AGAP005793-RA	-1.74268	0.392609	-3.20227	-0.283081	-2.34013	0.0192769	NA	kelch-like protein 19 [Source:VB Community Annotation]	NA	NA
AGAP003645-RA	AGAP003371-RA	1.33582	-0.28568	-0.172834	2.84447	1.73546	0.0826594	NA	kelch-like protein 19 [Source:VB Community Annotation]	NA	NA
AGAP003645-RA	AGAP009224-RA	-1.23144	0.29391	-2.69498	0.232094	-1.64917	0.0991119	NA	kelch-like protein 19 [Source:VB Community Annotation]	NA	NA
AGAP003645-RA	AGAP012391-RA	1.26981	-0.266487	-0.168665	2.70829	1.73019	0.0835972	NA	kelch-like protein 19 [Source:VB Community Annotation]	NA	NA
AGAP003645-RA	AGAP001233-RA	2.44595	-0.34029	0.171622	4.72029	2.1079	0.0350395	NA	kelch-like protein 19 [Source:VB Community Annotation]	NA	NA
AGAP003645-RA	AGAP010766-RA	-1.10177	0.279997	-2.39419	0.190639	-1.67089	0.0947439	NA	kelch-like protein 19 [Source:VB Community Annotation]	NA	NA
AGAP003645-RA	AGAP007285-RA	1.1507	-0.304738	-0.146769	2.44818	1.73829	0.0821603	NA	kelch-like protein 19 [Source:VB Community Annotation]	NA	alpha-L-fucosidase [Source:VB Community Annotation]
AGAP003645-RA	AGAP008371-RA	1.37628	-0.313693	-0.118249	2.87081	1.80492	0.0710869	NA	kelch-like protein 19 [Source:VB Community Annotation]	NA	NA
AGAP003645-RA	AGAP006442-RA	0.872218	-0.280693	-0.14385	1.88829	1.68251	0.0924694	NA	kelch-like protein 19 [Source:VB Community Annotation]	NA	NA
AGAP003645-RA	AGAP006385-RA	1.27836	-0.411156	0.149161	2.40757	2.2189	0.0264933	NA	kelch-like protein 19 [Source:VB Community Annotation]	NA	NA
AGAP003645-RA	AGAP003083-RA	2.59454	-0.442183	0.691898	4.49719	2.67275	0.00752313	NA	kelch-like protein 19 [Source:VB Community Annotation]	NA	lipase [Source:VB Community Annotation]
AGAP003645-RA	AGAP004935-RA	-1.9367	0.263352	-4.23593	0.362525	-1.65096	0.0987463	NA	kelch-like protein 19 [Source:VB Community Annotation]	NA	NA
AGAP003645-RA	AGAP007142-RA	2.20789	-0.472304	0.619973	3.79581	2.72525	0.00642537	NA	kelch-like protein 19 [Source:VB Community Annotation]	NA	Serine-type enodpeptidase [Source:VB Community Annotation]
AGAP003645-RA	AGAP011522-RA	1.29193	-0.277869	-0.228544	2.81241	1.66539	0.0958348	NA	kelch-like protein 19 [Source:VB Community Annotation]	NA	NA
AGAP003645-RA	AGAP004987-RA	-2.50153	0.324444	-4.94658	-0.056486	-2.00528	0.0449331	NA	kelch-like protein 19 [Source:VB Community Annotation]	NA	NA
AGAP003645-RA	AGAP006157-RA	2.42248	-0.318695	-0.123619	4.96857	1.86484	0.0622042	NA	kelch-like protein 19 [Source:VB Community Annotation]	NA	NA
AGAP003645-RA	AGAP005889-RA	1.54288	-0.279468	-0.272606	3.35837	1.66569	0.0957742	NA	kelch-like protein 19 [Source:VB Community Annotation]	NA	NA
AGAP003645-RA	AGAP003248-RA	1.75054	-0.383503	0.230159	3.27093	2.25671	0.0240263	NA	kelch-like protein 19 [Source:VB Community Annotation]	NA	NA
AGAP003645-RA	AGAP010363-RA	-1.63852	0.442266	-2.97352	-0.303516	-2.40561	0.0161455	NA	kelch-like protein 19 [Source:VB Community Annotation]	NA	NA
AGAP003645-RA	AGAP009634-RA	-1.95698	0.389103	-3.66838	-0.245581	-2.24125	0.0250096	NA	kelch-like protein 19 [Source:VB Community Annotation]	NA	NA
AGAP003645-RA	AGAP000017-RA	-2.58154	0.27005	-5.51461	0.351526	-1.7251	0.0845103	NA	kelch-like protein 19 [Source:VB Community Annotation]	NA	NA
AGAP003645-RA	AGAP009145-RA	1.39657	-0.352933	-0.0204027	2.81353	1.93178	0.0533869	NA	kelch-like protein 19 [Source:VB Community Annotation]	NA	NA
AGAP003645-RA	AGAP012404-RA	-2.77963	0.257415	-5.93464	0.375376	-1.7268	0.084203	NA	kelch-like protein 19 [Source:VB Community Annotation]	NA	alanine--glyoxylate aminotransferase 2, mitochondrial [Source:VB Community Annotation]
AGAP003645-RA	AGAP003848-RA	-1.59461	0.335366	-3.23405	0.0448224	-1.90641	0.0565966	NA	kelch-like protein 19 [Source:VB Community Annotation]	NA	acyl-CoA thioesterase 9.1 [Source:VB Community Annotation]
AGAP003645-RA	AGAP005065-RA	1.65356	-0.31597	-0.11446	3.42158	1.83311	0.066786	NA	kelch-like protein 19 [Source:VB Community Annotation]	NA	NA
AGAP003645-RA	AGAP006747-RA	-3.41634	0.43668	-6.17646	-0.656221	-2.42599	0.0152666	NA	kelch-like protein 19 [Source:VB Community Annotation]	REL2	IMD pathway signalling NF-kappaB Relish-like transcription factor [Source:VB Community Annotation]
AGAP003645-RA	AGAP006037-RA	1.62749	-0.273438	-0.269334	3.52431	1.6817	0.0926279	NA	kelch-like protein 19 [Source:VB Community Annotation]	RpL24	60S ribosomal protein L24 [Source:VB Community Annotation]
AGAP003645-RA	AGAP006504-RA	0.406754	-0.331029	0.0107351	0.802773	2.01313	0.0441009	NA	kelch-like protein 19 [Source:VB Community Annotation]	SG2b	salivary gland protein 2-like [Source:VB Community Annotation]
AGAP003645-RA	AGAP000376-RA	-0.516556	0.299985	-1.10329	0.0701737	-1.72558	0.0844228	NA	kelch-like protein 19 [Source:VB Community Annotation]	Tsf1	Transferrin [Source:UniProtKB/TrEMBL;Acc:Q7QF98]
AGAP003691-RA	AGAP000211-RA	-0.678807	0.331619	-1.27578	-0.0818365	-2.22869	0.0258346	NA	NA	NA	triacylglycerol lipase [Source:VB Community Annotation]
AGAP003691-RA	AGAP006984-RA	-0.894284	0.354687	-1.62145	-0.167123	-2.41046	0.0159322	NA	NA	NA	NA
AGAP003691-RA	AGAP005323-RB	-0.598859	0.251192	-1.25995	0.0622366	-1.77548	0.0758183	NA	NA	NA	D-aspartate oxidase [Source:VB Community Annotation]
AGAP003691-RA	AGAP004645-RA	-0.567646	0.252674	-1.2068	0.0715074	-1.74072	0.081733	NA	NA	NA	juvenile hormone diol kinase [Source:VB Community Annotation]
AGAP003691-RA	AGAP003195-RA	-0.557078	0.268872	-1.1526	0.0384408	-1.83348	0.0667309	NA	NA	NA	fatty acyl-CoA elongase [Source:VB Community Annotation]
AGAP003691-RA	AGAP003848-RA	-0.475916	0.285385	-0.989829	0.0379962	-1.81509	0.0695105	NA	NA	NA	acyl-CoA thioesterase 9.1 [Source:VB Community Annotation]
AGAP003691-RA	AGAP008654-RA	-0.455762	0.26308	-0.902009	-0.0095154	-2.00179	0.045307	NA	NA	TEP12	thioester-containing protein 12 [Source:VB Community Annotation]
AGAP003714-RA	AGAP008278-RA	-0.519392	0.275942	-1.08706	0.0482744	-1.79332	0.0729215	HPX3	heme peroxidase 3 [Source:VB Community Annotation]	D7L1	D7 long form salivary protein [Source:VB Community Annotation]
AGAP003714-RA	AGAP004382-RA	-0.357159	0.288447	-0.776717	0.0623988	-1.6685	0.0952167	HPX3	heme peroxidase 3 [Source:VB Community Annotation]	GSTD3	glutathione S-transferase delta class 3 [Source:VB Community Annotation]
AGAP003714-RA	AGAP007589-RA	-0.453573	0.305506	-0.899375	-0.00777072	-1.99416	0.0461341	HPX3	heme peroxidase 3 [Source:VB Community Annotation]	NA	glucosyl/glucuronosyl transferases [Source:VB Community Annotation]
AGAP003714-RA	AGAP010935-RA	-0.436444	0.300878	-0.875055	0.00216634	-1.95032	0.0511381	HPX3	heme peroxidase 3 [Source:VB Community Annotation]	NA	porphobilinogen synthase [Source:VB Community Annotation]
AGAP003714-RA	AGAP003209-RA	-0.383056	0.271866	-0.822175	0.0560622	-1.70977	0.087309	HPX3	heme peroxidase 3 [Source:VB Community Annotation]	NA	C-4 methylsterol oxidase [Source:VB Community Annotation]
AGAP003714-RA	AGAP010363-RA	-0.347721	0.28602	-0.757141	0.0616986	-1.66463	0.0959861	HPX3	heme peroxidase 3 [Source:VB Community Annotation]	NA	NA
AGAP003714-RA	AGAP002274-RA	0.674939	-0.298553	0.0160149	1.33386	2.00764	0.0446819	HPX3	heme peroxidase 3 [Source:VB Community Annotation]	NA	NA
AGAP003714-RA	AGAP008307-RA	-0.771776	0.276058	-1.64419	0.100635	-1.73391	0.0829341	HPX3	heme peroxidase 3 [Source:VB Community Annotation]	NA	NA
AGAP003714-RA	AGAP001251-RA	-0.537611	0.30715	-1.07411	-0.00110714	-1.96404	0.0495249	HPX3	heme peroxidase 3 [Source:VB Community Annotation]	NA	eupolytin [Source:VB Community Annotation]
AGAP003714-RA	AGAP008013-RA	-0.676622	0.263025	-1.39419	0.0409435	-1.84816	0.0645785	HPX3	heme peroxidase 3 [Source:VB Community Annotation]	NA	NA
AGAP003714-RA	AGAP000419-RA	-0.650987	0.315156	-1.25435	-0.0476202	-2.11469	0.0344563	HPX3	heme peroxidase 3 [Source:VB Community Annotation]	NA	NA
AGAP003714-RA	AGAP000356-RA	-0.552434	0.44058	-0.982918	-0.12195	-2.51524	0.0118952	HPX3	heme peroxidase 3 [Source:VB Community Annotation]	NA	NA
AGAP003714-RA	AGAP008892-RA	-0.519424	0.450457	-0.915597	-0.12325	-2.56976	0.0101769	HPX3	heme peroxidase 3 [Source:VB Community Annotation]	NA	NA
AGAP003714-RA	AGAP004095-RA	-1.53582	0.355369	-2.72173	-0.349914	-2.53832	0.0111387	HPX3	heme peroxidase 3 [Source:VB Community Annotation]	NA	NA
AGAP003714-RA	AGAP000523-RA	-0.772707	0.303119	-1.51806	-0.0273518	-2.03192	0.0421613	HPX3	heme peroxidase 3 [Source:VB Community Annotation]	NA	F-type H+-transporting ATPase subunit c [Source:VB Community Annotation]
AGAP003720-RA	AGAP008209-RA	-0.845014	0.347384	-1.50319	-0.186836	-2.51638	0.0118567	NA	annexin A4 [Source:VB Community Annotation]	CYP6M1	cytochrome P450 [Source:VB Community Annotation]
AGAP003720-RA	AGAP002630-RA	-1.31385	0.535479	-2.01321	-0.614489	-3.68214	0.000231284	NA	annexin A4 [Source:VB Community Annotation]	NA	NADH dehydrogenase (ubiquinone) 1 beta subcomplex 2 [Source:VB Community Annotation]
AGAP003720-RA	AGAP010647-RA	-0.865964	0.296366	-1.61968	-0.112248	-2.25189	0.024329	NA	annexin A4 [Source:VB Community Annotation]	SG8	salivary gland protein 8 [Source:VB Community Annotation]
AGAP003762-RA	AGAP002422-RA	-0.574164	0.323272	-1.17503	0.0267012	-1.8729	0.061082	NA	NA	CLIPD1	CLIP-domain serine protease [Source:VB Community Annotation]
AGAP003762-RA	AGAP006723-RA	0.510715	-0.295626	-0.00241563	1.02385	1.95077	0.051084	NA	NA	COEAE2G	carboxylesterase [Source:VB Community Annotation]
AGAP003762-RA	AGAP002419-RA	-0.540824	0.345406	-1.02838	-0.0532676	-2.17414	0.0296948	NA	NA	CYP4D22	cytochrome P450 [Source:VB Community Annotation]
AGAP003762-RA	AGAP012292-RA	0.568031	-0.333979	-0.0159868	1.15205	1.90635	0.0566052	NA	NA	CYP9J4	cytochrome P450 [Source:VB Community Annotation]
AGAP003762-RA	AGAP007455-RA	-0.509995	0.294942	-1.09194	0.071948	-1.71768	0.0858556	NA	NA	LRIM10	leucine-rich immune protein (Short) [Source:VB Community Annotation]
AGAP003762-RA	AGAP009743-RA	-0.306624	0.280588	-0.671268	0.0580195	-1.64814	0.0993242	NA	NA	NA	ribonuclease Z [Source:VB Community Annotation]
AGAP003762-RA	AGAP004770-RA	-0.508139	0.286928	-1.05129	0.0350068	-1.83367	0.0667024	NA	NA	NA	female reproductive tract protease GLEANR_896 [Source:VB Community Annotation]
AGAP003762-RA	AGAP003584-RA	-0.542471	0.291844	-1.08848	0.0035371	-1.9473	0.0514984	NA	NA	NA	L-iditol 2-dehydrogenase [Source:VB Community Annotation]
AGAP003762-RA	AGAP010387-RA	-0.834662	0.299737	-1.61157	-0.0577502	-2.10569	0.035231	NA	NA	NA	alanine-glyoxylate aminotransferase [Source:VB Community Annotation]
AGAP003773-RA	AGAP008450-RA	-0.294074	0.245549	-0.568447	-0.019701	-2.10074	0.0356642	NA	NA	NA	NA
AGAP003773-RA	AGAP007146-RB	-0.37182	0.26387	-0.690799	-0.0528417	-2.28469	0.0223309	NA	NA	NA	NA
AGAP003773-RA	AGAP003785-RE	-0.612166	0.207382	-1.29847	0.0741362	-1.74828	0.0804163	NA	NA	NA	glucose dehydrogenase (acceptor) [Source:VB Community Annotation]
AGAP003773-RA	AGAP006584-RA	-0.471287	0.209324	-1.00149	0.0589132	-1.74221	0.081471	NA	NA	NA	Cysteine-rich venom protein [Source:VB Community Annotation]
AGAP003774-RA	AGAP000170-RA	-4.22056	0.198521	-8.61623	0.175108	-1.88192	0.0598468	NA	NA	NA	NADH dehydrogenase (ubiquinone) Fe-S protein 7 [Source:VB Community Annotation]
AGAP003775-RA	AGAP008061-RA	-0.235868	0.262188	-0.464839	-0.00689744	-2.01904	0.0434828	NA	NA	IDGF4	imaginal disc growth factor 4 [Source:VB Community Annotation]
AGAP003775-RA	AGAP002358-RA	-0.498778	0.203463	-1.04321	0.0456537	-1.79564	0.0725513	NA	NA	NA	ADP,ATP carrier protein 2 [Source:UniProtKB/Swiss-Prot;Acc:Q7PQV7]
AGAP003775-RA	AGAP003774-RA	-1.34253	0.299119	-2.3306	-0.354455	-2.66312	0.00774198	NA	NA	NA	NA
AGAP003775-RA	AGAP003938-RA	-1.43765	0.178352	-3.14423	0.268927	-1.65114	0.0987105	NA	NA	NA	NA
AGAP003776-RA	AGAP008645-RA	0.420798	-0.31649	0.0526755	0.78892	2.24046	0.025061	NA	NA	GAM1	gambicin anti-microbial peptide [Source:VB Community Annotation]
AGAP003776-RA	AGAP003775-RA	-0.351734	0.294455	-0.634854	-0.0686137	-2.435	0.0148917	NA	NA	NA	NA
AGAP003776-RA	AGAP013256-RA	-1.02293	0.374779	-1.69378	-0.352093	-2.98871	0.00280156	NA	NA	NA	NA
AGAP003776-RA	AGAP003774-RA	-0.963591	0.269558	-1.77282	-0.154363	-2.33388	0.0196022	NA	NA	NA	NA
AGAP003776-RA	AGAP011066-RA	-0.342821	0.255543	-0.668293	-0.0173488	-2.06447	0.0389727	NA	NA	NA	aldose reductase [Source:VB Community Annotation]
AGAP003776-RA	AGAP013533-RA	-0.33203	0.324257	-0.590481	-0.0735786	-2.51799	0.0118026	NA	NA	NA	NA
AGAP003776-RA	AGAP009833-RA	-0.256909	0.254384	-0.541402	0.0275843	-1.76996	0.0767339	NA	NA	NA	voltage-dependent anion-selective channel protein 2 [Source:VB Community Annotation]
AGAP003777-RA	AGAP003775-RA	-1.95643	0.438776	-2.95574	-0.957113	-3.83723	0.000124429	NA	NA	NA	NA
AGAP003777-RA	AGAP006099-RA	-3.16071	0.207822	-6.37273	0.0513163	-1.92869	0.0537698	NA	NA	NA	ubiquinol-cytochrome c reductase core subunit 2 [Source:VB Community Annotation]
AGAP003777-RB	AGAP005837-RA	-0.81621	0.273042	-1.54536	-0.0870617	-2.19403	0.0282334	NA	NA	COEJHE5E	carboxylesterase [Source:VB Community Annotation]
AGAP003777-RB	AGAP011066-RA	-0.604992	0.295675	-1.0915	-0.118479	-2.43731	0.0147968	NA	NA	NA	aldose reductase [Source:VB Community Annotation]
AGAP003777-RB	AGAP002704-RA	-0.322481	0.221703	-0.700175	0.0552138	-1.67347	0.0942339	NA	NA	NA	solute carrier family 25 [Source:VB Community Annotation]
AGAP003777-RB	AGAP013274-RA	-0.585141	0.370637	-0.989644	-0.180638	-2.83527	0.00457868	NA	NA	NA	L-allo-threonine aldolase [Source:VB Community Annotation]
AGAP003777-RB	AGAP010032-RA	-1.00739	0.21351	-2.06773	0.0529553	-1.86211	0.062587	NA	NA	NA	NA
AGAP003777-RB	AGAP009526-RA	-0.951465	0.249458	-1.8333	-0.0696295	-2.11476	0.0344503	NA	NA	NA	NA
AGAP003777-RB	AGAP003483-RA	-0.570107	0.243626	-1.17719	0.0369747	-1.84063	0.0656765	NA	NA	NA	NA
AGAP003777-RB	AGAP012448-RA	-0.745687	0.207241	-1.62599	0.134619	-1.66027	0.0968601	NA	NA	NA	zinc finger protein 593 homolog [Source:VB Community Annotation]
AGAP003778-RA	AGAP003714-RA	-0.267836	0.23402	-0.57735	0.0416791	-1.69607	0.0898731	NA	NA	HPX3	heme peroxidase 3 [Source:VB Community Annotation]
AGAP003778-RA	AGAP007780-RA	-0.219821	0.370404	-0.360875	-0.078768	-3.05452	0.00225423	NA	NA	NA	NADH dehydrogenase (ubiquinone) 1 beta subcomplex 10 [Source:VB Community Annotation]
AGAP003778-RA	AGAP013256-RA	-0.623019	0.241376	-1.22983	-0.0162062	-2.01235	0.0441835	NA	NA	NA	NA
AGAP003778-RA	AGAP001989-RA	-0.115927	0.237218	-0.250888	0.0190338	-1.68358	0.0922633	NA	NA	NA	NA
AGAP003778-RA	AGAP008468-RA	-0.427399	0.443702	-0.682981	-0.171818	-3.27764	0.00104679	NA	NA	NA	fatty acid synthase, animal type [Source:VB Community Annotation]
AGAP003778-RA	AGAP007753-RA	-0.801286	0.311587	-1.39721	-0.205365	-2.63545	0.00840259	NA	NA	NA	NA
AGAP003778-RA	AGAP010363-RA	-0.237699	0.263018	-0.495928	0.0205296	-1.80418	0.0712035	NA	NA	NA	NA
AGAP003778-RA	AGAP008922-RA	-0.305403	0.232681	-0.655803	0.0449967	-1.70831	0.0875796	NA	NA	NA	NA
AGAP003785-RE	AGAP011068-RA	-1.37422	0.327968	-2.39235	-0.356094	-2.64552	0.00815664	NA	glucose dehydrogenase (acceptor) [Source:VB Community Annotation]	NA	aldose reductase [Source:VB Community Annotation]
AGAP003785-RE	AGAP011197-RA	-0.447302	0.300614	-0.876752	-0.0178531	-2.04148	0.041203	NA	glucose dehydrogenase (acceptor) [Source:VB Community Annotation]	NA	NA
AGAP003785-RE	AGAP002853-RA	-0.797871	0.210583	-1.74323	0.147485	-1.65422	0.0980827	NA	glucose dehydrogenase (acceptor) [Source:VB Community Annotation]	NA	NA
AGAP003848-RA	AGAP005065-RA	0.477533	-0.274388	-0.078106	1.03317	1.68448	0.0920882	NA	acyl-CoA thioesterase 9.1 [Source:VB Community Annotation]	NA	NA
AGAP003851-RA	AGAP001351-RA	-0.771031	0.525532	-1.12603	-0.416032	-4.25697	2.07214e-05	NA	26 proteasome complex subunit DSS1 [Source:VB Community Annotation]	NA	NA
AGAP003851-RA	AGAP001778-RA	-1.0776	0.268186	-1.96561	-0.189595	-2.37847	0.0173846	NA	26 proteasome complex subunit DSS1 [Source:VB Community Annotation]	NA	NA
AGAP003851-RA	AGAP003552-RA	-1.93426	0.505835	-2.84077	-1.02774	-4.18211	2.88822e-05	NA	26 proteasome complex subunit DSS1 [Source:VB Community Annotation]	NA	SET and MYND domain-containing protein 5 [Source:VB Community Annotation]
AGAP003851-RA	AGAP011746-RA	-0.654752	0.275219	-1.21911	-0.0903928	-2.27393	0.0229701	NA	26 proteasome complex subunit DSS1 [Source:VB Community Annotation]	NA	NA
AGAP003883-RA	AGAP002419-RA	0.387305	-0.234213	-0.0484646	0.823075	1.74202	0.0815056	NA	peptidyl-tRNA hydrolase, PTH2 family [Source:VB Community Annotation]	CYP4D22	cytochrome P450 [Source:VB Community Annotation]
AGAP003883-RA	AGAP000883-RA	-0.407637	0.269396	-0.763553	-0.0517212	-2.24482	0.0247794	NA	peptidyl-tRNA hydrolase, PTH2 family [Source:VB Community Annotation]	NA	elongation factor 1-gamma [Source:VB Community Annotation]
AGAP003883-RA	AGAP011627-RA	-0.15002	0.251036	-0.313622	0.013582	-1.79728	0.0722907	NA	peptidyl-tRNA hydrolase, PTH2 family [Source:VB Community Annotation]	NA	polyadenylate-binding protein-interacting protein 1 [Source:VB Community Annotation]
AGAP003883-RA	AGAP000297-RA	-0.524121	0.239846	-1.03665	-0.0115895	-2.00432	0.0450358	NA	peptidyl-tRNA hydrolase, PTH2 family [Source:VB Community Annotation]	NA	NA
AGAP003883-RA	AGAP013493-RA	-0.244776	0.231759	-0.530288	0.0407366	-1.68035	0.0928894	NA	peptidyl-tRNA hydrolase, PTH2 family [Source:VB Community Annotation]	NA	NA
AGAP003883-RA	AGAP006985-RA	-0.358168	0.211887	-0.78243	0.0660936	-1.65466	0.0979932	NA	peptidyl-tRNA hydrolase, PTH2 family [Source:VB Community Annotation]	NA	NA
AGAP003883-RA	AGAP012012-RA	-0.820777	0.365513	-1.38749	-0.254067	-2.83871	0.00452969	NA	peptidyl-tRNA hydrolase, PTH2 family [Source:VB Community Annotation]	NA	NA
AGAP003883-RA	AGAP000092-RA	-1.08534	0.281746	-1.99655	-0.17412	-2.33453	0.0195681	NA	peptidyl-tRNA hydrolase, PTH2 family [Source:VB Community Annotation]	NA	methylsterol monooxygenase [Source:VB Community Annotation]
AGAP003891-RA	AGAP007324-RA	3.00926	-0.233723	-0.251998	6.27052	1.80855	0.0705209	Thoc3	THO complex subunit 3 [Source:VB Community Annotation]	NA	NA
AGAP003924-RA	AGAP002505-RA	-1.61276	0.353824	-2.65549	-0.570033	-3.03148	0.00243357	NA	NA	NA	voltage-dependent calcium channel alpha 1, invertebrate [Source:VB Community Annotation]
AGAP003924-RA	AGAP008851-RA	-1.33339	0.196025	-2.81143	0.144647	-1.76819	0.0770297	NA	NA	NA	E3 ubiquitin-protein ligase mind-bomb [Source:VB Community Annotation]
AGAP003924-RA	AGAP009983-RA	-4.04145	0.47676	-6.11587	-1.96704	-3.81854	0.000134243	NA	NA	NA	Bhlh factor math6 [Source:VB Community Annotation]
AGAP003938-RA	AGAP003939-RD	-1.70186	0.24388	-3.31856	-0.0851573	-2.06324	0.0390898	NA	NA	NA	NA
AGAP003939-RC	AGAP007385-RA	-0.292514	0.197717	-0.620931	0.0359038	-1.74573	0.0808587	NA	NA	LYSC4	C-type lysozyme [Source:VB Community Annotation]
AGAP003939-RC	AGAP004161-RA	-0.22156	0.246187	-0.425049	-0.0180716	-2.13407	0.0328374	NA	NA	NA	myofilin variant C [Source:VB Community Annotation]
AGAP003939-RC	AGAP008438-RA	-0.0218317	0.229138	-0.0476638	0.00400044	-1.65647	0.0976271	NA	NA	NA	NA
AGAP003939-RC	AGAP003777-RA	-1.21413	0.431319	-1.84183	-0.586439	-3.79118	0.000149936	NA	NA	NA	NA
AGAP003939-RC	AGAP013256-RA	-0.667322	0.308444	-1.1726	-0.162046	-2.58859	0.00963708	NA	NA	NA	NA
AGAP003939-RC	AGAP003777-RB	-0.222991	0.193871	-0.483609	0.0376268	-1.67702	0.0935377	NA	NA	NA	NA
AGAP003939-RC	AGAP003126-RA	-0.48621	0.25634	-0.92393	-0.0484906	-2.17713	0.0294709	NA	NA	NA	NA
AGAP003939-RD	AGAP006181-RA	-0.201062	0.237345	-0.439026	0.0369033	-1.65605	0.0977125	NA	NA	NA	troponin C [Source:VB Community Annotation]
AGAP003939-RD	AGAP007852-RA	-0.809556	0.284571	-1.5087	-0.110417	-2.26955	0.0232351	NA	NA	NA	aconitate hydratase 1 / homoaconitase [Source:VB Community Annotation]
AGAP003939-RD	AGAP009833-RA	-0.341113	0.310741	-0.667668	-0.0145576	-2.04738	0.0406212	NA	NA	NA	voltage-dependent anion-selective channel protein 2 [Source:VB Community Annotation]
AGAP003939-RD	AGAP006053-RA	-0.662775	0.336906	-1.23857	-0.0869764	-2.25606	0.0240666	NA	NA	NA	NA
AGAP003939-RD	AGAP005293-RB	-1.45204	0.238745	-2.87773	-0.0263484	-1.99622	0.0459096	NA	NA	NA	beta-tubulin isotype I [Source:VB Community Annotation]
AGAP003939-RD	AGAP007975-RA	-0.678135	0.221665	-1.46636	0.11009	-1.68625	0.0917478	NA	NA	NA	pyruvate dehydrogenase E2 component (dihydrolipoamide acetyltransferase) [Source:VB Community Annotation]
AGAP003941-RA	AGAP008645-RA	-0.817927	0.433745	-1.38723	-0.248621	-2.81595	0.00486337	NA	LYR motif-containing protein 5 [Source:VB Community Annotation]	GAM1	gambicin anti-microbial peptide [Source:VB Community Annotation]
AGAP003941-RA	AGAP001352-RA	0.460355	-0.258361	-0.0812342	1.00194	1.66601	0.0957104	NA	LYR motif-containing protein 5 [Source:VB Community Annotation]	NA	NA
AGAP003941-RA	AGAP003848-RA	-0.48251	0.27737	-1.01616	0.0511378	-1.77218	0.0763648	NA	LYR motif-containing protein 5 [Source:VB Community Annotation]	NA	acyl-CoA thioesterase 9.1 [Source:VB Community Annotation]
AGAP003944-RA	AGAP011129-RA	-3.40341	0.291259	-5.93254	-0.874266	-2.63753	0.00835129	NA	NA	NA	NA
AGAP003944-RA	AGAP004066-RA	-4.55112	0.349011	-7.35078	-1.75146	-3.18618	0.00144167	NA	NA	NA	neurexin [Source:VB Community Annotation]
AGAP003968-RA	AGAP007249-RB	-0.421025	0.320868	-0.712422	-0.129629	-2.83191	0.00462702	NA	UMP-CMP kinase [Source:UniProtKB/TrEMBL;Acc:Q7Q292]	Flightin	NA
AGAP003968-RA	AGAP003473-RA	-0.108739	0.364641	-0.182377	-0.0351016	-2.89429	0.00380014	NA	UMP-CMP kinase [Source:UniProtKB/TrEMBL;Acc:Q7Q292]	NA	NA
AGAP003968-RA	AGAP011636-RA	-0.313951	0.270723	-0.573058	-0.0548434	-2.37486	0.0175556	NA	UMP-CMP kinase [Source:UniProtKB/TrEMBL;Acc:Q7Q292]	NA	NA
AGAP003968-RA	AGAP011245-RA	-0.623135	0.251613	-1.16271	-0.0835581	-2.26352	0.0236035	NA	UMP-CMP kinase [Source:UniProtKB/TrEMBL;Acc:Q7Q292]	NA	chloride channel [Source:VB Community Annotation]
AGAP003968-RA	AGAP006103-RA	-0.39248	0.219392	-0.801453	0.0164921	-1.88096	0.0599772	NA	UMP-CMP kinase [Source:UniProtKB/TrEMBL;Acc:Q7Q292]	NA	NA
AGAP003968-RA	AGAP007324-RA	-0.472761	0.206403	-1.02022	0.0746994	-1.69256	0.0905386	NA	UMP-CMP kinase [Source:UniProtKB/TrEMBL;Acc:Q7Q292]	NA	NA
AGAP003977-RA	AGAP007497-RA	0.997295	-0.248933	-0.172987	2.16758	1.67028	0.0948642	NA	NA	CuSOD1	copper-zinc superoxide dismutase 1 [Source:VB Community Annotation]
AGAP003977-RA	AGAP002205-RA	-0.574511	0.369882	-1.08242	-0.0666008	-2.21701	0.0266225	NA	NA	CYP325C2	cytochrome P450 [Source:VB Community Annotation]
AGAP003977-RA	AGAP012292-RA	-0.519614	0.310104	-1.10337	0.0641458	-1.74463	0.0810497	NA	NA	CYP9J4	cytochrome P450 [Source:VB Community Annotation]
AGAP003977-RA	AGAP000162-RA	-0.446971	0.287172	-0.925046	0.031104	-1.83248	0.0668799	NA	NA	NA	Cystathionine beta-synthase [Source:UniProtKB/TrEMBL;Acc:Q7QEV0]
AGAP003977-RA	AGAP010205-RA	-1.25986	0.523131	-1.93333	-0.586392	-3.66658	0.000245813	NA	NA	NA	NA
AGAP003977-RA	AGAP010387-RA	0.654707	-0.238648	-0.121566	1.43098	1.65306	0.0983186	NA	NA	NA	alanine-glyoxylate aminotransferase [Source:VB Community Annotation]
AGAP003977-RA	AGAP007049-RA	0.46608	-0.381668	0.0540106	0.87815	2.2169	0.0266299	NA	NA	NA	NA
AGAP003977-RA	AGAP009605-RA	0.780547	-0.238586	-0.112382	1.67348	1.71332	0.0866538	NA	NA	NA	NA
AGAP003977-RA	AGAP008294-RA	0.505504	-0.269876	-0.0633813	1.07439	1.74163	0.0815731	NA	NA	TRYP3	trypsin 3 [Source:VB Community Annotation]
AGAP004031-RA	AGAP012037-RA	-0.154705	0.240925	-0.334666	0.0252562	-1.68493	0.0920023	NA	mitochondrial electron transfer flavoprotein subunit alpha [Source:VB Community Annotation]	CLIPB20	CLIP-domain serine protease [Source:VB Community Annotation]
AGAP004031-RA	AGAP002195-RB	0.262175	-0.277711	-0.0175791	0.54193	1.83684	0.0662338	NA	mitochondrial electron transfer flavoprotein subunit alpha [Source:VB Community Annotation]	CYP325F2	cytochrome P450 [Source:VB Community Annotation]
AGAP004031-RA	AGAP004859-RA	-0.189755	0.254751	-0.397647	0.0181357	-1.78902	0.0736122	NA	mitochondrial electron transfer flavoprotein subunit alpha [Source:VB Community Annotation]	NA	serine protease snake [Source:VB Community Annotation]
AGAP004031-RA	AGAP013362-RA	-0.258752	0.389457	-0.444738	-0.0727665	-2.72685	0.0063943	NA	mitochondrial electron transfer flavoprotein subunit alpha [Source:VB Community Annotation]	NA	NA
AGAP004031-RA	AGAP003442-RA	0.215649	-0.245596	-0.0184282	0.449726	1.8057	0.070966	NA	mitochondrial electron transfer flavoprotein subunit alpha [Source:VB Community Annotation]	NA	NA
AGAP004031-RA	AGAP003328-RA	-0.341105	0.234908	-0.708323	0.0261134	-1.82062	0.0686643	NA	mitochondrial electron transfer flavoprotein subunit alpha [Source:VB Community Annotation]	NA	NADH dehydrogenase (ubiquinone) 1 alpha subcomplex 6 [Source:VB Community Annotation]
AGAP004031-RA	AGAP003941-RA	-0.205199	0.305356	-0.405149	-0.00524958	-2.01146	0.044277	NA	mitochondrial electron transfer flavoprotein subunit alpha [Source:VB Community Annotation]	NA	LYR motif-containing protein 5 [Source:VB Community Annotation]
AGAP004031-RA	AGAP004103-RA	0.210697	-0.340892	0.0179087	0.403484	2.14207	0.0321877	NA	mitochondrial electron transfer flavoprotein subunit alpha [Source:VB Community Annotation]	NA	dehydrogenase/reductase SDR family member 11 precursor [Source:VB Community Annotation]
AGAP004031-RA	AGAP009224-RA	-0.184435	0.342654	-0.356771	-0.0120993	-2.09761	0.0359398	NA	mitochondrial electron transfer flavoprotein subunit alpha [Source:VB Community Annotation]	NA	NA
AGAP004031-RA	AGAP011197-RA	-0.158877	0.370456	-0.295955	-0.0217983	-2.27168	0.0231058	NA	mitochondrial electron transfer flavoprotein subunit alpha [Source:VB Community Annotation]	NA	NA
AGAP004031-RA	AGAP001352-RA	0.187463	-0.29962	-0.00845833	0.383385	1.87538	0.0607401	NA	mitochondrial electron transfer flavoprotein subunit alpha [Source:VB Community Annotation]	NA	NA
AGAP004031-RA	AGAP008688-RA	-0.283068	0.347951	-0.493563	-0.0725729	-2.63575	0.00839506	NA	mitochondrial electron transfer flavoprotein subunit alpha [Source:VB Community Annotation]	NA	NA
AGAP004031-RA	AGAP006385-RA	0.115039	-0.288011	-0.0179279	0.248006	1.69573	0.0899363	NA	mitochondrial electron transfer flavoprotein subunit alpha [Source:VB Community Annotation]	NA	NA
AGAP004031-RA	AGAP002853-RA	-0.269974	0.247218	-0.571728	0.0317795	-1.75358	0.0795024	NA	mitochondrial electron transfer flavoprotein subunit alpha [Source:VB Community Annotation]	NA	NA
AGAP004031-RA	AGAP010363-RA	-0.137498	0.288896	-0.294699	0.0197025	-1.71435	0.086465	NA	mitochondrial electron transfer flavoprotein subunit alpha [Source:VB Community Annotation]	NA	NA
AGAP004031-RA	AGAP007049-RA	-0.145863	0.282218	-0.314547	0.0228217	-1.69483	0.0901082	NA	mitochondrial electron transfer flavoprotein subunit alpha [Source:VB Community Annotation]	NA	NA
AGAP004031-RA	AGAP003848-RA	-0.216782	0.354894	-0.409831	-0.0237337	-2.20097	0.0277385	NA	mitochondrial electron transfer flavoprotein subunit alpha [Source:VB Community Annotation]	NA	acyl-CoA thioesterase 9.1 [Source:VB Community Annotation]
AGAP004031-RA	AGAP005065-RA	0.19132	-0.284575	-0.0168699	0.39951	1.80118	0.0716747	NA	mitochondrial electron transfer flavoprotein subunit alpha [Source:VB Community Annotation]	NA	NA
AGAP004031-RA	AGAP012320-RA	-0.231161	0.247073	-0.492261	0.0299384	-1.73526	0.0826946	NA	mitochondrial electron transfer flavoprotein subunit alpha [Source:VB Community Annotation]	OBP25	odorant-binding protein 25 [Source:VB Community Annotation]
AGAP004031-RA	AGAP002667-RA	-0.165935	0.357688	-0.322255	-0.00961526	-2.08056	0.0374742	NA	mitochondrial electron transfer flavoprotein subunit alpha [Source:VB Community Annotation]	Tctp	Translationally-controlled tumor protein homolog [Source:UniProtKB/Swiss-Prot;Acc:Q7QCK2]
AGAP004033-RA	AGAP008284-RA	-0.370958	0.195835	-0.804244	0.0623276	-1.67806	0.0933361	NA	NA	D7r1	D7 short form salivary protein [Source:VB Community Annotation]
AGAP004033-RA	AGAP007657-RA	-1.05786	0.318017	-1.80435	-0.311358	-2.7775	0.00547785	NA	NA	NA	syndecan 2 [Source:VB Community Annotation]
AGAP004033-RA	AGAP003924-RA	-1.4182	0.233307	-2.72898	-0.107426	-2.12063	0.0339527	NA	NA	NA	NA
AGAP004033-RA	AGAP003124-RA	-1.53368	0.330311	-2.69613	-0.371236	-2.58594	0.00971134	NA	NA	NA	dihydropyrimidinase [Source:VB Community Annotation]
AGAP004033-RA	AGAP013097-RA	-1.45921	0.244789	-2.80724	-0.111185	-2.12166	0.0338662	NA	NA	NA	NA
AGAP004033-RA	AGAP013145-RB	-1.25741	0.205436	-2.60179	0.086969	-1.83321	0.066772	NA	NA	NA	NA
AGAP004046-RA	AGAP004046-RC	-11.7936	0.377949	-18.2202	-5.36705	-3.59686	0.000322082	NA	Mpv17-like protein [Source:VB Community Annotation]	NA	Mpv17-like protein [Source:VB Community Annotation]
AGAP004050-RA	AGAP004050-RE	-27.2297	0.339976	-43.3414	-11.1179	-3.3125	0.000924673	NA	Doublesex female isoform [Source:VB Community Annotation]	NA	NA
AGAP004050-RC	AGAP004050-RE	-36.4668	0.404578	-54.8627	-18.071	-3.88539	0.000102168	NA	NA	NA	NA
AGAP004066-RA	AGAP013177-RA	-2.84442	0.233137	-5.45798	-0.230856	-2.13313	0.0329143	NA	neurexin [Source:VB Community Annotation]	NA	NA
AGAP004091-RA	AGAP008299-RA	-2.34927	0.28785	-4.19104	-0.507488	-2.50006	0.0124171	mRpS5	28S ribosomal protein S5, mitochondrial [Source:VB Community Annotation]	NA	NA
AGAP004093-RA	AGAP002422-RA	-0.923264	0.282474	-1.93724	0.0907075	-1.78466	0.074316	NA	Sterol carrier protein-2 [Source:VB Community Annotation]	CLIPD1	CLIP-domain serine protease [Source:VB Community Annotation]
AGAP004093-RA	AGAP009743-RA	-0.713463	0.354778	-1.32903	-0.0978947	-2.2717	0.0231045	NA	Sterol carrier protein-2 [Source:VB Community Annotation]	NA	ribonuclease Z [Source:VB Community Annotation]
AGAP004093-RA	AGAP010363-RA	-0.645975	0.307529	-1.2943	0.00234779	-1.9529	0.0508312	NA	Sterol carrier protein-2 [Source:VB Community Annotation]	NA	NA
AGAP004093-RA	AGAP004770-RA	-1.09471	0.335901	-2.01128	-0.178143	-2.34094	0.0192351	NA	Sterol carrier protein-2 [Source:VB Community Annotation]	NA	female reproductive tract protease GLEANR_896 [Source:VB Community Annotation]
AGAP004093-RA	AGAP008892-RA	-0.588451	0.295356	-1.2158	0.0388961	-1.83848	0.065992	NA	Sterol carrier protein-2 [Source:VB Community Annotation]	NA	NA
AGAP004093-RA	AGAP010387-RA	-2.22563	0.434315	-3.56778	-0.883484	-3.25019	0.00115328	NA	Sterol carrier protein-2 [Source:VB Community Annotation]	NA	alanine-glyoxylate aminotransferase [Source:VB Community Annotation]
AGAP004095-RA	AGAP004616-RA	-2.87129	0.216741	-5.85898	0.116411	-1.88363	0.0596148	NA	NA	NA	F-type H+-transporting ATPase subunit 6 [Source:VB Community Annotation]
AGAP004103-RA	AGAP012292-RA	-0.795493	0.42824	-1.43241	-0.158574	-2.44798	0.0143658	NA	dehydrogenase/reductase SDR family member 11 precursor [Source:VB Community Annotation]	CYP9J4	cytochrome P450 [Source:VB Community Annotation]
AGAP004103-RA	AGAP010531-RA	-0.471399	0.259642	-0.99522	0.0524214	-1.76385	0.0777568	NA	dehydrogenase/reductase SDR family member 11 precursor [Source:VB Community Annotation]	NA	fibrinogen-related protein 7 [Source:VB Community Annotation]
AGAP004103-RA	AGAP002913-RA	-0.504543	0.486595	-0.853002	-0.156084	-2.83794	0.0045406	NA	dehydrogenase/reductase SDR family member 11 precursor [Source:VB Community Annotation]	NA	NA
AGAP004103-RA	AGAP005767-RA	-0.706609	0.323396	-1.37742	-0.0357959	-2.06459	0.0389618	NA	dehydrogenase/reductase SDR family member 11 precursor [Source:VB Community Annotation]	NA	NA
AGAP004103-RA	AGAP010935-RA	-0.383156	0.257588	-0.832017	0.0657037	-1.6731	0.0943082	NA	dehydrogenase/reductase SDR family member 11 precursor [Source:VB Community Annotation]	NA	porphobilinogen synthase [Source:VB Community Annotation]
AGAP004103-RA	AGAP004935-RA	-0.62899	0.254177	-1.3506	0.0926164	-1.70844	0.0875549	NA	dehydrogenase/reductase SDR family member 11 precursor [Source:VB Community Annotation]	NA	NA
AGAP004103-RA	AGAP003483-RA	-0.530646	0.265135	-1.14024	0.0789448	-1.70617	0.0879762	NA	dehydrogenase/reductase SDR family member 11 precursor [Source:VB Community Annotation]	NA	NA
AGAP004103-RA	AGAP008943-RA	-0.411082	0.26832	-0.883331	0.0611662	-1.70614	0.0879823	NA	dehydrogenase/reductase SDR family member 11 precursor [Source:VB Community Annotation]	NA	protein turtle [Source:VB Community Annotation]
AGAP004103-RA	AGAP007339-RA	-0.839799	0.318973	-1.58406	-0.095542	-2.21161	0.0269936	NA	dehydrogenase/reductase SDR family member 11 precursor [Source:VB Community Annotation]	NA	troponin C, isoform 3 [Source:VB Community Annotation]
AGAP004103-RA	AGAP011909-RA	-0.59659	0.290131	-1.21428	0.0211013	-1.89304	0.0583521	NA	dehydrogenase/reductase SDR family member 11 precursor [Source:VB Community Annotation]	NA	NA
AGAP004103-RA	AGAP002593-RA	0.646289	-0.34643	0.0683578	1.22422	2.19183	0.0283918	NA	dehydrogenase/reductase SDR family member 11 precursor [Source:VB Community Annotation]	NA	outer membrane lipoprotein Blc [Source:VB Community Annotation]
AGAP004103-RA	AGAP000586-RA	0.381334	-0.317023	-0.0307092	0.793378	1.81392	0.0696895	NA	dehydrogenase/reductase SDR family member 11 precursor [Source:VB Community Annotation]	NA	NA
AGAP004103-RA	AGAP002459-RA	-0.411869	0.276633	-0.89359	0.0698525	-1.67579	0.0937797	NA	dehydrogenase/reductase SDR family member 11 precursor [Source:VB Community Annotation]	NA	NA
AGAP004146-RA	AGAP007249-RB	-0.187254	0.19748	-0.389889	0.0153808	-1.81123	0.0701055	NA	Ras-related protein Rab-1A [Source:VB Community Annotation]	Flightin	NA
AGAP004146-RA	AGAP012129-RA	-0.133286	0.299934	-0.231796	-0.0347752	-2.6519	0.00800404	NA	Ras-related protein Rab-1A [Source:VB Community Annotation]	NA	dimethyladenosine transferase 1, mitochondrial [Source:VB Community Annotation]
AGAP004146-RA	AGAP006103-RA	-0.265669	0.205502	-0.554374	0.0230367	-1.80361	0.0712932	NA	Ras-related protein Rab-1A [Source:VB Community Annotation]	NA	NA
AGAP004146-RA	AGAP005549-RA	-0.328163	0.493953	-0.483103	-0.173224	-4.1513	3.30591e-05	NA	Ras-related protein Rab-1A [Source:VB Community Annotation]	NA	Pre-mRNA-splicing factor rse1 [Source:VB Community Annotation]
AGAP004161-RA	AGAP003773-RB	-1.93742	0.298245	-3.33488	-0.539962	-2.71732	0.00658126	NA	myofilin variant C [Source:VB Community Annotation]	NA	NA
AGAP004161-RA	AGAP003776-RA	-0.254561	0.224208	-0.522033	0.0129114	-1.86539	0.0621272	NA	myofilin variant C [Source:VB Community Annotation]	NA	NA
AGAP004161-RA	AGAP003777-RA	-1.14416	0.269974	-2.06406	-0.224266	-2.43784	0.0147754	NA	myofilin variant C [Source:VB Community Annotation]	NA	NA
AGAP004161-RA	AGAP001610-RA	0.130767	-0.283355	0.00397689	0.257557	2.02148	0.0432304	NA	myofilin variant C [Source:VB Community Annotation]	NA	NA
AGAP004161-RA	AGAP003586-RA	-1.11595	0.418164	-1.72285	-0.50905	-3.60399	0.000313367	NA	myofilin variant C [Source:VB Community Annotation]	NA	Phosphate carrier, mitochondrial [Source:VB Community Annotation]
AGAP004164-RA	AGAP001356-RA	0.911476	-0.27993	-0.0846804	1.90763	1.79339	0.0729112	GSTD1-4	glutathione S-transferase delta class 1 [Source:VB Community Annotation]	ACE1	Acetylcholinesterase [Source:UniProtKB/Swiss-Prot;Acc:Q869C3]
AGAP004164-RA	AGAP011785-RA	0.621482	-0.26661	-0.0587477	1.30171	1.79073	0.0733374	GSTD1-4	glutathione S-transferase delta class 1 [Source:VB Community Annotation]	CLIPE6	CLIP-domain serine protease [Source:VB Community Annotation]
AGAP004164-RA	AGAP004164-RB	-3.85608	0.559435	-5.85807	-1.85408	-3.77519	0.000159886	GSTD1-4	glutathione S-transferase delta class 1 [Source:VB Community Annotation]	GSTD1-4	glutathione S-transferase delta class 1 [Source:VB Community Annotation]
AGAP004164-RA	AGAP012335-RA	-4.82607	0.303333	-9.38165	-0.270485	-2.07637	0.0378594	GSTD1-4	glutathione S-transferase delta class 1 [Source:VB Community Annotation]	NA	structure-specific recognition protein 1 [Source:VB Community Annotation]
AGAP004164-RA	AGAP006053-RA	1.42565	-0.290401	-0.0204608	2.87175	1.93227	0.0533264	GSTD1-4	glutathione S-transferase delta class 1 [Source:VB Community Annotation]	NA	NA
AGAP004164-RA	AGAP007821-RA	1.24652	-0.243166	-0.188642	2.68169	1.70237	0.0886857	GSTD1-4	glutathione S-transferase delta class 1 [Source:VB Community Annotation]	NA	NA
AGAP004164-RA	AGAP004702-RA	0.918713	-0.229815	-0.15788	1.99531	1.67257	0.094412	GSTD1-4	glutathione S-transferase delta class 1 [Source:VB Community Annotation]	NA	NA
AGAP004164-RA	AGAP007505-RA	-0.774707	0.241707	-1.68601	0.136594	-1.66622	0.0956701	GSTD1-4	glutathione S-transferase delta class 1 [Source:VB Community Annotation]	NA	vitellogenic carboxypeptidase-like protein [Source:VB Community Annotation]
AGAP004164-RA	AGAP012197-RA	-1.36607	0.21766	-2.97945	0.247321	-1.65955	0.097006	GSTD1-4	glutathione S-transferase delta class 1 [Source:VB Community Annotation]	NA	Histone H3 [Source:UniProtKB/TrEMBL;Acc:Q7PCS9]
AGAP004164-RA	AGAP005065-RA	-0.903026	0.246613	-1.97737	0.171317	-1.64745	0.0994647	GSTD1-4	glutathione S-transferase delta class 1 [Source:VB Community Annotation]	NA	NA
AGAP004164-RB	AGAP001356-RA	0.852598	-0.265916	-0.162309	1.86751	1.64655	0.0996511	GSTD1-4	glutathione S-transferase delta class 1 [Source:VB Community Annotation]	ACE1	Acetylcholinesterase [Source:UniProtKB/Swiss-Prot;Acc:Q869C3]
AGAP004164-RB	AGAP006898-RA	1.14531	-0.286294	0.0100912	2.28054	1.97742	0.0479939	GSTD1-4	glutathione S-transferase delta class 1 [Source:VB Community Annotation]	Cht6	chitinase [Source:VB Community Annotation]
AGAP004164-RB	AGAP009195-RA	-0.969349	0.314786	-1.98654	0.0478401	-1.86782	0.0617875	GSTD1-4	glutathione S-transferase delta class 1 [Source:VB Community Annotation]	GSTE1	glutathione S-transferase epsilon class 1 [Source:VB Community Annotation]
AGAP004164-RB	AGAP009193-RA	-0.470746	0.270698	-0.960649	0.0191578	-1.88335	0.0596525	GSTD1-4	glutathione S-transferase delta class 1 [Source:VB Community Annotation]	GSTE4	glutathione S-transferase epsilon class 4 [Source:VB Community Annotation]
AGAP004164-RB	AGAP005031-RA	-2.57983	0.253829	-5.50081	0.341155	-1.73108	0.083437	GSTD1-4	glutathione S-transferase delta class 1 [Source:VB Community Annotation]	NA	E3 SUMO-protein ligase PIAS2 [Source:VB Community Annotation]
AGAP004164-RB	AGAP001477-RA	-0.4917	0.255575	-1.06558	0.08218	-1.67933	0.0930884	GSTD1-4	glutathione S-transferase delta class 1 [Source:VB Community Annotation]	NA	Innexin inx2 [Source:VB Community Annotation]
AGAP004164-RB	AGAP002198-RA	-0.617191	0.236491	-1.31515	0.0807671	-1.73319	0.0830618	GSTD1-4	glutathione S-transferase delta class 1 [Source:VB Community Annotation]	NA	glycine N-methyltransferase [Source:VB Community Annotation]
AGAP004164-RB	AGAP004031-RA	-0.334976	0.264691	-0.715267	0.0453142	-1.72645	0.084266	GSTD1-4	glutathione S-transferase delta class 1 [Source:VB Community Annotation]	NA	mitochondrial electron transfer flavoprotein subunit alpha [Source:VB Community Annotation]
AGAP004164-RB	AGAP003595-RA	-1.0804	0.250338	-2.25744	0.0966504	-1.79906	0.0720093	GSTD1-4	glutathione S-transferase delta class 1 [Source:VB Community Annotation]	NA	rRNA biogenesis protein RRP5 [Source:VB Community Annotation]
AGAP004164-RB	AGAP006985-RA	-0.904683	0.252755	-1.92585	0.116481	-1.73643	0.082488	GSTD1-4	glutathione S-transferase delta class 1 [Source:VB Community Annotation]	NA	NA
AGAP004164-RB	AGAP006053-RA	1.3906	-0.287663	-0.0827243	2.86393	1.84995	0.0643208	GSTD1-4	glutathione S-transferase delta class 1 [Source:VB Community Annotation]	NA	NA
AGAP004164-RB	AGAP006447-RA	2.00004	-0.286613	0.0576154	3.94246	2.01814	0.043577	GSTD1-4	glutathione S-transferase delta class 1 [Source:VB Community Annotation]	NA	NA
AGAP004164-RB	AGAP003691-RA	-1.1521	0.333459	-2.16447	-0.139734	-2.23053	0.025712	GSTD1-4	glutathione S-transferase delta class 1 [Source:VB Community Annotation]	NA	NA
AGAP004164-RB	AGAP000211-RA	-1.35827	0.337774	-2.53718	-0.179349	-2.25817	0.0239348	GSTD1-4	glutathione S-transferase delta class 1 [Source:VB Community Annotation]	NA	triacylglycerol lipase [Source:VB Community Annotation]
AGAP004164-RB	AGAP000180-RA	-2.59046	0.339198	-4.58415	-0.596777	-2.54669	0.0108749	GSTD1-4	glutathione S-transferase delta class 1 [Source:VB Community Annotation]	NA	phosphoribosylaminoimidazole carboxylase [Source:VB Community Annotation]
AGAP004164-RB	AGAP002830-RA	-1.53501	0.287226	-3.02281	-0.0472121	-2.0222	0.0431561	GSTD1-4	glutathione S-transferase delta class 1 [Source:VB Community Annotation]	NA	C-1-tetrahydrofolate synthase, mitochondrial precursor [Source:VB Community Annotation]
AGAP004164-RB	AGAP009983-RA	1.64729	-0.233856	-0.305356	3.59994	1.65349	0.0982302	GSTD1-4	glutathione S-transferase delta class 1 [Source:VB Community Annotation]	NA	Bhlh factor math6 [Source:VB Community Annotation]
AGAP004164-RB	AGAP003848-RA	-1.02891	0.314071	-2.04387	-0.0139525	-1.98694	0.0469286	GSTD1-4	glutathione S-transferase delta class 1 [Source:VB Community Annotation]	NA	acyl-CoA thioesterase 9.1 [Source:VB Community Annotation]
AGAP004164-RB	AGAP003515-RA	-0.676057	0.292448	-1.38111	0.0289932	-1.8794	0.0601898	GSTD1-4	glutathione S-transferase delta class 1 [Source:VB Community Annotation]	NIT8537	NA
AGAP004164-RB	AGAP002905-RA	1.7009	-0.228876	-0.323535	3.72534	1.64676	0.0996068	GSTD1-4	glutathione S-transferase delta class 1 [Source:VB Community Annotation]	OBP13	odorant-binding protein 13 [Source:VB Community Annotation]
AGAP004164-RC	AGAP008217-RA	-0.327346	0.26469	-0.679173	0.0244803	-1.82362	0.0682092	GSTD1-4	glutathione S-transferase delta class 1 [Source:VB Community Annotation]	CYP6Z3	cytochrome P450 [Source:VB Community Annotation]
AGAP004164-RC	AGAP004164-RD	-1.89386	0.533135	-2.82571	-0.96202	-3.98347	6.79151e-05	GSTD1-4	glutathione S-transferase delta class 1 [Source:VB Community Annotation]	GSTD1-4	glutathione S-transferase delta class 1 [Source:VB Community Annotation]
AGAP004164-RC	AGAP005768-RA	-1.95064	0.294526	-3.95772	0.056442	-1.90488	0.0567954	GSTD1-4	glutathione S-transferase delta class 1 [Source:VB Community Annotation]	HEX1A	hexamerin [Source:VB Community Annotation]
AGAP004164-RC	AGAP003714-RA	-0.639596	0.239642	-1.3944	0.115207	-1.66084	0.0967452	GSTD1-4	glutathione S-transferase delta class 1 [Source:VB Community Annotation]	HPX3	heme peroxidase 3 [Source:VB Community Annotation]
AGAP004164-RC	AGAP001610-RA	-0.22103	0.259183	-0.467623	0.0255629	-1.75682	0.0789489	GSTD1-4	glutathione S-transferase delta class 1 [Source:VB Community Annotation]	NA	NA
AGAP004164-RC	AGAP001345-RA	-1.20853	0.356899	-2.074	-0.343064	-2.73693	0.00620162	GSTD1-4	glutathione S-transferase delta class 1 [Source:VB Community Annotation]	NA	hexamerin [Source:VB Community Annotation]
AGAP004164-RC	AGAP001989-RA	-0.279297	0.245076	-0.608485	0.0498907	-1.66295	0.0963227	GSTD1-4	glutathione S-transferase delta class 1 [Source:VB Community Annotation]	NA	NA
AGAP004164-RC	AGAP004103-RA	-1.42667	0.521275	-2.21049	-0.642848	-3.56749	0.000360418	GSTD1-4	glutathione S-transferase delta class 1 [Source:VB Community Annotation]	NA	dehydrogenase/reductase SDR family member 11 precursor [Source:VB Community Annotation]
AGAP004164-RC	AGAP002913-RA	-0.472167	0.269365	-0.995999	0.0516642	-1.76669	0.0772801	GSTD1-4	glutathione S-transferase delta class 1 [Source:VB Community Annotation]	NA	NA
AGAP004164-RC	AGAP007409-RA	-1.06871	0.238508	-2.16639	0.028976	-1.90826	0.0563575	GSTD1-4	glutathione S-transferase delta class 1 [Source:VB Community Annotation]	NA	NA
AGAP004164-RC	AGAP010935-RA	-0.882215	0.350832	-1.5586	-0.205827	-2.55643	0.0105751	GSTD1-4	glutathione S-transferase delta class 1 [Source:VB Community Annotation]	NA	porphobilinogen synthase [Source:VB Community Annotation]
AGAP004164-RC	AGAP005764-RA	-1.14352	0.226515	-2.43982	0.152774	-1.72901	0.0838082	GSTD1-4	glutathione S-transferase delta class 1 [Source:VB Community Annotation]	NA	NA
AGAP004164-RC	AGAP002940-RA	-0.83923	0.321582	-1.61215	-0.0663156	-2.12817	0.0333233	GSTD1-4	glutathione S-transferase delta class 1 [Source:VB Community Annotation]	NA	coiled-coil-helix-coiled-coil-helix domain containing 4 [Source:VB Community Annotation]
AGAP004164-RC	AGAP008885-RA	-0.756667	0.320189	-1.465	-0.0483323	-2.09374	0.0362833	GSTD1-4	glutathione S-transferase delta class 1 [Source:VB Community Annotation]	NA	parafibromin [Source:VB Community Annotation]
AGAP004164-RD	AGAP004382-RA	-0.507212	0.307769	-1.01071	-0.00371316	-1.97445	0.0483301	GSTD1-4	glutathione S-transferase delta class 1 [Source:VB Community Annotation]	GSTD3	glutathione S-transferase delta class 3 [Source:VB Community Annotation]
AGAP004164-RD	AGAP003714-RA	-0.616603	0.300906	-1.2054	-0.0278026	-2.05255	0.0401163	GSTD1-4	glutathione S-transferase delta class 1 [Source:VB Community Annotation]	HPX3	heme peroxidase 3 [Source:VB Community Annotation]
AGAP004164-RD	AGAP008061-RA	-0.288581	0.23788	-0.618314	0.0411531	-1.71538	0.0862759	GSTD1-4	glutathione S-transferase delta class 1 [Source:VB Community Annotation]	IDGF4	imaginal disc growth factor 4 [Source:VB Community Annotation]
AGAP004164-RD	AGAP001657-RA	-0.667036	0.409668	-1.07808	-0.255991	-3.18065	0.00146943	GSTD1-4	glutathione S-transferase delta class 1 [Source:VB Community Annotation]	NA	hexamerin [Source:VB Community Annotation]
AGAP004164-RD	AGAP006986-RA	-0.474701	0.200814	-1.03023	0.0808259	-1.67483	0.0939672	GSTD1-4	glutathione S-transferase delta class 1 [Source:VB Community Annotation]	NA	NA
AGAP004164-RD	AGAP007589-RA	-0.595213	0.301215	-1.13064	-0.0597854	-2.17885	0.0293427	GSTD1-4	glutathione S-transferase delta class 1 [Source:VB Community Annotation]	NA	glucosyl/glucuronosyl transferases [Source:VB Community Annotation]
AGAP004164-RD	AGAP009833-RA	-0.458721	0.268267	-0.955454	0.0380115	-1.81001	0.0702935	GSTD1-4	glutathione S-transferase delta class 1 [Source:VB Community Annotation]	NA	voltage-dependent anion-selective channel protein 2 [Source:VB Community Annotation]
AGAP004164-RD	AGAP005838-RA	-1.05086	0.399885	-1.78272	-0.319011	-2.81435	0.00488756	GSTD1-4	glutathione S-transferase delta class 1 [Source:VB Community Annotation]	NA	NA
AGAP004164-RD	AGAP001251-RA	-0.589188	0.252911	-1.23303	0.0546534	-1.79362	0.0728734	GSTD1-4	glutathione S-transferase delta class 1 [Source:VB Community Annotation]	NA	eupolytin [Source:VB Community Annotation]
AGAP004205-RA	AGAP012136-RA	-0.514727	0.260037	-1.04701	0.0175535	-1.89536	0.0580443	NA	N-sulfoglucosamine sulfohydrolase [Source:VB Community Annotation]	mRpS25	28S ribosomal protein S25, mitochondrial [Source:VB Community Annotation]
AGAP004205-RA	AGAP005475-RA	-2.34691	0.475957	-3.56695	-1.12688	-3.77033	0.000163029	NA	N-sulfoglucosamine sulfohydrolase [Source:VB Community Annotation]	NA	NA
AGAP004224-RA	AGAP006048-RA	17.6353	-0.20664	-3.09564	38.3662	1.66732	0.0954502	NA	nuclear receptor subfamily 1 group I [Source:VB Community Annotation]	CYP4J5	cytochrome P450 [Source:VB Community Annotation]
AGAP004224-RA	AGAP011235-RA	-5.12762	0.23606	-10.1679	-0.0872934	-1.99395	0.046158	NA	nuclear receptor subfamily 1 group I [Source:VB Community Annotation]	NA	NA
AGAP004224-RA	AGAP007406-RA	-4.45039	0.251772	-8.56647	-0.334304	-2.11919	0.0340745	NA	nuclear receptor subfamily 1 group I [Source:VB Community Annotation]	NA	Elongation factor 1-alpha [Source:UniProtKB/TrEMBL;Acc:Q7PT29]
AGAP004224-RA	AGAP008640-RA	-3.83688	0.230291	-8.29791	0.624149	-1.68577	0.0918394	NA	nuclear receptor subfamily 1 group I [Source:VB Community Annotation]	NA	NA
AGAP004224-RA	AGAP007374-RA	5.54223	-0.308848	0.860342	10.2241	2.32017	0.0203317	NA	nuclear receptor subfamily 1 group I [Source:VB Community Annotation]	NA	glucuronosyltransferase [Source:VB Community Annotation]
AGAP004224-RA	AGAP003139-RA	-5.61495	0.24372	-11.5771	0.347211	-1.84586	0.0649129	NA	nuclear receptor subfamily 1 group I [Source:VB Community Annotation]	SRPN9	serine protease inhibitor (serpin) 9 [Source:VB Community Annotation]
AGAP004262-RA	AGAP002422-RA	-0.131167	0.279965	-0.28358	0.0212452	-1.68679	0.0916437	TO3	takeout 3 [Source:VB Community Annotation]	CLIPD1	CLIP-domain serine protease [Source:VB Community Annotation]
AGAP004262-RA	AGAP002419-RA	-0.136043	0.329381	-0.259715	-0.0123723	-2.15608	0.0310772	TO3	takeout 3 [Source:VB Community Annotation]	CYP4D22	cytochrome P450 [Source:VB Community Annotation]
AGAP004262-RA	AGAP012292-RA	0.132631	-0.295622	-0.0155085	0.28077	1.75481	0.0792917	TO3	takeout 3 [Source:VB Community Annotation]	CYP9J4	cytochrome P450 [Source:VB Community Annotation]
AGAP004262-RA	AGAP010240-RA	-0.0892753	0.265782	-0.189321	0.0107703	-1.749	0.0802914	TO3	takeout 3 [Source:VB Community Annotation]	ESP	Late trypsin [Source:VB Community Annotation]
AGAP004262-RA	AGAP012136-RA	-0.103841	0.345741	-0.196608	-0.0110737	-2.19397	0.0282379	TO3	takeout 3 [Source:VB Community Annotation]	mRpS25	28S ribosomal protein S25, mitochondrial [Source:VB Community Annotation]
AGAP004262-RA	AGAP006197-RA	-0.056335	0.525776	-0.0905694	-0.0221006	-3.22531	0.00125834	TO3	takeout 3 [Source:VB Community Annotation]	NA	NA
AGAP004262-RA	AGAP000513-RB	-0.253382	0.459773	-0.398597	-0.108168	-3.41996	0.000626292	TO3	takeout 3 [Source:VB Community Annotation]	NA	dipeptidase E [Source:VB Community Annotation]
AGAP004262-RA	AGAP008182-RA	-0.0743065	0.259721	-0.159468	0.0108548	-1.71018	0.0872335	TO3	takeout 3 [Source:VB Community Annotation]	NA	NA
[truncated: 3,520 more rows]
